# Supplementary material for: Single-cell RNA-seq of heart reveals intercellular communication drivers of myocardial fibrosis in diabetic cardiomyopathy
Source: eLife. 2023 Apr 3;12:e80479. doi: 10.7554/eLife.80479 (PMC10110238; doi:10.7554/eLife.80479)
Supplement: Supplementary file 1. [file elife-80479-supp1.xls]

Supplementary file 1: The 25 transcriptionally distinct pre-clusters with highly consistent expression patterns across individual mice hearts
GeneID	GeneName	Cluster 0	Cluster 1	Cluster 2	Cluster 3	Cluster 4	Cluster 5	Cluster 6	Cluster 7	Cluster 8	Cluster 9	Cluster 10	Cluster 11	Cluster 12	Cluster 13	Cluster 14	Cluster 15	Cluster 16	Cluster 17	Cluster 18	Cluster 19	Cluster 20	Cluster 21	Cluster 22	Cluster 23	Cluster 24
ENSMUSG00000051951	Xkr4	0.784771819	0.106445435	0.028873244	0.031453156	0.027832965	0.031212625	0.06237349	0.234045785	3.993100454	0.008201898	1.008787556	0.043992624	1.238419185	0.567501684	0	0.089261071	0	0.1770873	0	5.164811311	0.03321917	0.433941691	0.282972415	0.179821314	0.171232877
ENSMUSG00000089699	Gm1992	0.0760405	0.003024821	0.002694247	0.001300451	0.001108009	0	0.003256185	0.007491316	0.343457536	0	0.020266094	0	0.088916192	0.012008334	0	0	0	0	0	0.338177838	0	0	0	0	0
ENSMUSG00000102343	Gm37381	0	0.00116726	0	0.001692655	0.00431132	0	0	0	0	0	0	0	0	0	0.157852384	0	0	0	0	0	0	0	0	0	0
ENSMUSG00000025900	Rp1	0.019112224	0.014086779	0.017793183	0.029250849	0.363543801	0.020161316	0.015432607	0.013331371	0.027495275	0.052494076	0.033608534	0.009305684	0	0	2.623886632	0	0	0	0	0.237082995	0.052767803	0	0	0	0
ENSMUSG00000025902	Sox17	0.022656759	0.6820891	0.031835204	0.038470122	0.028776048	0.011677822	0.137646747	0.524796359	0.058614124	2.948092423	0.025619944	0.106879226	0	0.400958365	0	0.047959356	0.06294173	0.474434283	0.088891262	0	0	0.122639195	0	0	0
ENSMUSG00000104328	Gm37323	0.000452763	0.002530264	0	0	0	0	0	0	0	0.008254639	0	0	0	0	0	0	0	0	0	0	0	0	0	0	0
ENSMUSG00000033845	Mrpl15	0.417130425	0.540832495	0.34946945	0.44777549	0.570122811	0.47125829	0.780358822	0.570880085	0.42171649	0.468066616	0.209763159	0.447308871	0.355537303	0.475081988	0.582293867	0.312747486	0.434419282	0.502728536	0.367055641	0.166367041	0.729957964	0.25589411	0.076382524	0.456502667	0.502914704
ENSMUSG00000025903	Lypla1	0.247340101	0.319250645	0.251273012	0.254556896	0.191655038	0.207339731	0.349908358	0.351293556	0.24642157	0.288886457	0.254982608	0.367420294	0.366818724	0.294491508	0.2925598	0.179304874	0.215636739	0.248520309	0.175254456	0.083638964	0.481178227	0.557172846	0.163907556	0.389702801	0.528949535
ENSMUSG00000104217	Gm37988	0.025943659	0.044408948	0.032851531	0.035495209	0.030373762	0.024480451	0.002925339	0.030377852	0.031600183	0.064790378	0.064824949	0.032506568	0.036513911	0	0.008880932	0	0.030700462	0.02644817	0.186711917	0.038133299	0	0	0	0	0
ENSMUSG00000033813	Tcea1	0.747887313	0.747996078	0.532179617	0.728120604	0.399602873	0.732726686	0.561692933	0.874984352	0.557879481	0.552493339	0.605370445	0.761075186	0.782278637	0.648892868	0.554173914	0.739438281	0.756883638	0.569712964	0.752583332	0.326400112	0.401341151	1.052175082	0.278110357	0.289535581	0.538777895
ENSMUSG00000002459	Rgs20	0.156542988	0.01093486	0.06706317	0.103550269	0.017163919	0.102377894	0	0.010370013	0.058066257	0.032750223	0.010309959	0.158083008	0.125618421	0.010312361	0.023258627	0	0.023132726	0.074226332	0.066303435	0	0	0	0.184325758	0	0
ENSMUSG00000085623	Gm16041	0.001234688	0	0.002766041	0	0	0	0	0	0	0	0	0.007048965	0	0	0	0	0	0	0	0	0	0	0	0	0
ENSMUSG00000033793	Atp6v1h	0.634948179	0.801362757	0.967112462	0.834359121	0.611126698	0.679791323	0.367285764	0.886010403	0.693124614	0.702481101	0.69704804	0.908362055	0.665988316	0.840853664	0.453273745	0.7661568	0.878397927	0.746770348	0.743331653	0.228873058	1.064865206	0.148385565	0.631530679	0.465899003	0.313759743
ENSMUSG00000025905	Oprk1	0	0	0	0	0.001398015	0	0	0.00854173	0	0	0	0	0.031291853	0	0	0	0	0	0	0	0	0	0	0	0
ENSMUSG00000033774	Npbwr1	0	0	0	0	0	0	0	0	0	0	0	0	0	0	0	0	0	0	0	0	0	0	0	0	0
ENSMUSG00000025907	Rb1cc1	2.137731832	2.207347846	2.060051907	1.931143551	2.321806926	2.079055787	1.413784155	2.165935598	2.03631845	1.900392655	2.016490595	2.207694043	2.232154107	2.377050452	1.507853758	1.950218691	2.288815049	1.761527202	2.14276529	1.339616842	1.809659694	0.945746076	1.535287731	1.827051456	1.647239817
ENSMUSG00000090031	4732440D04Rik	0.462600975	0.3928018	0.355875227	0.374400954	1.20544583	0.334240371	0.14385631	0.398285658	0.4203393	0.500968768	0.453611874	0.493446612	0.288637482	0.439919866	0.378801142	0.288112935	0.292234826	0.228974149	0.15497796	0.329918982	0.652594285	0.063593814	0.152322925	0.527205177	0.890976214
ENSMUSG00000087247	Alkal1	0.001749038	0	0.001134635	0	0.002044216	0	0	0	0	0	0	0.014052167	0	0	0	0	0	0.032922461	0	0	0	0.174867975	0	0	0
ENSMUSG00000033740	St18	0.010886113	0.00122303	0.184852185	0.00820937	0.003103098	0	0.009182585	0.054345796	0	0	0.042414747	0.008559856	0.007000007	0.053599904	0	0	0	0	0	0	0	0.143834115	0	0	0
ENSMUSG00000051285	Pcmtd1	1.753601884	2.186026864	1.597819042	2.561916694	1.415520756	1.349397859	1.382754205	2.485402163	1.537988793	2.939689041	1.791854237	2.063331056	1.705721472	2.157330753	1.092940793	1.250756102	1.890169973	1.924723235	1.761415133	1.393771959	2.424105948	0.601304757	2.119517177	1.430610893	1.885155282
ENSMUSG00000097797	Gm26901	0.020771129	0.003202762	0.025329767	0.01087014	0.037470929	0	0	0.008030623	0.015965205	0	0.007145172	0.054218786	0.006559523	0.016845368	0.024495319	0	0.036056306	0	0	0.201944891	0	0	0	0	0
ENSMUSG00000103067	Gm30414	0.000492255	0	0	0	0	0	0	0	0	0	0	0	0	0	0	0	0	0	0	0	0	0	0	0	0
ENSMUSG00000025909	Sntg1	1.498526175	0.028947453	0.070124029	0.069762115	0.034090032	0.051078987	0.168823477	0.039829168	3.045246631	0.01330256	3.87554677	0.018416071	1.415195985	0.714317389	0.094212933	0.166656482	0.070448333	0.041527722	0.026804909	0.316195581	0	0.52096627	0.332068157	0	0
ENSMUSG00000061024	Rrs1	0.315415872	0.144432569	0.143195659	0.127766261	0.240021407	0.141875	0.224063957	0.132061819	0.183503276	0.149728689	0.281634051	0.245528169	0.228246897	0.141196917	0.081517898	0.273804777	0.228826253	0.135324473	0.039243079	0.297178802	0.388064607	0.088141449	0.327746636	0.254946088	0.659068302
ENSMUSG00000025911	Adhfe1	0.500267103	0.337520201	1.071048791	0.099342284	1.056941925	0.124452361	0.437480495	0.162479049	0.265923291	0.159860625	0.386961315	0.105187502	0.207455414	0.435137902	0.344825104	0.352047102	0.070684539	0.209122553	0.378946241	0.28395468	0	0.194726798	0.292942029	0.14379149	1.875290074
ENSMUSG00000067879	Vxn	0.026681776	0.271074702	0.764872498	0.030689451	0.022754212	0.006599715	0.046125087	0.038073622	0.070133276	0.02663571	0.007375692	0.008269876	0.025633828	0.124011417	0.042813944	0.06413809	0	0.17539748	0.336169618	0	0	0.063593814	0.076382524	0.075376127	0
ENSMUSG00000099827	Gm29520	0	0	0	0	0	0	0	0	0	0	0	0	0	0	0	0	0	0	0	0	0	0	0	0	0
ENSMUSG00000025912	Mybl1	0.057674988	0.037010525	0.039329414	0.031338014	0.012254581	0.040694025	0.022322624	0.062622407	0.019202601	0.062757241	0.04378781	0.05896279	0.062774811	0.072225051	0.048353174	0	0.036072429	0.083901858	1.021005059	0	0.086074816	0.306461092	0.068832599	0	0
ENSMUSG00000045210	Vcpip1	0.510159571	0.500085036	0.797320707	0.54738448	0.36763269	0.450757257	0.175643796	0.388379792	0.404858248	0.519121236	0.46781657	0.367402334	0.497744064	0.328841417	0.343868324	0.535346595	0.912735507	0.497828063	0.620389972	0.271385138	0.651840567	0.088141449	0.171292894	0.601259018	0.417528721
ENSMUSG00000097893	1700034P13Rik	0.011478255	0.023735323	0.02634413	0.005845247	0.007178635	0	0.023260276	0.034623073	0.015569776	0	0.034554567	0	0	0.039607068	0	0.015024693	0.056367244	0.022489346	0.032711381	0	0	0	0	0.13756672	0
ENSMUSG00000025915	Sgk3	0.443176811	0.895483096	2.385440928	0.839673952	0.572500341	0.395513667	0.408485241	0.702351132	0.590489838	0.918833563	0.529256446	1.529638003	0.313829493	0.491976539	0.730881957	0.228012473	0.347615934	0.384624053	0.985734269	0.445211119	1.023545945	0.145715847	0.287258846	3.584453602	0.48993607
ENSMUSG00000046101	Mcmdc2	0.062517659	0.037220912	0.078325202	0.043902447	0.049371539	0.041420509	0.006751247	0.01564399	0.074790941	0.031330283	0.042767563	0.06499367	0.051500822	0.054071785	0.033567434	0.030016374	0	0.079992038	0.065781482	0.041948772	0.066869951	0	0.07256894	0	0
ENSMUSG00000098234	Snhg6	0.144379224	0.132902665	0.08859061	0.125748534	0.096139722	0.127484346	0.235629436	0.124946879	0.164330939	0.048841286	0.125863449	0.178183574	0.084895761	0.090369408	0.202781119	0.245947037	0.15590767	0.174867288	0.114803753	0.039127994	0.204427106	0.192300296	0.076161462	0.182966385	0
ENSMUSG00000099032	Tcf24	0.031941805	0.00303806	0.005398434	0.001680119	0.002413448	0.082147308	0.006004253	0	0.007512301	0	0.022286576	0	0.009354086	0.009947923	0	0.030173831	0	0	0	0	0	0	0	0	0
ENSMUSG00000025916	Ppp1r42	0.002118387	0.000487362	0.003703056	0.001459402	0.001914331	0.012509864	0	0	0.014398082	0	0	0	0.007898202	0	0	0	0	0	0	0	0	0	0	0	0
ENSMUSG00000087199	Gm15818	0	0	0	0	0	0	0	0	0	0	0	0	0	0.011262783	0	0	0	0.025706776	0	0	0	0	0	0	0
ENSMUSG00000025917	Cops5	0.513787696	0.570881522	0.561227658	0.508903327	0.395179097	0.645874171	0.48160528	0.563534026	0.410680457	0.664230672	0.473000304	0.603346757	0.427926275	0.56788878	0.121328925	0.890664967	0.799115494	0.612413662	0.555032061	0.565465331	0.902306112	0.854041247	0.376330458	1.117402541	0.248244253
ENSMUSG00000056763	Cspp1	1.166571242	0.984958048	0.971693711	1.040236149	0.534153358	1.668345791	0.271165149	0.910050078	1.124536043	0.865101473	1.084848577	1.215720987	1.12919494	1.1792463	0.356898569	0.829490511	1.478497022	1.251293658	2.53663509	0.487302866	2.987228595	0.297563027	2.904299616	1.619887893	0.906295006
ENSMUSG00000067851	Arfgef1	1.6996298	2.220212977	1.670215223	1.923092578	1.936995044	1.854670489	1.174554464	1.763825395	2.243672106	1.789656021	1.796513508	1.859067367	1.531114365	2.564361959	1.969494906	1.815892323	2.116003351	2.029707181	1.995975722	1.521684311	3.501869369	1.31814904	2.394216192	3.019767591	1.477351234
ENSMUSG00000042501	Cpa6	0.003171069	0.003284029	0.000988211	0.00125666	0	0.005324323	0.014370898	0	0.037014461	0	0	0.012542991	0	0	0	0.070267649	0	0	0	0	0	0	0	0	0
ENSMUSG00000048960	Prex2	4.937648163	8.104496702	0.628455049	4.012820127	0.500569161	4.20483055	1.199938235	7.108214361	0.400825476	11.96347406	2.06545406	9.157458446	2.450636569	7.035248452	0.50202432	1.250539296	0.836858975	7.103590705	1.838337152	7.638504583	0.410642472	0.679091076	4.641892133	0.448542958	1.33573114
ENSMUSG00000057715	A830018L16Rik	0.026721863	0.006082053	0.006724794	0.01823313	0.00758893	0.0083221	0.005513214	0.010366216	0.006265659	0	0.013753474	0.014052167	0.028652334	0.009870937	0	0.018136345	0	0	0	0	0	0	0	0	2.191260879
ENSMUSG00000097171	Gm17644	0	0	0	0	0	0	0	0	0	0	0	0	0	0	0	0	0	0	0	0	0	0	0	0	0
ENSMUSG00000101314	Gm29663	0	0	0	0	0	0	0	0	0	0	0	0	0	0	0	0	0	0	0	0	0	0	0	0	0
ENSMUSG00000016918	Sulf1	4.810352206	0.233943558	0.265754412	3.534331985	0.271609237	0.755930564	0.56726007	1.739436403	26.38993117	4.985458851	4.507199576	0.500192758	8.301598085	2.600259891	0.582755863	1.951707942	0.474816931	0.97166347	0.302799341	0.540770448	0.527412253	0.927337383	3.024992565	0.093593523	0.168191604
ENSMUSG00000025938	Slco5a1	0.035953948	0.027943531	0.03899418	0.016870324	0.58624402	0.030309317	0.108860685	0.027336994	0.049985095	0.00877193	0.110640895	0	0.021337012	0.027746313	0.3077744	0	0.046985416	0.038762845	0	0	0.073924582	0	0	0	0
ENSMUSG00000099498	Gm29283	0	0	0	0.005759514	0	0	0	0	0	0	0	0	0	0	0	0	0	0	0	0	0	0	0	0	0
ENSMUSG00000042414	Prdm14	0.00059044	0	0	0.00170302	0.001398015	0	0	0	0.006082762	0.038376873	0	0	0	0	0	0	0	0	0	0	0	0	0	0	0
ENSMUSG00000005886	Ncoa2	1.944690755	2.248097052	3.00807595	1.928346996	1.569826998	1.735384763	0.641595541	1.853215054	2.138604006	2.384551961	1.949093976	1.73894239	1.974174846	1.961485322	1.38776171	1.684875607	3.422107371	1.985262621	3.100808217	0.782438488	2.182513337	0.928533668	2.295847188	3.220092927	2.137705689
ENSMUSG00000101476	Gm29570	0.001591821	0.003309664	0.001779486	0	0.00840051	0.011373778	0	0.007712265	0.005790589	0	0	0	0	0	0	0	0	0	0	0	0	0	0	0	0
ENSMUSG00000025935	Tram1	1.387657253	0.661415283	0.921320595	0.966161446	0.244368665	0.623629902	0.529060924	0.692423728	1.05021153	0.775145057	0.994590626	1.066207257	1.552133644	1.034543928	0.325555452	0.506233351	2.083117797	0.666660598	1.176680301	0.692091859	1.695844503	0.396385756	0.494138437	1.083565163	0.541549517
ENSMUSG00000025937	Lactb2	0.419166765	0.267686206	0.658789533	0.370452376	0.807139599	0.366003201	0.299074571	0.27419581	0.372709036	0.250290174	0.380770461	0.382857552	0.362548776	0.346392144	0.4919412	0.542791283	0.799275163	0.404534808	0.256655827	0.453279107	0.42524159	0.137072676	0.267987531	0.162322658	0.755281841
ENSMUSG00000067813	Xkr9	0	0	0.001305475	0	0	0	0	0	0	0	0	0	0	0	0	0	0	0	0	0	0	0	0	0	0
ENSMUSG00000025932	Eya1	0.054583546	0.042555948	0.010387646	0.857465802	0.119121757	0	0.027808193	0.049670262	0	0	0.088499488	0.121191332	0	0.018787722	0.17825876	0	0.430713507	0	0	0	0.753777203	0.397009502	0.195539919	0	0
ENSMUSG00000054493	Gm9947	0.408980903	0.007651088	0.014658445	0.009576104	0.021297224	0.011939788	0.018024591	0.009371129	0.015866648	0	0.398932227	0.020694469	0.266048657	0.228751323	0.034242823	0.03220083	0.041783661	0	0	0.090292638	0.07888675	0	0.303135191	0	0
ENSMUSG00000025930	Msc	0.5113563	0.010520729	0.024804288	0.018854756	0.022051367	0.065658167	0.060891724	0.005289004	0.014716383	0	0.298742444	0.008770268	0.114093582	0.160062702	0	0	0	0.038136425	0.035151115	0	0.1577735	0	0.136445851	0	0
ENSMUSG00000032769	Trpa1	0.006205405	0	0	0	0	0.022822784	0.012052142	0	0	0	0	0	0.032437412	0	0	0	0	0	0	0	0	0	0	0	0
ENSMUSG00000092083	Kcnb2	0.012486463	0.003398715	0.00996396	0.113195537	0.026853899	0.037190697	0.005557556	0	0.339576867	0	0.528543805	0	0	0	0.435472136	0.055552161	0	0	0	0	0	0.18640661	0	0	0
ENSMUSG00000025925	Terf1	0.653246021	1.169759891	0.675081979	0.690228062	0.30294541	0.74754828	0.201001003	0.820176559	0.656889741	1.012121255	0.657879696	0.677598498	0.531233768	0.855888308	0.1321707	0.892539645	0.91600101	0.759169526	2.437087757	0.679924679	0.665665188	0.579752057	0.69666448	0.664050386	0.527920018
ENSMUSG00000032719	Sbspon	0.005653606	0.02108499	0.004919081	0.014347609	0.015177411	0.003012	0.006429549	0.014741539	0.021575784	0.023806437	0.035575155	0.080250323	0.006717884	0	0.016921161	0.159228361	0.036056306	0	0	0.301981977	0	0	0	0	0
ENSMUSG00000067795	4930444P10Rik	0.004219025	0	0.02625173	0	0	0	0	0	0.021472424	0	0.014362987	0	0.007245542	0	0	0	0	0	0	0	0	0	0	0	0
ENSMUSG00000043716	Rpl7	2.875907782	3.679155756	2.725704784	3.92896498	2.09355491	2.500770056	5.719865926	4.982283804	3.000459082	4.085884619	2.610504998	3.232293816	2.695568959	3.447789442	2.946377568	3.193781422	3.052481875	3.270161665	2.619299317	2.934075823	4.24265586	4.167594706	2.864683656	2.458943944	2.459697474
ENSMUSG00000025921	Rdh10	0.231851375	0.112971005	0.209706408	0.13882978	0.140685152	0.139994222	0.054944279	0.167304899	0.287911694	0.091422681	0.107635738	0.126126697	0.530957809	0.179355247	0.064684788	0.057111392	0.175732912	0.207033809	0.127319621	0.076442372	0.154125523	0.203724076	0.131892254	0.098796657	0.144445605
ENSMUSG00000100868	Gm28095	0.001835837	0	0.002011801	0.001449586	0.036971502	0	0.012455213	0	0	0	0	0	0	0	0.06802519	0	0	0	0	0	0	0	0	0	0.078164082
ENSMUSG00000025920	Stau2	0.433744533	0.156510257	0.593789578	0.360565831	2.324304434	0.263627275	0.330152003	0.231126624	0.365902672	0.158269422	0.486064225	0.683132901	0.476560612	0.349003876	1.383642934	0.36471595	0.246342629	0.382227072	0.340268333	0.164300648	0.075648115	0.449781691	0.076126675	0	1.307925378
ENSMUSG00000089982	Gm7568	0.006201662	0.002241388	0.004312525	0.009849262	0.089275995	0	0	0	0	0	0	0	0.015523298	0	0.038025705	0	0	0.020691039	0	0	0	0	0	0	0
ENSMUSG00000025939	Ube2w	0.800243272	0.788774504	0.85082106	0.851021637	0.504405101	0.678882445	0.301244117	0.692384974	0.846819959	0.802106424	0.834560215	0.6943138	0.89107618	0.818690785	0.361852441	0.990109927	1.28349108	0.689589692	0.842394663	0.55048316	1.086618147	0.624584675	1.015246179	1.479938032	1.05081758
ENSMUSG00000079658	Eloc	0.50450342	0.59543237	0.574153728	0.513055148	0.428234218	0.587264563	0.80206791	0.723474872	0.506754277	0.683787556	0.482758354	0.480838488	0.545159268	0.581023919	0.369999328	0.691882825	0.598525681	0.572285259	0.717725408	0.984300665	0.524448437	2.108842307	0.201234001	0.270332185	0.581384461
ENSMUSG00000097744	D030040B21Rik	0	0	0	0	0	0	0	0	0	0	0	0	0	0	0	0	0	0	0	0	0	0	0	0	0
ENSMUSG00000025940	Tmem70	0.417433753	0.425132429	0.403266757	0.404675851	0.449281546	0.334883684	0.91188622	0.460838934	0.331090318	0.354390155	0.333576907	0.293918446	0.293556218	0.408983303	0.462326817	0.38571475	0.401056436	0.534702112	0.328292433	0.455181295	0.501787308	0.2368097	0.240736791	0.180773822	0.677055967
ENSMUSG00000025779	Ly96	0.140178306	0.186163702	0.75309565	0.144516401	0.146509038	0.16069906	0.104269881	0.224280294	0.158441352	0.108252958	0.105755017	0.32467037	0.203107035	0.184766407	0.099261608	0.043265882	0.0607695	0.223099425	0.585415553	0.141966512	0.034750578	0.088141449	0.101214575	0.267584787	0.249759682
ENSMUSG00000101640	Gm28376	0.089030676	0.015386959	0.034871032	0.037156864	1.700890007	0.284036057	0.044824931	0	0.30977105	0	0.210748925	0.601703487	0	0.035084034	0.672459788	0.341744764	0	0.203999225	0.133114166	0	0.094884762	0	0.32980819	0.100040016	0
ENSMUSG00000042686	Jph1	0.080428771	0.07889037	0.054189679	0.098559827	1.043521551	0.246776877	0.343750349	0.057541526	0.20178746	0.082285421	0.211216032	0.5905648	0.038836236	0.098631468	0.370877841	0.378128379	0.05237753	0.209173717	0.098633699	0.222450437	0.052767803	0	0.076126675	0	0.079974408
ENSMUSG00000100110	Gm28783	0	0	0	0	0	0	0	0	0	0	0	0	0	0	0	0	0	0	0	0	0	0	0	0	0
ENSMUSG00000025777	Gdap1	0	0	0	0	0.00065136	0	0	0	0	0	0	0	0	0	0	0	0	0	0	0	0	0.074943418	0	0	0
ENSMUSG00000099899	Gm28784	0	0	0	0	0	0	0	0	0	0	0	0	0	0	0	0	0	0	0	0	0	0	0	0	0
ENSMUSG00000067780	Pi15	0.831315268	0.039551283	0.03487397	0.029910051	0.028495925	0.247845696	0.069364625	0.056660663	0.054772033	0.007557665	1.316867994	0.050867211	1.10866536	0.519805098	0.075799568	1.134015301	0.192086752	0.09360844	0	0	0.200812599	0	0.82076016	0.168742196	0
ENSMUSG00000100053	Gm28154	0.394160334	0.004043998	0.014646055	0.005622049	0.019178026	0.149424851	0.015293846	0.006824282	0.009554862	0.121862289	0.734893521	0	0.464501738	0.244881321	0	0.516701445	0	0.065790476	0	0	0	0	0.076126675	0	0
ENSMUSG00000085125	Gm16070	0.045902897	0.177001492	0.011828923	0.083571852	0.006945182	0.013028031	0.017140568	0.219332545	0	1.260020982	0.428383985	0.01774185	0.034594202	0.083896592	0	0.068397211	0	0.096991592	0.091635091	0	0	0	0	0	0
ENSMUSG00000025776	Crispld1	0.054740235	0.439424745	0.036602675	0.16405755	0.03205982	0.01928341	0.088580212	0.41912284	0.062165378	2.373217128	0.929713535	0.054579799	0.049204125	0.345748957	0.023839853	0.302904122	0.039729517	0.313503361	0.093321014	0	0	0.112711616	0.079138968	0.063952522	0
ENSMUSG00000099895	Gm28153	0.036862516	0.20639068	0.034228207	0.068098103	0.000938853	0.014518525	0.054655413	0.111647357	0.030627037	1.106401373	0.353376872	0.008559856	0.025577874	0.120943734	0.008818342	0.100614684	0.024238899	0.126052391	0.082644268	0	0.131269773	0	0	0	0
ENSMUSG00000025774	Crisp4	0	0	0	0	0	0	0	0	0	0	0	0	0	0	0	0	0	0	0	0	0	0	0	0	0
ENSMUSG00000073735	Defb18	0	0	0	0	0	0	0	0	0	0	0	0	0	0	0	0	0	0	0	0	0	0	0	0	0
ENSMUSG00000067773	Defb41	0	0	0	0	0	0	0	0	0	0	0	0	0	0	0	0	0	0	0	0	0	0	0	0	0
ENSMUSG00000089787	Gm15825	0	0.001843187	0	0	0	0	0	0	0	0	0	0	0	0	0	0	0	0	0	0	0	0	0	0	0
ENSMUSG00000042596	Tfap2d	0.003606104	0	0	0.001492502	0.001287672	0	0	0	0	0	0	0	0	0	0	0	0	0	0	0	0	0	0	0	0
ENSMUSG00000025927	Tfap2b	0.000633868	0	0	0	0.001267957	0	0	0	0	0	0	0	0	0.009411189	0	0	0	0	0	0.221952859	0	0.39846857	0	0	0
ENSMUSG00000100538	Gm28340	0	0	0	0	0	0	0	0	0	0	0	0	0	0	0	0	0	0	0	0	0	0	0	0	0
ENSMUSG00000043760	Pkhd1	0.005709846	0.003704634	0.009336514	0.00387973	0.003214444	0.00306595	0	0	0.019863841	0	0	0	0	0	0	0	0	0	0	0	0	0	0.077363454	0	0
ENSMUSG00000089914	4930486I03Rik	0	0.002606066	0	0	0	0	0	0	0	0	0	0	0	0	0	0	0	0	0	0	0	0	0	0	0
ENSMUSG00000099906	Gm28653	0	0	0	0	0	0.002441594	0	0	0	0	0	0	0	0	0	0	0	0	0	0	0	0	0.091041515	0	0
ENSMUSG00000025929	Il17a	0	0	0	0	0	0	0	0	0	0	0	0	0	0	0	0	0	0	0	0	0	0	0	0	0
ENSMUSG00000041872	Il17f	0	0.001718303	0	0.004019612	0	0	0	0	0	0.015920018	0	0	0	0	0	0	0	0	0.046364555	0	0	0	0	0	0
ENSMUSG00000041859	Mcm3	0.036945551	0.094975241	0.076906414	0.106540073	0.010826995	0.045149014	0.007246474	0.046598752	0.061078589	0.168101208	0.036184068	0.079615125	0.037888958	0.088547578	0	0.012797379	0.050471636	0.025176551	0.290713102	0.111175964	0	0	0	0.063952522	0
ENSMUSG00000102121	Gm28065	0	0	0	0.001573693	0	0	0	0	0	0	0	0	0	0	0	0	0	0	0	0	0	0	0	0	0
ENSMUSG00000097934	6720483E21Rik	0.00203315	0.00138402	0	0.011246107	0	0.002150508	0	0.005433912	0	0	0.026918896	0.010268037	0	0	0.007778276	0	0	0	0	0	0	0	0	0	0
ENSMUSG00000025931	Paqr8	0.074667174	0.173075392	0.02905565	0.184579503	0.014026172	0.091370479	0.033064779	0.218481134	0.126599185	0.154387741	0.092854075	0.168278702	0.043706013	0.042367386	0.091587434	0.076720804	0.058464845	0.182723485	0.021295762	0.308582123	0	0.063593814	0.077363454	0	0.083522651
ENSMUSG00000041809	Efhc1	0.106241365	0.031046606	0.014942466	0.023679439	0.040269959	0.074333239	0.019009287	0.016813338	0.047405029	0	0.190794019	0.036131251	0.11858984	0.048466812	0.137120317	0	0.039367599	0.093079555	0	0.031257326	0.089534332	0	0.152258588	0	0
ENSMUSG00000041779	Tram2	0.634636239	0.311017891	0.17189134	0.350589702	0.119313789	0.206227213	0.089786357	0.255203182	0.571980599	0.378560724	0.445199695	0.331602537	0.852256899	0.351679379	0.11005125	0.309706347	0	0.397672099	0.465553072	0.467708043	0.202058233	0.161471818	0.247439771	0.570924992	0.094368111
ENSMUSG00000099971	Gm28287	0	0	0	0	0	0	0	0	0	0	0	0	0	0	0	0	0	0	0	0	0	0	0	0	0
ENSMUSG00000025933	Tmem14a	0.139413088	0.052134234	0.04638379	0.072198167	0.034352254	0.120159795	0.076944723	0.065287875	0.096087571	0.034363466	0.135039885	0.009265848	0.201360562	0.126217298	0.032407404	0.146760037	0.027984866	0	0.068131494	0.088085622	0	0	0.091041515	0.100040016	0.083522651
ENSMUSG00000025934	Gsta3	1.247744963	0.105669584	0.13331644	0.131760085	0.098450527	0.100638577	0.218397163	0.075451386	1.413772638	0.095047203	0.449752368	0.115206276	0.481086721	0.550868167	0.153242723	0.065559266	0.335739267	0.069546569	0.121969069	0.04373095	0.038104093	0.176907461	1.029763053	0.090192471	0.915915767
ENSMUSG00000099343	Gm28836	0.189461028	0.00461327	0.001546099	0.010854287	0.00697937	0.014773464	0.005137468	0.006585946	0.151094014	0.009678481	0.066980198	0.028353707	0.111742251	0.064486118	0	0.02092869	0.188221022	0	0	0	0	0	0.067741498	0	0.103596884
ENSMUSG00000067750	Khdc1a	0	0	0	0	0.002808673	0	0	0	0	0	0	0	0	0	0	0	0.027984866	0	0	0	0	0	0	0	0
ENSMUSG00000041722	Khdc1c	0	0	0	0	0	0	0	0	0	0	0	0	0	0	0	0	0	0	0.06999811	0	0	0	0	0	0
ENSMUSG00000085079	Khdc1b	0.000543315	0	0	0	0.001289009	0	0	0	0	0	0	0	0	0	0.011169191	0	0	0	0	0	0	0	0	0	0
ENSMUSG00000028033	Kcnq5	0.009231669	0.005265629	0.038150556	0.11785061	0.15610986	0.27943728	0.015934936	0.012760574	1.0223353	0.049306032	2.822189724	0.05328868	0	0.012556938	0.028292299	1.384139137	6.979735866	0.080956391	0.227938902	0.193417362	8.502098419	0.056278737	0	0	0
ENSMUSG00000041670	Rims1	0.05266538	0.013662768	0.008503077	0.020153619	0.01917813	0.01811796	0.014660716	0.006893326	0.054302592	0	0.304077655	0.015868784	0	0.078188584	0.050799113	0.193629973	0	0	0	0.171034028	0	0.072936268	0	0	0
ENSMUSG00000073730	Ppp1r14bl	0	0	0	0	0	0	0	0	0	0	0	0	0	0	0	0	0	0	0	0	0	0	0	0	0
ENSMUSG00000097970	Gm27028	0	0.004499063	0.001228442	0.001293621	0.004131322	0.003108598	0	0	0.006993496	0	0	0	0	0.014934624	0	0.014282491	0	0	0	0	0	0	0	0	0
ENSMUSG00000100775	Gm29107	0.030881768	0.107440786	0.009158842	0.140638305	0.152663423	0.069397846	0.029173809	0.131643684	0.017047381	0.208143002	0.020064246	0.079866872	0	0.069533597	0.056447352	0.190170365	0.024238899	0.096663554	0.05623364	0.087410677	0	0	0.10082678	0	0
ENSMUSG00000026158	Ogfrl1	0.198546607	0.230250986	0.434890591	0.235089251	0.25450017	0.16958397	0.356829133	0.300981626	0.165832022	0.174950282	0.121911641	0.098016682	0.122961832	0.163259444	0.215765656	0.195223534	0.220165441	0.185467903	0.501012819	0.030978359	0.284939214	0	0.10082678	0.537177907	0.26623082
ENSMUSG00000099503	Gm28822	0	0	0	0	0	0	0	0	0	0	0	0	0	0	0	0	0	0	0	0	0	0	0	0	0
ENSMUSG00000026156	B3gat2	0.182395611	0.187558004	0.166292758	0.140774441	0.21834957	0.159768577	0.046180391	0.141080411	0.234033413	0.230089027	0.245656209	0.073129187	0.193521104	0.199943287	0.195199234	0.086935946	0.379893523	0.118941529	0.194107253	0.384143537	0.404809266	0	0.177398767	0.363101676	0.261823508
ENSMUSG00000026155	Smap1	0.916778487	0.95060433	0.87919918	0.986653822	0.967524371	0.940928267	0.259240458	1.020465052	1.086476897	1.098985327	1.022133637	1.036113835	1.173183032	1.044789556	0.752925128	0.751213899	2.166130268	0.981946153	0.427522575	1.046973817	1.21688211	0.773683113	1.280838679	0.939528978	0.522672975
ENSMUSG00000026154	Sdhaf4	0.350584833	0.375525868	0.361069754	0.36721536	0.41539765	0.341300296	0.896469807	0.363129068	0.314765677	0.35955941	0.298108278	0.400402734	0.256878314	0.286454729	0.619592364	0.243965988	0.315307927	0.405185869	0.283055698	0.491522136	0.135713923	0.137691544	0.441539562	0.422201855	0.540613594
ENSMUSG00000026153	Fam135a	0.733045167	0.794190058	0.514368982	1.186482749	0.764353212	1.262559212	0.326497749	0.677561445	0.696371693	2.821633413	0.989244114	0.690985481	0.52985133	0.786360345	0.66853835	1.436207023	0.182376665	0.981550785	0.596382191	1.125673652	0.167138479	0.908462776	0.860392962	0.36282921	0.354665714
ENSMUSG00000026147	Col9a1	0	0	0.004383485	0	0	0	0	0	0	0	0.063990783	0	0	0	0	0	0.027984866	0	0	0	0	0.179443009	0	0	0
ENSMUSG00000026141	Col19a1	0.001769904	0.00343517	0.010700353	0.00194291	0.002562821	0.050237863	0	0	0	0	0	0	0	0	0	0.433747561	0	0	0	0	0	0	0	0	0
ENSMUSG00000073725	Lmbrd1	1.080276984	1.072539232	1.268347192	1.241257621	0.666033758	1.366881815	0.637097191	1.021049194	1.005194167	0.86642603	1.405812959	1.25029858	1.154712907	0.996689111	0.353524473	0.932300307	1.145766721	1.257959343	0.648465854	0.80859937	3.935834809	0.4727281	1.357725234	1.840980613	0.302973927
ENSMUSG00000100483	Gm28237	0	0	0	0	0	0	0	0	0	0	0	0	0	0	0	0	0	0	0	0	0	0	0	0	0
ENSMUSG00000099392	Gm29414	0	0	0	0	0	0	0	0	0	0	0	0	0	0	0	0	0	0	0	0	0	0	0	0	0
ENSMUSG00000033569	Adgrb3	0.010542002	0.00438077	0.004056474	0.001437261	0.004015006	0	0.011690817	0	0.020111476	0	0.023534654	0.012338032	0.00709889	0	0	0	0	0	0	0	0	1.25236741	0.140409997	0	0.094368111
ENSMUSG00000073722	4931408C20Rik	0	0	0	0	0	0	0	0	0	0	0	0	0	0	0	0	0	0	0	0	0	0	0	0	0
ENSMUSG00000101514	Gm5524	0	0	0	0.002031265	0	0	0	0	0	0	0	0	0	0	0	0	0	0	0	0	0	0	0	0	0
ENSMUSG00000048411	Gm597	0	0	0	0	0	0	0	0	0	0	0	0	0	0	0	0	0	0	0	0	0	0	0	0	0
ENSMUSG00000053185	Gm9898	0	0	0	0	0	0	0	0	0	0	0	0	0	0	0	0	0	0	0	0	0	0	0	0	0
ENSMUSG00000048874	Phf3	1.94848154	1.68762583	1.77853431	1.947690027	1.445101821	1.859241127	0.858387672	1.687163597	1.772570212	1.691793298	1.654180492	1.86594818	2.174816986	1.838538577	1.512841649	1.398012289	2.270296062	2.220104169	1.824295895	1.058147417	2.593601571	1.142650209	1.908323773	0.677454372	1.583914181
ENSMUSG00000117310	Ptp4a1	0.005893472	0.004611627	0.007716847	0.008776507	0.008308911	0.008608078	0	0.003317005	0.008587672	0.026662401	0.020650026	0.012825413	0	0	0	0	0	0	0	0	0	0	0	0	0.199869219
ENSMUSG00000026064	Ptp4a1	0.017371145	0.002238357	0.012412461	0.008817179	0.04198374	0.003678579	0.006286485	0.008375117	0.010475313	0	0.014882879	0.016065083	0.030927621	0.021651805	0	0	0	0	0	0	0	0	0.079138968	0	0.350831263
ENSMUSG00000117091	Gm5698	0	0	0	0	0	0	0	0	0	0	0	0	0	0	0	0	0	0	0	0	0	0	0	0	0
ENSMUSG00000086727	4931428L18Rik	0.002497922	0.000864576	0.001221615	0.007641986	0.098099195	0	0	0	0	0	0	0	0	0.021985632	0	0.015702531	0	0	0	0	0	0	0	0	0.376556858
ENSMUSG00000100237	Gm28644	0	0	0	0	0.007109229	0	0	0	0	0	0	0	0	0	0	0	0	0	0	0	0	0	0	0	0
ENSMUSG00000100910	Gm29128	0.001295563	0.001474946	0.002074914	0	0.014877747	0	0	0	0.00606237	0	0	0	0	0	0	0	0	0	0	0	0	0	0	0	0.096272335
ENSMUSG00000050217	Lgsn	0	0	0	0	0.006270903	0	0	0	0	0	0	0	0	0	0	0	0	0	0	0	0	0	0	0	0
ENSMUSG00000026063	Pih1d3	0	0	0	0	0	0	0	0	0	0	0	0	0	0	0	0	0	0	0	0	0	0	0	0	0
ENSMUSG00000026058	Khdrbs2	0.007911731	0.002758911	0	0.003583725	0.003862362	0.003702279	0	0	0.155684295	0	0.027509695	0	0	0	0	0	0	0.048650674	0.06999811	0	0	0.165936546	0	0	0
ENSMUSG00000091318	Gm5415	0	0	0	0	0	0	0	0	0	0	0	0	0	0	0	0	0	0	0	0	0	0	0	0	0
ENSMUSG00000102917	Gm37724	0	0.001681901	0	0	0	0.007320339	0	0	0.003651061	0	0	0	0	0.014344167	0	0	0	0	0	0.054731841	0	0	0	0	0
ENSMUSG00000104230	Gm37591	0	0	0	0	0	0	0	0	0	0	0	0	0	0	0	0	0	0	0	0	0	0	0	0	0
ENSMUSG00000026134	Prim2	0.294527474	0.169557063	0.323241499	0.222552761	0.106450991	0.254902395	0.050498036	0.258483121	0.330798179	0.220465256	0.210189707	0.141689031	0.289306943	0.199519873	0.058039072	0.310838319	0.425397551	0.279183079	1.543523694	0.185470948	0.934216854	0	0	0.304110104	0
ENSMUSG00000004768	Rab23	0.354166989	0.145036173	0.102182834	0.176427405	0.071971275	0.140050557	0.095218237	0.20334742	0.151104883	0.195012012	0.381463676	0.225111017	0.595389545	0.259600924	0.039419837	0.147489415	0.052569911	0.280410852	0.400065677	0.097100941	0.071687671	0	0.204081633	0.106256375	0.66938231
ENSMUSG00000042215	Bag2	0.122844361	0.13403281	0.086586417	0.128006114	0.30576548	0.102175043	0.411363849	0.070039277	0.066582718	0.109957131	0.186759609	0.066052217	0.157689527	0.065399048	0.257337431	0.142715354	0.142336168	0.033101019	0.026804909	0.154754387	0.248831221	0	0	0.140289839	0.260320142
ENSMUSG00000042197	Zfp451	0.816124703	0.62905077	0.574748583	0.579110708	0.406617233	0.658936521	0.275635723	0.554012341	0.543879636	0.739651335	0.599433008	0.58857096	0.813775936	0.622595395	0.287217096	0.690489272	0.430648381	0.619419244	0.367286402	0.284224054	0.541016925	0.47569752	0.381421422	0.703993499	0.250554078
ENSMUSG00000042182	Bend6	0.166930588	0.015150933	0.284968498	0.008430437	0.013320387	0.173371589	0.026267823	0.006450581	0.011577358	0	0.171766169	0.023598687	0.220832434	0.107364955	0.074351654	0.040343159	0	0.070912819	0.317279802	0.041948772	0	0.053367489	0.142728233	0.198059022	0
ENSMUSG00000026131	Dst	6.036608269	7.723807378	4.232482616	5.591976974	9.511277259	4.19166627	10.39106116	8.327832063	4.819815951	6.976157484	7.60846326	8.122934498	6.644144417	6.211095573	8.623040021	7.559711346	1.993374155	6.365412314	7.004044972	13.18420413	1.274654481	4.567402281	4.126201432	0.768045615	4.793294549
ENSMUSG00000104397	Gm37958	0	0	0	0	0	0	0	0	0	0	0	0	0	0	0	0	0	0	0	0	0	0	0	0	0
ENSMUSG00000102336	Gm37233	0.016904443	0.02820226	0.167353349	0.011013835	0.017492282	0.032851492	0.015105393	0.038131029	0.014069567	0.032494053	0	0.007135721	0	0	0.023987718	0.021025321	0.020228501	0.044604625	0.02875811	0	0	0	0	0	0.09486946
ENSMUSG00000042111	Ccdc115	0.101692803	0.120624757	0.158162307	0.103642082	0.092413794	0.137634435	0.118191215	0.153385923	0.108878247	0.137196592	0.125753822	0.155801366	0.091296103	0.104649531	0.094359633	0.022711891	0.087953759	0.032285872	0.286671457	0.102862668	0.10398734	0.100256887	0.218050004	0.23503992	0
ENSMUSG00000101711	Gm28306	0.002644207	0.000634463	0.001921296	0.001935494	0.000734058	0.006278554	0	0	0	0	0	0	0.00723309	0	0	0	0	0	0	0	0	0	0	0	0
ENSMUSG00000026127	Imp4	0.114112418	0.16603129	0.149149883	0.162682292	0.053225926	0.164114005	0.115453314	0.15187412	0.073790601	0.120613529	0.096148084	0.283560323	0.074042863	0.126671567	0.082579511	0.063376498	0.180731371	0.149114899	0.04692876	0.064472454	0.2200586	0.148385565	0.477227467	0	0.169116158
ENSMUSG00000026126	Ptpn18	0.067086623	0.155243553	1.296427872	0.213543506	0.115644036	0.133305705	0.128610492	0.220758865	0.069572903	0.185401123	0.028407146	0.718962878	0.05528657	0.071149702	0.040126389	0.173030382	1.225532654	0.052470197	0.527038968	0	0.494994666	0.624842108	0.193710595	1.572173054	0.072843823
ENSMUSG00000101223	4930568A12Rik	0.002477478	0.000772849	0.030977011	0.001159942	0	0	0	0	0	0	0	0	0	0	0	0	0.053625054	0	0.024958195	0.041948772	0	0	0	0	0
ENSMUSG00000026125	Prss39	0.001242084	0	0	0	0	0	0	0	0	0	0	0	0	0	0	0	0	0	0	0	0	0	0	0	0
ENSMUSG00000026124	Cfc1	0	0	0	0	0	0	0	0	0	0	0	0	0	0	0	0	0	0	0	0	0	0	0	0	0
ENSMUSG00000037529	Prss40	0	0	0	0	0	0	0	0	0.004000704	0	0	0	0	0	0	0	0	0	0	0	0	0	0	0	0
ENSMUSG00000045815	1700101I19Rik	0	0	0	0	0	0	0	0	0	0	0	0	0	0	0	0	0	0	0	0	0	0	0	0	0
ENSMUSG00000045174	Amer3	0	0	0	0	0	0	0	0	0	0	0	0	0	0	0	0	0	0	0	0	0	0	0	0	0
ENSMUSG00000037509	Arhgef4	0.022029985	0.022922225	0.062013657	0.029659874	0.035115698	0.002997411	0.001546414	0.023682907	0.169408574	0.017555563	0	0.012704963	0	0.064549122	0.008818342	0.042131695	0.023252786	0	0.038866044	0	0.112474553	0	0	0.078662115	0
ENSMUSG00000118272	Arhgef4	0	0	0	0	0	0	0	0	0	0	0	0	0	0	0	0	0	0	0	0	0	0	0	0	0
ENSMUSG00000104002	Gm38336	0.005529086	0.006193752	0.00375523	0.011373029	0.007243519	0.006715603	0.003742665	0.002293305	0.011145383	0	0.008355538	0	0	0.012008334	0	0	0	0.029033981	0.047743978	0	0.112474553	0	0	0	0
ENSMUSG00000037503	Fam168b	0.610254797	0.739985778	1.042949975	0.685922544	0.730220589	0.702494804	0.411060648	0.715751588	0.765299068	0.6790144	0.535438976	0.610229552	0.491184373	0.645308777	0.485839892	0.558415301	0.711199305	0.959797842	0.696808622	0.640848563	1.05752499	0.965319728	0.331745367	1.563629444	0.712353906
ENSMUSG00000026123	Plekhb2	0.146601773	0.219724862	0.285086395	0.241703853	0.266274098	0.19053718	0.328796165	0.193374356	0.770004819	0.25862824	0.125399618	0.305436116	0.108177838	0.123182065	0.214981619	0.159227789	0.472537289	0.206069805	0.165968983	0.477901612	0.122238928	0	0.19043718	0.608288886	0.103665616
ENSMUSG00000104417	Gm37068	0	0	0	0	0	0	0	0	0	0	0	0	0	0	0	0	0	0	0	0	0	0	0	0	0
ENSMUSG00000101714	Gm28415	0	0	0	0	0	0	0	0	0	0	0	0	0	0	0	0	0	0	0	0	0	0	0	0	0
ENSMUSG00000102531	1110002O04Rik	0.004377383	0.005540357	0	0.011129915	0.023634741	0	0.004408226	0	0.056157064	0.006742452	0	0	0	0	0	0	0.030069039	0	0	0	0.076974591	0	0	0	0
ENSMUSG00000102279	Gm37146	0	0	0	0	0	0	0	0	0.005930301	0	0	0	0	0	0	0	0	0	0	0	0	0	0	0	0
ENSMUSG00000103708	Gm33222	0.000556626	0	0	0	0	0	0	0	0	0	0	0	0	0	0	0	0	0	0	0	0	0	0	0	0
ENSMUSG00000104201	4930535G08Rik	0	0	0	0	0	0	0	0	0	0	0	0	0	0	0	0	0	0	0	0	0	0	0	0	0
ENSMUSG00000045216	Hs6st1	0.193759356	0.175229759	0.44072377	0.23052039	0.189779821	0.115997653	0.277181207	0.171566662	0.830558375	0.159679965	0.186897841	0.176509969	0.18565255	0.170278615	0.112485936	0.076149057	0.066729183	0.109230701	0.378083908	0.057438419	0.073924582	0.188472862	0.154988311	0.303211299	0.16289781
ENSMUSG00000104523	Gm37335	0.000508716	0	0.001498364	0	0	0	0	0	0	0	0	0	0	0.016461515	0	0	0	0	0	0	0	0	0	0	0
ENSMUSG00000102202	Gm33280	0.008714063	0.024243807	0.010994195	0.005077701	0.004699832	0.006946274	0	0	0.013926863	0.015824287	0.013392421	0	0	0.070020879	0	0	0.034251267	0	0	0	0	0	0.069252078	0	0
ENSMUSG00000037470	Uggt1	0.826113676	0.666248538	0.80122433	0.839426979	0.403458682	0.772736671	0.492393587	0.780773913	0.672270477	0.690974208	0.700101377	0.798347739	1.038264811	0.723300999	0.448801151	0.335060464	1.7716096	0.471832934	0.93623672	0.685345545	1.126981263	0.967553329	1.342698812	1.374950282	0.356624368
ENSMUSG00000047180	Neurl3	0.023289652	0.298737809	1.418950366	0.376061083	0.022741473	0.031717851	0.052788853	0.456990092	0.052484848	0.078021863	0.030703365	0.01498271	0.044256111	0.142023239	0	0.066439963	1.299207013	0.066596768	0.830647719	0.142658317	2.207473632	0	0.077363454	0.642907106	0.094368111
ENSMUSG00000037447	Arid5a	0.040825904	0.103990777	0.128975008	0.070624895	0.038956307	0.086369218	0.034339339	0.07584772	0.053700631	0.204979913	0.118770239	0.055298809	0.051804865	0.028651288	0.011789227	0.705203104	0.64214433	0.259904718	0.081957357	0.324465459	0.260268445	0	0	0	0
ENSMUSG00000102762	4930403P22Rik	0.044893789	0.021997017	0.031861175	0.039902672	0.048617669	0.025355627	0.015430069	0.020206594	0.015848112	0.053816541	0.049455614	0.050096474	0.023089801	0.080938967	0.011789227	0.064222766	0.090375362	0	0	0.114575671	0	0	0	0.170305528	0.199058228
ENSMUSG00000010453	Kansl3	0.548741703	0.525138798	0.620342895	0.515957289	0.750242744	0.805100781	0.353362285	0.611641389	0.562552752	0.689329508	0.475119215	0.508909248	0.886701027	0.827283515	0.585472204	0.592515326	0.289106727	1.028490166	0.826919281	0.467070934	0.651860326	0.366755217	0.715014322	0.780686147	0.649039552
ENSMUSG00000037432	Fer1l5	0.006925066	0.004828411	0.018646299	0.009644984	0.00763012	0.004881706	0	0	0.010265122	0.008372825	0	0	0.009522068	0.009947923	0.031862558	0.030391996	0.026009155	0	0	0	0	0	0	0	0
ENSMUSG00000001143	Lman2l	0.169971013	0.198892023	0.33735353	0.202750871	0.276385607	0.26715998	0.187953101	0.189022696	0.202799896	0.193035712	0.101853205	0.145637532	0.270601081	0.3504837	0.21812461	0.268684992	0.091208666	0.178870105	0.247060432	0.557764273	0.701035314	0	0	0.13756672	0.353914097
ENSMUSG00000037408	Cnnm4	0.059547103	0.059921127	0.079174265	0.025626141	0.039296525	0.040503972	0.04835177	0.055386603	0.048821258	0.02741337	0.083455551	0.052552096	0.069077185	0.063737551	0.007964269	0.093731036	0.051787754	0.025176551	0.221350031	0	0.066246663	0.148385565	0	0.100040016	0.123566627
ENSMUSG00000001138	Cnnm3	0.308162202	0.22812194	0.307739196	0.24285384	0.248752811	0.184490198	0.088809827	0.171194079	0.395715668	0.189849743	0.309631486	0.142462874	0.322251019	0.302095905	0.110568477	0.2009373	0.287482399	0.229378056	0.222963348	0.45662545	0.18259618	0.190519738	0.102040816	0.467590597	0.166445273
ENSMUSG00000102845	Gm38033	0.01107381	0.008971033	0.010586875	0.00830555	0.011172154	0	0	0.003216028	0.011002228	0.020868985	0.016515713	0	0	0	0	0	0	0	0	0	0.066869951	0	0	0.068415363	0
ENSMUSG00000067653	Ankrd23	0.154276149	0.227422707	0.162462152	0.135346494	0.543944696	0.192634008	1.382031992	0.193128114	0.158263854	0.104388955	0.212550561	0.115845659	0.078838382	0.163974585	0.234992245	0.204667463	0.133350991	0.198366475	0.06477898	0.165950338	0.208583441	0.088141449	0	0.141926447	0.183932298
ENSMUSG00000109510	Gm42417	0.000800492	0	0.004681878	0.002225268	0.003389826	0	0.004601484	0	0	0.009930487	0	0	0	0.015940764	0	0	0	0	0.031759038	0	0	0	0	0	0
ENSMUSG00000079610	Ankrd39	0.085054237	0.093264132	0.063433282	0.08726016	0.141776325	0.106086291	0.088326533	0.078992686	0.14202903	0.090999723	0.13971039	0.095576596	0.07819857	0.1027141	0.143952516	0.217872179	0.059608019	0.081057123	0.037120007	0.090292638	0.111466566	0	0	0.087145969	0.139291286
ENSMUSG00000026121	Sema4c	0.397085422	0.562182527	0.111256073	0.278426686	0.062829084	0.246106152	0.115033275	0.613916827	0.290757369	0.420999583	0.221151149	0.536302878	0.782682904	0.532103675	0.071391498	0.24078775	0.1008931	0.487144296	0.441431081	0.550678145	0	0.08537814	0.587617746	0.111959515	0
ENSMUSG00000046337	Fam178b	0.017080809	0.013952716	0.008450407	0.006120456	0	0.015049636	0	0.015721832	0.015774155	0.009588555	0.013614139	0.017090424	0.009436669	0.015047494	0	0.011223004	0.041783661	0	0.040185173	0	0	0.192300296	0	0	0
ENSMUSG00000061518	Cox5b	5.019475241	6.171477996	5.252048324	5.26038856	5.421253441	5.619544411	14.9916006	5.452532964	4.97423158	5.47482741	5.202352703	5.132499692	3.500521306	4.742125317	7.516111897	5.686168841	5.340402806	5.085480747	4.771676643	6.482441058	4.718363847	5.986851369	3.481127889	4.463291934	4.977531737
ENSMUSG00000037351	Actr1b	0.273238005	0.283788115	0.250655467	0.22347714	0.188663649	0.307288387	0.339552375	0.31409639	0.212478947	0.244916366	0.318906059	0.136489941	0.256082709	0.28919946	0.263800963	0.217545958	0.327433302	0.287547873	0.206291002	0.426462407	0.265868393	0.540182381	0.069252078	0.233324732	0.32006713
ENSMUSG00000102416	4933424G06Rik	0.001810041	0	0.003707263	0.000934999	0.00887203	0	0	0	0	0	0	0	0	0	0	0	0	0	0	0	0	0	0	0	0
ENSMUSG00000104237	Gm33533	0	0	0	0	0	0	0	0	0	0	0	0	0	0	0	0	0	0	0	0	0	0	0	0	0
ENSMUSG00000026117	Zap70	0	0.004155529	0.002754848	0	0	0	0.011556619	0	0	0	0	0.028186869	0	0	0	0	0.63980463	0	0	0	0	0	0	0	0
ENSMUSG00000026116	Tmem131	1.013817345	1.427540886	1.301840714	1.151645075	1.087733811	2.284465527	0.54583108	1.305904156	0.928934797	1.145750512	1.163662536	1.462380199	0.950357363	1.183946091	0.421813643	1.798643105	1.285718454	2.617996086	1.421368562	1.25784206	1.972537475	0.389988235	2.155945287	1.210663106	1.811530849
ENSMUSG00000050122	Vwa3b	0.031218005	0	0.001153015	0.001175762	0	0.059981909	0	0	0.00645828	0	0.040305728	0	0.009406351	0.01057966	0.014632205	0.113250749	0.034251267	0.029033981	0.039498527	0	0	0	0	0	0
ENSMUSG00000103603	Gm37020	0.001606789	0	0	0	0	0	0	0	0	0	0	0	0	0	0	0	0	0	0	0	0	0	0	0	0
ENSMUSG00000026114	Cnga3	0.002410853	0.001269514	0.004018288	0.002473648	0.03621136	0.00295123	0.011317683	0	0	0	0	0.022147021	0	0	0	0	0	0	0	0	0	0	0	0	0
ENSMUSG00000026113	Inpp4a	0.357260369	0.59455752	1.681598661	0.487559749	0.25557255	0.283337861	0.19338429	0.901588614	0.495667745	0.592160845	0.268888278	0.767235703	0.311231808	0.302146356	0.223430973	0.771942582	0.707082353	0.701459935	0.907792252	0.489498561	0.349316832	0.200758317	0.377417901	1.23164573	0.207331232
ENSMUSG00000086064	4930439A04Rik	0.004655978	0.003842229	0.012682482	0.003199407	0	0	0	0.004465886	0	0	0	0.009738312	0	0	0	0	0.028414257	0	0.036105384	0	0	0	0	0	0
ENSMUSG00000026112	Coa5	0.193626266	0.226027455	0.217722783	0.196784179	0.291641198	0.152223895	0.574106702	0.158996347	0.223657535	0.241076931	0.140482437	0.251564481	0.232168346	0.190566279	0.14032114	0.194417526	0.269623882	0.268387816	0.067503534	0.324651462	0.508783755	0.190519738	0	0.373552882	0.633417296
ENSMUSG00000026111	Unc50	0.535468634	0.402571584	0.39238905	0.477924608	0.169151636	0.491324719	0.379310171	0.606998782	0.42705681	0.561194733	0.477329202	0.435323997	0.555556619	0.508536358	0.164595916	0.351945725	0.537522258	0.524405547	0.467885018	0.579033238	0.320929533	0	0.278380392	0.522433396	0.320759913
ENSMUSG00000026110	Mgat4a	0.250726641	2.08647537	0.952068258	0.910854174	0.119815412	0.985764388	0.302276307	2.706217686	0.286924497	0.747915054	0.283027562	0.644773442	0.286706492	0.968467205	0.116796269	0.746031446	0.762650966	1.353997877	1.461287564	0.268025817	1.194012735	0.320992405	0.506583698	0.093907295	0.083522651
ENSMUSG00000026090	2010300C02Rik	0.005163015	0.018126755	0.004194831	0.001735942	0.030727855	0.025160042	0.009277764	0.013505288	1.052494268	0.012242749	0.011521627	0.008637279	0	0	0.114939974	0.046905415	0	0.104253283	0.036105384	0	0.185352351	0	0	0	0
ENSMUSG00000089767	4930556I23Rik	0	0	0	0	0	0	0	0	0	0	0	0	0	0	0	0	0	0	0	0	0	0	0	0	0
ENSMUSG00000060771	Tsga10	0.431164412	0.160700406	0.502708042	0.19921432	0.18413624	0.34126638	0.084560428	0.216764128	0.194358645	0.29112816	0.612324028	0.131425748	0.456282168	0.42719941	0.183294601	0.209278946	0.133562994	0.284087605	0.239060277	0.815937714	0.190812312	0	0.898121807	0	0.245877365
ENSMUSG00000097268	Gm26805	0.000380652	0	0	0	0.000888944	0	0	0	0.009573786	0	0	0	0	0	0	0	0	0	0	0	0	0	0	0	0
ENSMUSG00000037216	Lipt1	0.0290008	0.025093956	0.024614537	0.032208734	0.05690736	0.023601952	0.053744405	0.040406228	0.07353096	0.05538856	0	0	0.011264648	0.026113184	0.021227096	0.043580636	0.052569602	0.071733435	0.038618687	0	0	0.507814213	0	0	0.176056338
ENSMUSG00000026088	Mitd1	0.219269476	0.535324811	0.209347855	0.40304107	0.109858416	0.290401326	0.082225704	0.553928002	0.386065072	0.749128677	0.295982547	0.550736306	0.252688444	0.449961653	0.152541649	0.157635147	0.989856164	0.275737032	0.591111218	0.14073895	0.810669619	0.191504845	0.278827316	0.475913984	0
ENSMUSG00000026087	Mrpl30	0.966458175	1.137021694	1.057466253	1.096476733	1.021330852	0.981967857	2.659125039	0.894408786	1.095184921	0.952350071	0.950215293	1.089720552	0.55692529	0.614790996	1.507041308	1.245192387	1.10702116	0.878818618	0.939546711	1.144850741	1.35573355	0.958231539	0.29777848	1.08608484	2.165708109
ENSMUSG00000061584	Lyg2	0.000995717	0	0	0	0	0	0	0	0	0	0	0	0	0	0	0	0	0	0	0	0	0	0	0	0
ENSMUSG00000087374	Gm15457	0	0.002482209	0	0	0	0	0	0	0	0	0	0	0	0	0	0	0	0	0	0	0	0	0	0	0
ENSMUSG00000026085	Lyg1	0	0	0	0	0	0	0	0	0	0	0	0	0	0	0	0	0	0	0	0	0	0	0	0	0
ENSMUSG00000058407	Txndc9	0.509285801	0.56905143	0.446056697	0.46139085	0.372576061	0.422099822	0.49694587	0.707741309	0.441620303	0.464843839	0.460291236	0.57403458	0.574693621	0.47971289	0.431404663	0.640469531	0.359523544	0.510528308	0.378261574	0.74182623	0.462665263	0.248609398	0.586416083	0.339479958	0.26525115
ENSMUSG00000026083	Eif5b	1.304888107	1.415594129	1.578066377	1.409895617	1.182692608	1.446562024	2.401806949	1.443764053	1.227652033	1.68729261	1.34882658	1.478254935	1.521632205	1.427363482	1.621748844	1.788461531	1.48024806	1.047875457	1.194044645	1.57651719	1.193208677	1.761849848	0.601597912	2.494585906	1.822369454
ENSMUSG00000026082	Rev1	0.941644591	0.682278075	0.911188973	0.97824174	0.791334035	0.658286684	0.303409282	0.626873753	0.809173274	0.633767862	0.910018111	0.937433074	0.805634417	0.811529435	0.528069963	0.630129681	0.528436719	1.065554418	0.732839344	0.704664913	0.511580974	0.254116338	0.535158409	0.582164678	1.01884706
ENSMUSG00000102716	Gm5099	0	0	0	0	0	0	0	0	0	0	0	0	0	0	0	0	0	0	0	0	0	0	0	0	0
ENSMUSG00000037138	Aff3	1.428142899	0.058072215	0.298952583	0.160524456	0.094192649	0.056439111	0.129677325	0.054349364	0.357317791	0.009859794	1.61697552	0.194243792	1.27738366	0.752898289	0.316757102	0.255279575	2.591756838	0.18617738	0.217997732	0.174890372	19.24977308	1.377598165	1.889426412	4.658015078	0.274898493
ENSMUSG00000085391	Gm16150	0.04914273	0	0.004793387	0.003043971	0	0	0.006363679	0	0.01245921	0	0.077827136	0	0.043035145	0.011073339	0	0	0	0	0	0.090292638	0.459731945	0	0	0.145521046	0
ENSMUSG00000085280	Gm16151	0.003636424	0.000773503	0	0	0	0	0	0	0	0	0	0	0	0	0	0	0	0	0	0	0.112347558	0	0	0	0
ENSMUSG00000087131	Gm16152	0.029039587	0.000825988	0.007168475	0.002841892	0.005597	0.010842389	0	0	0	0	0	0.011456433	0	0.024613206	0.013984684	0	0.296975495	0	0	0	0.631313263	0.179443009	0.171313096	0	0
ENSMUSG00000048814	Lonrf2	0.089789345	0.017634649	0.016605235	0.006066526	0.107197089	0.004993825	0.041612715	0	0.012284098	0	0.14267496	0	0.050800697	0.049629802	0.093240897	0	0.048499788	0	0	0	0	0	0	0.063952522	0
ENSMUSG00000026080	Chst10	0.053950748	0	0.00947266	0.006907663	0.003280628	0.002772244	0.009743747	0	0.007259199	0.007869554	0.061788538	0	0.017510878	0.053056474	0	0.036922168	0.201090382	0	0	0	0.549858214	0	0	0	0
ENSMUSG00000103647	Gm37707	0	0	0	0	0	0	0	0	0	0	0	0	0	0	0	0	0	0	0	0	0	0	0	0	0
ENSMUSG00000067604	Nms	0	0	0	0	0	0	0	0	0	0	0	0	0	0	0	0	0	0	0	0	0	0	0	0	0
ENSMUSG00000026078	Pdcl3	0.328986878	0.439835187	0.285950546	0.327232004	0.259370049	0.340705145	0.537677804	0.555174718	0.343783979	0.465792739	0.266353916	0.550757682	0.252201557	0.292465243	0.463235823	0.541725201	0.559631431	0.340629609	0.391952192	0.452497563	0.120657826	0.287251958	0.470575916	0	0.470908192
ENSMUSG00000104188	Gm37821	0.02340703	0	0.001040345	0	0	0.002142491	0	0	0.007204455	0	0	0	0.035072663	0.009947923	0	0	0	0	0	0	0	0	0	0	0
ENSMUSG00000026077	Npas2	2.155267076	0.0430736	0.084655778	0.347738222	0.52738885	1.214454559	0.092547284	0.227933317	0.364779123	0.143421724	1.07680933	0.167472865	1.5229182	1.395200909	0.605699456	0.965906437	0.320225573	0.930380293	0.262377367	0.04373095	0	0.118178165	2.194813464	0	0.562087535
ENSMUSG00000073702	Rpl31	1.267645409	1.609430229	1.12314387	1.410239602	0.851947603	1.230751009	2.526017843	2.577112012	1.432242517	1.613620297	1.402819556	1.492969295	1.167644865	1.37570907	1.259992601	1.793453418	1.957683719	1.176726608	1.86482279	2.126191489	1.618784914	9.50633586	1.316760046	1.364947364	1.647569098
ENSMUSG00000003134	Tbc1d8	0.228818646	0.329961786	0.566585546	1.59409988	0.143678628	0.226705444	0.124552975	0.392650439	0.23374203	0.693922216	0.185996161	0.933599861	0.172629345	0.274800706	0.130765622	0.205625048	0.091813759	0.573528358	0.503364279	0.08627156	0.079708268	0	0.304773669	6.40127767	0.119731801
ENSMUSG00000003135	Cnot11	0.127079329	0.14533426	0.143325226	0.105722214	0.092720799	0.141413078	0.093474623	0.144449119	0.101268932	0.147356776	0.104748101	0.101751196	0.187104633	0.167562477	0.150476873	0.078862572	0.051808512	0.140506404	0.062962732	0.118795479	0	0.070172484	0.219866602	0	0.083522651
ENSMUSG00000048234	Rnf149	0.264030588	0.098128885	1.05541848	0.202197222	0.222771724	0.19130178	0.120813253	0.151845051	0.257228481	0.070727708	0.300600598	0.138915805	0.201672804	0.261288211	0.185134433	0.199538836	0.203321959	0.196028616	0.491041483	0.130998439	0.079369174	0.072936268	0.276677881	0.495558555	0.284223059
ENSMUSG00000050967	Creg2	0	0	0.024593492	0	0	0	0.011389937	0	0	0	0	0.022700734	0	0	0	0	0	0	0.042451849	0	0	0	0	0	0
ENSMUSG00000097083	D930019O06Rik	0	0	0	0	0	0	0	0	0	0	0.018255937	0	0	0	0	0	0	0	0	0	0	0	0	0	0
ENSMUSG00000057173	Rfx8	0.001600652	0.002905895	0	0.007384666	0.004689912	0.003957232	0	0	0	0.019682715	0	0.027719696	0	0	0	0	0	0	0	0	0	0	0	0	0.084883879
ENSMUSG00000091937	Gm3646	0.032547656	0.050374017	0.043709271	0.045371542	0.053771997	0.027045975	0.104154648	0.017427229	0.024844062	0.029215195	0	0.039262506	0.044410422	0.01330172	0.024619142	0	0.052289425	0.025259191	0.037120007	0	0	0	0	0.093593523	0
ENSMUSG00000101634	1700066B17Rik	0.001240401	0.001560225	0	0.001831462	0.007435594	0.004234238	0.01094195	0	0	0	0	0	0	0	0	0	0	0	0	0	0	0	0	0	0
ENSMUSG00000026074	Map4k4	2.407026269	2.262232598	1.447617817	2.749018995	1.392093702	2.511867398	1.396769604	2.067198655	1.558839606	2.952556224	3.010308805	2.310573138	1.235967915	2.570976113	0.889610681	2.258717876	2.408946776	2.664463982	3.161842337	2.695010151	1.310928621	2.481924652	2.701926277	3.250771129	2.386312412
ENSMUSG00000026073	Il1r2	0.021884573	0.002585681	0.059516581	0.001414387	0.01062547	0.005410257	0.009327192	0.003413047	0.009585936	0	0.046099914	0	0.017926624	0	0	0	0	0	0.025152171	0	0	0	0	0	0
ENSMUSG00000097899	Gm16894	0.061655369	0.001970486	0.082060985	0.001241995	0.017070601	0.016450986	0.006393118	0.004781472	0.014220803	0	0.027430734	0	0.061586465	0.035825559	0.011169191	0	0	0	0.050206978	0	0	0	0	0	0
ENSMUSG00000026072	Il1r1	2.002249958	0.770028478	0.141351942	0.742749891	0.098019783	1.279806803	0.228567598	2.737532995	0.992283756	0.40915109	2.22079549	0.350724293	1.216998656	1.697386745	0.18668949	1.138325328	1.778849279	1.261680109	0.30997994	0.303496256	0.367718642	0.053367489	2.138941399	0	0.510987717
ENSMUSG00000070942	Il1rl2	0.288485345	0.032203413	0.080133349	0.012223939	0.003669785	0.274218562	0.033929884	0.005070504	0.026821339	0.182485879	0.147619925	0	0.280066096	0.094178059	0.011043964	0.02092869	0.061136457	0.043117693	0.089027147	0	0	0.08537814	0.075677312	0	0
ENSMUSG00000026069	Il1rl1	0.005968454	0.01435486	0.513368214	0.007998878	0.000910539	0.022934729	0.003449199	0.006579441	0.019388207	0.007869554	0	0.047987605	0	0.025140946	0.048261624	0	0.644405314	0.025706776	0.313555918	0	0	0	0	0.136830727	0
ENSMUSG00000026070	Il18r1	0.005151472	0.010284345	0.115767837	0.010533028	0.001108009	0.031931281	0.026763857	0.00719448	2.577120973	0	0.020007418	0	0	0	0	0.042131695	4.860146885	0	0.04389122	0	0	0	0.075677312	0	0
ENSMUSG00000026068	Il18rap	0.001055809	0	0.054612016	0.001073026	0	0	0	0	0	0	0.009679624	0.007644816	0	0.013399976	0	0	2.333669763	0	0.050751374	0	0	0	0	0	0
ENSMUSG00000104441	Gm35801	0	0	0	0	0	0	0	0	0	0	0	0	0	0	0	0	0	0	0	0	0	0	0	0	0
ENSMUSG00000026065	Slc9a4	0.002530506	0.00185191	0.033856228	0	0.003453396	0	0.006498334	0	0.002327308	0	0	0	0	0.011371034	0	0	0	0	0	0	0	0	0	0.106256375	0
ENSMUSG00000026062	Slc9a2	0.004864319	0.005063419	0.001510477	0.014088334	0.075316748	0	0.039231781	0	0.009614222	0	0	0	0	0	0.02384092	0.070822868	0.038452073	0	0	0.039127994	0	0	0	0	0
ENSMUSG00000103679	Gm37623	0.000831895	0	0	0	0.009814726	0	0	0	0	0	0	0	0	0	0	0.023427571	0	0	0	0	0	0	0	0	0
ENSMUSG00000103270	Gm37915	0.006247014	0.001706218	0.012182506	0.002800457	0.007664817	0	0	0.004098905	0	0	0	0	0.007868669	0	0.019387059	0	0	0.028579227	0	0	0	0	0	0.099029511	0
ENSMUSG00000041945	Mfsd9	0.016548924	0.0180391	0.019302965	0.011704927	0.004537692	0	0	0.019752819	0.008551288	0	0.040751789	0.058731832	0.011245836	0.035381036	0	0	0	0	0.030311389	0.028348287	0	0	0	0.111959515	0
ENSMUSG00000079588	Tmem182	0.11025761	0.653152636	0.175153807	0.138096399	1.100626544	0.160078361	1.207626911	0.232208837	0.217050259	0.192900281	0.160604582	0.225799657	0.094427314	0.226302954	1.319180051	0.279235727	0.172644298	0.16230015	0.113270126	0.22055862	0.50041579	0.743097845	0.093791034	0	0.084883879
ENSMUSG00000104072	4930448I06Rik	0	0	0	0	0	0	0	0	0	0	0	0	0	0	0	0	0	0	0	0	0	0	0	0	0
ENSMUSG00000100185	Gm28634	0	0	0	0	0	0	0	0	0	0	0	0	0	0	0	0	0	0	0	0	0	0	0	0	0
ENSMUSG00000100832	Gm29260	0.001148473	0	0	0	0.000725121	0	0.002925339	0.005129734	0	0	0	0.009181994	0	0	0	0	0	0	0	0	0	0	0	0	0
ENSMUSG00000053640	Gm9915	0	0	0	0	0	0	0	0	0	0	0	0	0	0	0	0	0	0	0	0	0	0	0	0	0
ENSMUSG00000101919	Gm29664	0	0	0	0	0	0	0	0	0	0	0	0	0	0	0	0	0	0	0	0	0	0	0	0	0
ENSMUSG00000101299	Gm28175	0	0	0	0	0	0	0	0	0.003884679	0	0	0	0	0	0	0	0	0	0	0	0	0	0	0	0
ENSMUSG00000100180	Gm28140	0	0	0	0	0	0	0.002002868	0	0	0	0	0	0	0	0	0	0	0	0	0	0	0	0	0	0
ENSMUSG00000060424	Pantr1	0.0011375	0.003368974	0.00235321	0	0	0	0	0	0	0	0.008662959	0	0	0	0.018212548	0	0	0	0	0	0	0.074943418	0	0	0
ENSMUSG00000045515	Pou3f3	0.00208377	0	0	0.002103131	0	0.005454273	0	0	0.018008137	0	0	0	0	0	0	0	0	0.029846737	0	0	0	1.417068674	0	0	0
ENSMUSG00000099784	Dalir	0	0	0	0	0	0	0	0	0	0	0	0	0	0	0	0	0	0	0	0	0	0	0	0	0
ENSMUSG00000060679	Mrps9	0.473169566	0.540547641	0.517583679	0.510323985	0.726912017	0.564937591	0.889041333	0.576348749	0.533988378	0.566173674	0.462640654	0.760947016	0.376774463	0.51993276	0.574867849	0.439451809	0.558720219	0.808951837	0.570259732	0.7589567	0.556094057	0.090466627	0.737130282	0.39167225	0.688840001
ENSMUSG00000041907	Gpr45	0.016241279	0.002883132	0.002265487	0.030071581	0.000718768	0.002264936	0.011185716	0	0.005566503	0	0.026455049	0.080649842	0	0.022210018	0	0.011424798	0	0.050353101	0	0	0	0	0	0	0
ENSMUSG00000070939	Tgfbrap1	0.251996039	0.234939938	0.503820483	0.282942007	0.171772844	0.275738854	0.113310598	0.227137882	0.311233342	0.291761742	0.293962805	0.420729186	0.265284008	0.307389927	0.137830121	0.228385157	0.378656492	0.215277595	0.105742756	0.11145864	0.218202328	0.341765231	0.180883154	0.192623034	0
ENSMUSG00000100269	Gm28782	0.000517749	0.000994184	0	0	0	0	0	0	0	0	0	0	0	0	0	0	0	0	0	0	0	0	0	0	0
ENSMUSG00000041878	8430432A02Rik	0.02005987	0.013253522	0.006706012	0.011604464	0.008613819	0.015348144	0.010364246	0.006362618	0.003524006	0.018532246	0.019064505	0.010889664	0.019854768	0	0	0	0	0.029332309	0	0	0	0	0	0	0
ENSMUSG00000010290	AI597479	0.122007897	0.134390416	0.098088805	0.123787601	0.167615881	0.090744282	0.217661834	0.132157746	0.111839811	0.202278044	0.071788817	0.11804948	0.175650308	0.087809833	0.138953971	0.143032185	0.260810939	0.1408578	0	0.143855981	0	0.509663162	0.137287205	0.524417933	0.436694343
ENSMUSG00000008136	Fhl2	2.369928065	2.885675456	2.843604016	3.160963673	56.41657635	2.798469649	9.815718491	2.171910067	2.588554933	2.490643506	2.839278018	2.80473296	1.862780634	2.69606719	11.68024607	3.11147998	2.804500883	2.068469013	1.786235677	4.882528765	3.146358076	3.307291234	1.666432069	1.320539161	3.360254098
ENSMUSG00000099576	Gm29040	0	0.000570501	0.002259323	0.002451846	0.023115174	0	0	0	0	0	0	0	0	0	0	0	0	0	0	0.082267456	0	0	0	0.25118922	0
ENSMUSG00000066877	Nck2	0.295308197	1.456327549	0.138476107	0.542578001	0.249074798	0.553545867	0.258774229	0.829303269	1.018588439	1.284817279	0.477511311	0.190169712	0.199814174	0.752154737	0.227561858	0.314422828	1.239615179	0.803117802	0.682685999	0.394684974	0.397399893	1.199436849	0.561058231	1.849812198	0.164257556
ENSMUSG00000026051	Ecrg4	0.083138442	0.024256596	0.03238548	0.056570771	0.036325193	0.032093426	0.080186263	0.030151372	1.80494953	0.030199235	2.023671121	0.048337406	0.040176206	0.030551143	0.073708035	0.021274989	0.055014612	0.037593702	0.06999811	0	0	0	0	0	0
ENSMUSG00000100764	Gm29155	0.001542889	0.001406406	0.000681547	0	0	0	0	0	0	0	0	0	0.01316264	0.013612248	0	0	0	0	0	0	0	0	0	0	0
ENSMUSG00000100635	Gm29157	0.001287325	0	0	0	0	0	0	0	0	0	0	0	0	0	0	0	0	0	0	0	0	0	0	0	0
ENSMUSG00000100480	Gm29156	0	0	0.001839941	0	0	0	0	0	0	0	0	0.012542991	0	0	0	0	0	0	0	0	0	0	0	0	0
ENSMUSG00000057363	Uxs1	0.285281644	0.220144014	0.42898033	0.301189882	0.137652755	0.254002575	0.173774824	0.243661159	0.253234546	0.274772446	0.3821582	0.312272491	0.409721167	0.320450294	0.081801254	0.171446747	0.426576096	0.293217372	0.308019993	0.101121274	0.431752542	0.366050719	0.669326029	0.99306641	0.279862814
ENSMUSG00000041763	Tpp2	1.02739705	1.299195785	1.591779994	1.030008567	1.038528794	1.264617356	0.4629551	1.116404894	0.936923007	1.26777082	1.023470158	0.967000365	0.972619769	1.178226681	0.779699214	0.794068784	3.030394902	1.502807672	1.62827391	0.418992036	1.427144458	0.738366435	0.954335291	2.260733286	1.049891173
ENSMUSG00000047343	Mettl21c	0.035639298	0.028598416	0.033591926	0.049027081	0.031943682	0.014670039	0	0.007224651	0.016586309	0.027286307	0.016565369	0	0.01276831	0.014256488	0.007964269	0	0.045146454	0.024945899	0	0	0	0.156813552	0	0	0.199706209
ENSMUSG00000091844	Gm8251	0.011530562	0.024328255	0.026085857	0.025762131	0.010097207	0	0.002485946	0.017977019	0	0.044414835	0	0	0	0	0	0	0.090268445	0	0.035825601	0	0	0	0	0	0
ENSMUSG00000026049	Tex30	0.064619668	0.089999093	0.117815244	0.07032491	0.058828604	0.082252393	0.046694435	0.072372062	0.044991713	0.050426437	0.051758013	0.042077598	0.08191521	0.1143241	0.037642029	0.136996536	0.13361436	0.069544656	0.413829572	0.199804192	0.227382035	0.127129701	0.300438311	0	0.152218982
ENSMUSG00000026047	Poglut2	0.206733133	0.128894375	0.093990603	0.252293926	0.167234827	0.221912306	0.153847572	0.156946731	0.19749923	0.145348245	0.172365276	0.236257963	0.304632172	0.186794328	0.213207361	0.249530068	0.076987393	0.10644051	0.14474083	0.195056182	0.184974294	0.171200954	0.238928915	0.197593313	0
ENSMUSG00000041684	Bivm	0.156935887	0.114841524	0.098078862	0.151751001	0.092262562	0.317139053	0.0678012	0.109352494	0.082748689	0.084082377	0.201396187	0.159709392	0.175776452	0.049200171	0.054924198	0.096709722	0.074767621	0.088469939	0.10435384	0.232900085	0	0.115380178	0.143324942	0	0
ENSMUSG00000026048	Ercc5	0.472915595	0.351148381	0.338269756	0.390500531	0.348610434	0.626869062	0.262501013	0.277347582	0.636161005	0.443166597	0.391695433	0.401056565	0.533731145	0.428590556	0.336764532	0.317219262	0.324835373	0.549380159	0.245357049	0.162713932	0.304360874	0.158142771	0.335002565	0	0.502471691
ENSMUSG00000046828	Mettl21e	0.001474846	0	0	0	0.00225101	0.004123553	0	0	0	0	0	0	0	0	0	0	0	0	0	0	0	0	0	0	0
ENSMUSG00000056870	Gulp1	4.657633834	3.221795541	0.309738906	2.347177441	0.212849874	1.818206227	0.473000873	2.324306719	4.192069993	5.829852494	6.683589325	0.533452474	2.894573813	4.265988311	0.240389815	2.310732889	0.348137041	2.460916339	0.413074016	7.367691158	0.399814225	0	4.505083212	0.588086277	1.955255222
ENSMUSG00000101701	4930521E06Rik	0.050870718	0.039589975	0.004370841	0.034377489	0.000915525	0.015128742	0.005689107	0.003114073	0.045115053	0.039721962	0.074001747	0.019725111	0.007021905	0.018569022	0.010112778	0.084700031	0.020907555	0.049124002	0	0.035093753	0	0	0	0	0
ENSMUSG00000026043	Col3a1	19.85703779	0.576007025	0.942854753	1.176661914	0.72242874	4.818882711	1.627151225	0.485638038	17.68586685	0.590733577	14.18841002	1.025960735	20.92045723	11.18286302	1.193471669	3.679027621	1.951813481	2.498343939	1.507806881	12.83869891	1.270008141	6.183715132	14.43106266	0.88944773	2.015862856
ENSMUSG00000026042	Col5a2	6.365116592	0.136523635	0.297762991	4.876022952	0.236899556	3.137106072	0.566020473	0.989326148	1.584801222	3.189598979	7.219451044	1.182378848	5.986942773	2.769945995	0.198933367	1.437995428	0.228152332	2.426597621	0.707715749	3.268957715	0.316305864	0.998009106	5.324750678	0.252432579	0.892387178
ENSMUSG00000025995	Wdr75	0.303555232	0.192660632	0.199843408	0.251427104	0.186835072	0.342402574	0.139541214	0.174546491	0.169018725	0.169740865	0.376146038	0.349455345	0.200916862	0.244994529	0.341236288	0.274390624	0.333336264	0.266246772	0.461666376	0.061367016	0.137934334	0.164622283	0.297993876	0.142614636	0.496696437
ENSMUSG00000098549	Gm5269	0	0	0	0	0	0	0	0	0	0	0	0	0	0	0	0	0	0	0	0	0	0	0	0	0
ENSMUSG00000025993	Slc40a1	0.192679517	0.064328306	0.80052893	0.049880826	0.181496756	0.244821079	0.264200391	0.053635352	0.072045687	0.086999759	0.273213018	0.22378189	0.107904452	0.099714523	0.213766439	0.06138688	0	0.114480603	0.174060246	0.193102785	0	0.097878005	0.143995776	0	0.096272335
ENSMUSG00000041144	Dnah7b	0.363910651	0.005985171	0.026804371	0.011099491	0.151135805	0.311558836	0.01912333	0.011049434	0.31830964	0.029279652	0.344004232	0	0.290646827	0.144480651	0.303912684	0.052721012	0	0.140638863	0.063724828	0.283350512	0	0	0.067613252	0.070144919	0
ENSMUSG00000101337	Dnah7c	0.025356193	0.012242597	0.007836629	0.00552809	0.048899248	0.014430505	0	0.010711544	0.025155762	0.016368236	0.031610622	0	0.026968434	0	0.027407121	0	0	0.051964519	0	0	0	0	0.166399465	0	0
ENSMUSG00000025986	Slc39a10	0.669072504	1.002925498	0.83992538	0.420637608	0.229982737	0.415670392	0.312263949	0.778538645	0.448738438	0.958495604	0.626665521	0.395990275	0.62916523	0.827656638	0.220360929	0.434006956	0.504530804	0.691658727	0.663950783	0.476744535	1.068234296	1.092403307	0.483078321	0.864068258	0.286908547
ENSMUSG00000100213	Gm28151	0.012583818	0.02319917	0.033592782	0.006658407	0.004775132	0.012988761	0	0.016227787	0.021536392	0.039901421	0.03510441	0.019737102	0.024898648	0.010272135	0	0	0.017356772	0	0	0.087410677	0	0	0	0	0
ENSMUSG00000101447	Gm28826	0	0	0	0	0	0	0	0	0	0	0	0	0	0	0	0	0	0	0	0	0	0	0	0	0
ENSMUSG00000051616	C230029F24Rik	0	0	0	0	0	0	0	0	0	0	0	0	0	0	0	0	0	0	0	0	0	0	0	0	0
ENSMUSG00000099608	4933411E06Rik	0	0	0.002039804	0	0	0	0	0	0	0	0	0	0	0	0	0	0	0	0	0	0	0	0	0	0
ENSMUSG00000100451	Gm29665	0	0	0	0	0	0	0	0	0	0	0	0	0	0	0	0	0	0	0	0	0	0	0	0	0
ENSMUSG00000100816	Gm28321	0	0	0	0	0	0	0	0	0	0	0	0	0	0	0	0	0	0	0	0	0	0	0	0	0
ENSMUSG00000026109	Tmeff2	0.234039921	0.173683554	0.025405169	0.063984665	0.018657755	0.024510959	0.053019068	0.313810966	1.885309427	0.047299487	0.338075167	0.114329408	0.987187359	0.359727456	0	1.479930137	0.063396168	0.119437963	0.197497831	0.707156462	0	0.686480912	0.079668579	0	0
ENSMUSG00000100671	Gm28322	0	0	0	0	0	0	0	0	0	0	0	0	0	0	0	0	0	0	0	0	0	0	0	0	0
ENSMUSG00000101242	Gm28319	0	0.00453156	0	0	0	0	0	0.011899332	0.003738402	0	0	0	0.008461934	0	0	0	0	0	0	0	0	0	0	0	0
ENSMUSG00000099625	Gm29325	0.000635942	0	0	0	0.000880483	0	0	0	0.002755983	0	0	0	0	0.008867331	0	0	0	0	0	0	0	0	0	0	0
ENSMUSG00000101799	9330175M20Rik	0.15364001	2.886122916	0.217799355	2.987320729	0.338762922	0.8577754	0.293969604	4.189436415	0.592678002	2.523401749	0.265760193	3.886780316	0.183665984	1.800181029	0.327731954	0.187401671	0.424277678	1.70808226	1.602407196	0.399712203	0.069501155	0.204797735	0.352891784	0	0.90544352
ENSMUSG00000045954	Cavin2	0.719086144	6.736919662	0.826657728	5.489557624	0.762549194	2.235032026	2.191413911	13.45557294	1.861848691	4.933803961	1.042730815	10.51114059	0.652850323	3.878704899	1.240573625	1.589762441	0.985127961	4.508747557	2.568059604	1.406704022	0.67061125	0.796233401	1.12028283	1.131165342	2.382773422
ENSMUSG00000101702	1700072G22Rik	0	0	0	0	0	0	0	0	0	0	0	0	0	0	0	0	0	0	0	0	0	0	0	0	0
ENSMUSG00000026107	Nabp1	0.068898094	0.069120953	0.31022364	0.093765043	0.333140499	0.107384419	0.245678744	0.047760744	0.099308155	0.095583594	0.113210775	0.033769128	0.0500874	0.088116349	0.053167829	0.070359681	1.165751815	0.021904845	0.101344957	0	0.034750578	0	0	1.42823693	1.374140758
ENSMUSG00000099413	Gm17767	0.001787138	0.003192279	0.008122908	0	0.003952213	0	0	0	0	0	0	0	0	0	0	0	0	0	0	0	0	0	0	0.077973926	0
ENSMUSG00000101741	Gm28055	0.013509491	0.086743996	0.007420834	0.006354494	0.006734038	0.536371015	0.02130504	0.076909848	0	0.062985882	0.04395739	0.059740516	0	0.029022471	0	0.038976061	0	0.287759316	0.030095282	0	0	0	0.338093429	0	0
ENSMUSG00000018417	Myo1b	0.45408807	2.87678949	0.2419221	0.184670064	0.209341785	11.17687633	0.361379892	2.209844586	0.205191881	1.726440205	0.196328019	1.62120594	0.182062914	1.279530809	0.122012192	1.929032099	0.240594868	6.214397031	1.616263127	0.502268402	0.246476164	0.963460375	6.549669207	0.070144919	0.26021029
ENSMUSG00000062939	Stat4	0.00168635	0.0057549	0.099583549	0.006217249	0	0	0.006584918	0	0.006701908	0.033705857	0.024874444	0.019936202	0	0	0	0	6.104694192	0	0.070985979	0	6.476203293	0	0	0.168742196	0
ENSMUSG00000109599	Gm31812	0.008506839	0.003425054	0.009442202	0.002111879	0.011904551	0.00548963	0.009478693	0.005428118	0.017191768	0	0	0.011456433	0	0	0	0	0.188216069	0	0	0	0.111466566	0	0	0	0
ENSMUSG00000026104	Stat1	0.682780656	1.852862787	1.167197147	1.476771983	0.290962568	0.740636851	0.508363656	1.673913361	0.772617221	1.360619044	0.51990089	1.182024115	0.555933596	0.908698178	0.293566558	0.470663124	2.037896259	1.148938819	1.131802918	0.543061993	1.967091313	0.29221968	0.769647086	2.448292351	1.920106434
ENSMUSG00000026103	Gls	2.393550986	2.147442969	2.050606003	5.36052026	0.833613741	1.193634961	0.949879514	2.247462059	2.287640486	2.937700104	2.963031743	6.379121666	2.173288991	2.343633589	0.872073331	2.276411508	2.310313598	1.949190978	1.78399777	1.609074072	3.024534929	0.870896543	2.149789353	3.054456084	0.179869191
ENSMUSG00000002881	Nab1	0.951458331	0.634509315	0.581058983	0.896456409	0.252753909	1.054127037	0.395244491	0.586747238	0.708699311	0.560004066	0.767175006	0.785431441	0.64161314	0.765589507	0.244689471	1.143950449	0.7730914	0.506409752	0.708367415	0.992770095	0.545415287	0.188472862	0.687172731	0.717387921	0.508979396
ENSMUSG00000100120	Gm553	0.045867307	0.03561974	0.040527331	0.063565905	0.00943119	0	0.005049862	0.025044291	0.029696424	0.021508614	0.087969805	0.083278562	0.011382702	0.009870937	0	0	0.017356772	0.021904845	0	0	0	0	0.287394694	0	0
ENSMUSG00000099878	Gm28178	0.001517368	0	0.006378476	0.001470104	0	0.005072542	0	0	0.010745524	0	0.008809789	0.00999924	0	0	0	0	0	0	0	0	0	0	0.07535795	0	0
ENSMUSG00000043015	Nemp2	0.091788533	0.075713106	0.101862641	0.121456219	0.017347042	0.192819241	0.033503987	0.118546874	0.044355399	0.138751042	0.087851132	0.145526522	0.126461864	0.123369311	0.018834946	0.077046208	0.289091475	0.019544076	0.173132633	0.086901736	0.54134304	0	0	0.209473568	0
ENSMUSG00000041439	Mfsd6	0.311124821	0.592885364	0.908386577	0.609867745	0.131931534	0.059111894	0.226033227	0.771721075	0.671112167	1.020751318	0.412676426	0.2271208	0.329904795	0.455038866	0.243771106	0.20717449	0.639542323	0.577873612	0.536337345	0.390654115	0	0.028139369	0.063946796	0.669415027	0.123566627
ENSMUSG00000026102	Inpp1	0.296729945	0.810684526	0.202970343	0.370295158	0.172918031	0.143346143	0.170640738	1.069440712	0.282233506	0.959173956	0.369306114	0.321581482	0.543786277	0.568150208	0.149375043	0.209172508	0.506039789	0.510262914	0.18106197	0.045317666	0.22984991	0	0.284834719	0.546540059	0.164259038
ENSMUSG00000041426	Hibch	0.457101174	0.39068032	0.324418588	0.433828235	0.787802039	0.579574441	0.799025773	0.330108017	0.46507034	0.380263245	0.592160001	0.37707809	0.395676627	0.339572877	0.435382782	0.554791411	0.743698457	0.31847399	0.418908266	0.432869019	0.387188249	0.262349602	0.395844298	0.063952522	1.030684002
ENSMUSG00000043629	1700019D03Rik	0.229217377	0.020905679	0.022411129	0.010741218	0.046646434	0.032685608	0.051954562	0.032799054	0.019265987	0	0.154600448	0	0.617898103	0.154421827	0.037145842	0.110251853	0.033661873	0	0	0.143223864	0.079256718	0	0	0.098796657	0
ENSMUSG00000026100	Mstn	0.001451717	0.00195921	0	0	0.005604908	0	0	0	0	0	0	0	0	0	0.019517831	0	0	0	0	0	0	0.228167919	0	0	0
ENSMUSG00000060715	1700019A02Rik	0.004500707	0.00544814	0.005526539	0.007845424	0.010650339	0.008817682	0.015743899	0.007684978	0.005871163	0	0.018377797	0	0.02239816	0	0.118939723	0	0	0.024490266	0	0	0.046037548	0	0.067613252	0	0
ENSMUSG00000026098	Pms1	0.177830882	0.112230826	0.251563514	0.15226299	0.271130019	0.189200158	0.066716505	0.139951349	0.208126834	0.09965873	0.150987383	0.144823946	0.253717276	0.27740726	0.253706089	0.234495541	0.454596142	0.075408318	0.256838607	0.232506141	0.665339178	0	0	0.51440144	0
ENSMUSG00000100763	Gm28777	0.004356482	0	0.01170377	0	0.001704505	0	0	0	0.003193699	0	0.019124061	0	0	0	0.017566419	0	0	0.025459026	0	0	0	0	0	0	0
ENSMUSG00000026097	Ormdl1	0.064326043	0.052186559	0.095392337	0.0723035	0.053565949	0.077039714	0.149785727	0.043483374	0.043522203	0.026191485	0.02303281	0.030018625	0.02367267	0.092320918	0	0	0.085655879	0.055279232	0.142201786	0.057438419	0.053534337	0.423190078	0	0	0
ENSMUSG00000100679	Gm28778	0.002071155	0.004625002	0.017853616	0.004008253	0.00359448	0.008632875	0.005679366	0	0.012156669	0.013224015	0	0.007135721	0	0	0	0	0	0	0	0.098064212	0.102439074	0	0	0	0
ENSMUSG00000026096	Osgepl1	0.205867746	0.181113254	0.135652734	0.18769089	0.383043546	0.275051706	0.356184854	0.153895344	0.146150868	0.201005235	0.185059386	0.12270706	0.241693669	0.140695408	0.390222591	0.417879269	0.198937377	0.309954436	0.24639021	0.521166252	0.200167697	0	0.138888889	0.181162702	0
ENSMUSG00000099913	Gm28551	0.049951304	0.018023012	0.030186161	0.036655061	0.070111144	0.042748838	0.004928305	0.007563707	0.052602541	0.069073329	0.090404919	0.041332749	0.024892592	0.169478913	0.072645135	0.027336072	0	0.145207732	0.032340899	0.101567697	0	0	0.063946796	0	0.167211934
ENSMUSG00000026095	Asnsd1	0.169601598	0.204763922	0.122956031	0.150939461	0.12393416	0.157436345	0.427132846	0.13836075	0.172428626	0.192828959	0.155721246	0.157317108	0.110247358	0.199145906	0.411409908	0.224208739	0.261086272	0.163678853	0.050584359	0.054731841	0.252442563	0.408468615	0.307369394	0.089059091	0.169767758
ENSMUSG00000117809	Gm50478	0	0	0	0	0	0	0	0	0	0	0	0	0	0	0	0	0	0	0	0	0	0	0	0	0
ENSMUSG00000096141	Dnah7a	0.008915007	0.001693669	0.004126755	0.012281296	0.002983321	0	0	0.004261114	0.005449086	0.009093224	0	0.042156502	0	0	0	0.046784939	0	0	0.027410327	0.060341108	0	0	0	0	0
ENSMUSG00000026094	Stk17b	0.138271749	0.24443021	2.83923342	0.098630966	0.090368753	0.175971644	0.147726771	0.11510172	0.103328231	0.370451319	0.85013568	0.118829626	0.090044863	0.189063156	0.043057867	0.226826992	2.517571133	0.143757593	1.953568315	0	6.075433498	0.368344476	0.172176309	0.724164778	0.096346539
ENSMUSG00000042807	Hecw2	0.281046722	3.713534819	0.282962362	0.514460717	1.463142347	3.269622673	0.502167398	3.106437602	0.141338501	1.785939927	1.951928692	1.53812801	0.760033285	2.187981847	1.199744069	2.761150295	0.501683867	3.783783539	1.027257629	0.479918177	0	0.338936077	2.892021835	0.144139989	0.596703349
ENSMUSG00000025983	Ccdc150	0.011686949	0.007491038	0.015323293	0.012874361	0.041168163	0.006051186	0.013849468	0.014828286	0.00747239	0	0.022099059	0.01649773	0	0.009378752	0	0	0	0	0	0.073325341	0	0.175530981	0	0	0
ENSMUSG00000041303	Gtf3c3	0.285415728	0.256961369	0.293258093	0.354135503	0.278506755	0.202969514	0.161009197	0.263912244	0.307923453	0.359623866	0.306213197	0.29995454	0.371230285	0.288888067	0.044304787	0.229843021	0.321575651	0.314490277	0.326564745	0.265333514	0.363642035	0.61212171	0.482853478	0.288917139	0.18914453
ENSMUSG00000109809	Gm34066	0	0	0	0	0	0	0	0	0	0	0	0	0	0	0	0	0	0	0	0	0	0	0	0	0
ENSMUSG00000073678	Pgap1	0.149439132	0.139397536	0.626485415	0.18696236	0.104202449	0.042738463	0.073274307	0.120826828	0.381694014	0.113450966	0.278397197	0.134305886	0.089253317	0.167602452	0.054197244	0.066145638	0.277563175	0.061680246	0.427472423	0.151851582	6.973749001	0.411981377	0.10082678	0	0
ENSMUSG00000052331	Ankrd44	1.214944158	3.247802948	5.162535743	1.502863347	0.322601856	2.378444798	0.442918192	1.904040597	1.88999858	1.938095707	1.303922501	0.766211966	0.785430949	2.214754616	0.209044194	1.3088783	10.33555729	2.384838931	4.29884319	2.057515415	8.490686825	0.365712997	1.869059241	7.390515788	1.164618853
ENSMUSG00000101674	4930444A19Rik	0.480973181	1.00765427	1.796376878	0.514004497	0.113085043	0.930538904	0.134984042	0.670262417	0.587512673	0.53363244	0.42237741	0.276002575	0.331908273	0.83087589	0.011969053	0.414784224	4.781316009	1.07420577	1.390002874	0.157487926	3.483522961	0	0.893871786	2.366964707	0.60852107
ENSMUSG00000025982	Sf3b1	1.910898667	2.240162303	2.076285032	2.087194018	1.579129335	2.265056453	1.219051693	2.264055377	1.848369259	2.183557348	1.475423908	1.984955805	1.695616761	2.166814032	1.316485656	1.983166361	3.057225269	1.987479769	2.434323733	1.692703657	3.784954113	4.841555877	2.62786893	3.477372155	1.824600236
ENSMUSG00000025981	Coq10b	0.48489212	0.525099407	0.262995102	0.512902986	0.585348894	0.389168969	0.253493957	0.493714184	0.607028718	0.403787749	0.476476522	0.494251184	0.724501997	0.463530122	0.670805821	0.424388406	0.374873846	0.391963803	0.236350447	0.48453836	0.518581555	0	0.55356143	0.158776648	0.273284752
ENSMUSG00000025980	Hspd1	1.68945813	1.903183779	1.5367828	1.672097427	2.017057275	1.871803604	5.622525078	1.667624655	1.362451474	1.681626599	1.457194871	1.701746711	1.560063234	1.864720745	2.727019036	1.661896203	1.797283665	1.668370701	1.797395651	2.468910556	2.16899866	5.112940309	1.478386883	0.963903794	2.449950812
ENSMUSG00000073676	Hspe1	1.260017071	1.363379843	1.150164267	1.254121849	1.645232866	1.300503227	3.459152405	1.254113831	1.098533535	1.533816595	1.107235229	1.449955168	1.123256901	1.230309597	1.602087439	1.245915047	0.925555558	1.525516622	0.978232229	2.154170307	1.149442391	3.750214807	2.341080346	1.225447501	1.619477159
ENSMUSG00000025979	Mob4	0.716961625	1.302295581	0.826616154	1.020890817	0.486373953	1.111465978	0.58597957	1.17486122	0.579317237	1.430677729	0.664361989	0.796603017	0.683664507	1.20462147	0.39393181	0.96477858	1.241593323	1.039102925	0.723565764	0.577746084	1.308028107	0.897712239	0.647691326	0.525291633	0.824926133
ENSMUSG00000025978	Rftn2	0.369089255	0.038967788	0.095549202	0.241481235	0.118701602	0.407624732	0.102267124	0.048093361	0.01468376	0.069402371	0.67434873	0.555685884	0.137661042	0.167361364	0.045951307	0.827788203	0.054170917	0.111358407	0	1.21116477	0.553764219	0	0.297539312	0	0.171232877
ENSMUSG00000097649	Gm10561	0.066314861	0.001327666	0.005233863	0.025595917	0.004458421	0.029881922	0.005286499	0	0	0	0.133912537	0.014727844	0.036164382	0.035299742	0	0.056467218	0.023252786	0.014420006	0.024958195	0.159191896	0	0	0.140409997	0	0.085946095
ENSMUSG00000046994	Mars2	0.069104717	0.070669093	0.060270176	0.052754789	0.067238095	0.071601481	0.131418702	0.074947293	0.079298095	0.02371215	0.007485926	0.135421365	0.02013156	0.027763135	0.040517773	0.045528621	0.148106183	0.07822313	0.053356471	0.084923887	0.411129846	0	0	0	0.083522651
ENSMUSG00000025977	Boll	0.013900509	0.009616198	0.012688402	0.007753353	0.009198311	0.015338089	0.006593936	0.012132403	0.01422508	0.065206603	0	0.022468832	0.014494203	0	0	0	0.091106102	0.031982499	0.071368595	0	0	0	0	0	0
ENSMUSG00000038349	Plcl1	2.420298536	0.697791826	1.384945443	0.340507951	0.632965771	19.99427523	0.412537899	0.195852885	2.453533319	2.659378313	2.093440457	1.389148093	1.409554821	1.663730003	2.124334596	5.884361877	0.509719876	11.21915404	3.149363353	0.731458298	0.400015726	0.358649849	10.97018909	0	0.347647019
ENSMUSG00000099950	9130227L01Rik	0	0	0	0	0	0	0	0	0	0	0	0	0	0	0	0	0	0	0	0	0	0	0	0	0
ENSMUSG00000100372	1700003I22Rik	0	0	0	0	0	0	0	0	0	0	0	0	0	0	0	0	0	0	0	0	0	0	0	0	0
ENSMUSG00000101332	Gm28240	0	0	0	0	0	0	0	0	0	0	0	0	0	0	0	0	0	0	0	0	0	0	0	0	0
ENSMUSG00000045336	Hsfy2	0	0	0	0	0	0	0	0	0	0	0	0	0	0	0	0	0	0	0	0	0	0	0	0	0
ENSMUSG00000038331	Satb2	0.114563738	0.061900497	0.115247408	0.077117642	0.024203867	0.128527188	0	0.047019102	0.033582186	0.032757811	0.087903745	0.150506776	0.090388421	0.035753945	0	0.254138415	0.041460558	0.12548927	0.054106637	0.041133728	0	0.628365395	0.076126675	0	0
ENSMUSG00000099945	1700126A01Rik	0	0	0	0	0	0	0	0	0	0	0	0	0	0	0	0	0	0	0	0	0	0	0	0	0
ENSMUSG00000101429	BC055402	0	0	0	0	0	0	0	0	0	0	0	0	0	0	0	0	0	0	0	0	0	0	0	0	0
ENSMUSG00000097519	4930558J18Rik	0.000342497	0	0	0	0.001398015	0	0	0	0	0	0	0	0	0	0	0	0	0	0.04389122	0	0.097455913	0	0	0	0
ENSMUSG00000038323	1700066M21Rik	0.040798661	0.038896062	0.045418816	0.043910348	0.013518637	0.060289909	0.054474713	0.032567809	0.03725575	0.061361269	0.026895945	0.037520488	0.074775565	0.025711072	0	0.027145956	0.091943462	0.063457262	0.090840199	0	0	0	0.151484625	0.10530528	0
ENSMUSG00000048495	Tyw5	0.157430555	0.103055183	0.113623097	0.090521715	0.13526165	0.120400331	0.046636346	0.094898004	0.133285897	0.181874522	0.107103284	0.124401073	0.174396896	0.095629694	0.0665588	0.112894649	0.181549923	0.086055004	0.286465307	0.087231871	0.112347558	0	0.20112583	0.075376127	0.1715956
ENSMUSG00000025971	Maip1	0.205046541	0.234413966	0.203536557	0.218799916	0.21008653	0.245168666	0.421734988	0.261443043	0.203215703	0.190660126	0.219088472	0.271799986	0.178326165	0.254506703	0.109438442	0.34259819	0.234910167	0.333699334	0.173393043	0.030978359	0.249250419	0	0.583469841	0.306824522	0.415737142
ENSMUSG00000038305	Spats2l	0.567771897	0.595783212	0.253508818	1.284912929	0.205565522	0.141458971	0.150666615	0.517993416	1.185712586	0.64823678	1.125052708	0.965212783	0.427983553	0.389684374	0.234886519	0.916596217	0.064365113	0.444783945	0.353561387	0.384717469	0.07888675	0.226199251	0.414522486	0	0
ENSMUSG00000091283	Gm17234	0.007097255	0.009611717	0.00328086	0.072319607	0.012075003	0.006637832	0	0.014338967	0.053337779	0	0.041832556	0	0.017423615	0.018028413	0.034601118	0	0	0.051689035	0	0	0	0	0	0	0
ENSMUSG00000054770	Kctd18	0.327494217	0.282974491	0.273638346	0.266229262	0.338791639	0.302359205	0.112387988	0.191229396	0.251871618	0.325772211	0.228494484	0.236968405	0.332488679	0.321915343	0.043131342	0.232038521	0.415105633	0.304172469	1.673810386	0.04373095	0.400010544	0.092086119	0.541344675	0	0.352889476
ENSMUSG00000026039	Sgo2a	0.029396226	0.039388067	0.049949095	0.028327766	0.189509015	0.035462569	0.149747365	0.047728188	0.038207532	0.031936386	0.028690221	0.012787528	0.01945963	0.018028413	0.018834946	0.036381364	0	0.06245277	1.68902948	0	0	0.170152547	0	0.222900831	0.168191604
ENSMUSG00000063558	Aox1	0.984115275	0.092175266	0.066111183	0.633766985	0.963981181	0.125869787	0.19767314	0.084420021	0.118522544	0.061951398	1.26315993	0.266670325	0.777274924	0.535032996	0.491741865	0.159236968	0.138582065	0.236844518	0.019749263	0.135610304	0	0	0.352890346	0	0.678266888
ENSMUSG00000064294	Aox3	0.418894058	0.002195442	0.01685518	0.020729299	0.010739117	0.014924821	0.03604157	0	0.055503175	0.01330256	1.241976616	0.024159611	0.104204344	0.229937728	0	0.046784939	0	0	0	0	0	0	0	0.288917139	0
ENSMUSG00000038242	Aox4	0.000568011	0.00101406	0	0.001129397	0	0	0	0	0	0.00665128	0	0	0	0	0	0	0	0	0	0	0	0	0	0	0
ENSMUSG00000089822	Gm15759	0.000641068	0	0	0	0	0	0	0	0	0	0	0	0	0	0	0	0	0	0	0	0	0	0	0	0
ENSMUSG00000079554	Aox2	0.015980045	0.004428279	0.003709615	0.010510073	0.001329204	0.005982505	0.005487673	0	0	0	0.019210746	0.090426724	0.036932217	0	0	0	0	0	0	0	0	0	0	0.205102962	0
ENSMUSG00000051223	Bzw1	0.657593183	0.831348409	0.638512934	0.707151657	0.422053445	0.662789982	0.651469568	1.085393412	0.710031767	0.896301176	0.621848666	1.018232756	0.616553365	0.782336561	0.39488941	0.615969694	0.679783594	0.727309476	0.89368578	1.094237014	0.98028767	1.58444464	0.925099063	0.867377278	0.998084857
ENSMUSG00000026034	Clk1	1.434201971	1.716166177	1.915170183	1.786607651	1.342317712	1.586355744	0.448472025	1.656711439	1.247126953	1.652194834	1.533846624	1.961565172	1.256803342	1.479091939	0.827587296	1.556711842	2.062299484	1.669494941	1.246327204	0.986917915	2.260714839	0.783828198	1.059664479	1.399660369	1.994029213
ENSMUSG00000026035	Ppil3	0.230101844	0.171165748	0.241011837	0.229922359	0.139320581	0.244217318	0.191521516	0.167300313	0.19651828	0.08764507	0.223536839	0.199518259	0.172470429	0.199440021	0.021679371	0.124240941	0.354041444	0.359204883	0.25265286	0.054731841	0.177164181	0	0.140423108	0.152392563	0.151007905
ENSMUSG00000026036	Nif3l1	0.184770192	0.124882261	0.141667138	0.125200799	0.114788746	0.145884616	0.107614254	0.097555282	0.102158252	0.095483496	0.150151563	0.195812532	0.181762722	0.166216952	0.10508674	0.199633026	0.196435641	0.137447579	0.164477653	0.131210955	0.176117994	0	0.191503875	0	0.274808116
ENSMUSG00000026037	Orc2	0.339313321	0.347383589	0.291795818	0.304406618	0.215354717	0.5433001	0.19721055	0.303471437	0.376799352	0.322940822	0.480350685	0.318188262	0.252193573	0.356235773	0.452897301	0.47765149	0.498182038	0.181592633	0.329171447	0.658737921	0.290249624	0.398974449	0.139938427	0.442765928	0.692181413
ENSMUSG00000085054	Gm15834	0.045285823	0.030437081	0.042638475	0.046497369	0.064709909	0.055803757	0	0.055737887	0.063249351	0.069730828	0.10975684	0.029954135	0.041912806	0.040355609	0	0.027668258	0.026546041	0	0.030095282	0	0.166150841	0	0.07256894	0.122651229	0.256116756
ENSMUSG00000038174	Fam126b	0.436085795	0.41448939	0.340773536	0.465039193	0.479747384	0.575725612	0.18385272	0.406313523	0.451820928	0.44262876	0.466773529	0.430287997	0.466518618	0.251471464	0.335162646	0.69896601	0.339000699	0.363312473	0.209348489	0.310158338	0.268041122	0.523746426	0.592246957	0	4.363388876
ENSMUSG00000026032	Ndufb3	1.766883334	2.122755804	1.763244459	1.879920358	2.169351972	1.959440741	5.072182807	1.987499086	1.783422127	1.643843238	1.888100328	1.913406835	1.243178178	1.580658393	2.31075555	2.235223984	2.414507621	1.845274761	1.659702335	2.458853372	2.153406874	1.416670124	1.368903097	0.772179951	2.938641864
ENSMUSG00000047528	Flacc1	0.054031689	0.017297121	0.034033433	0.050721768	0.009454433	0.004903271	0.002417808	0.023707444	0.027632521	0.049633575	0.123137106	0.019314416	0.051906658	0.017189441	0	0.029999895	0	0	0.038866044	0.038133299	0	0	0	0	0.673268158
ENSMUSG00000026031	Cflar	1.037785182	1.421109501	1.763809289	1.484782702	0.717630843	0.875044221	0.578275475	1.423205504	0.925028933	1.499083098	0.967670015	1.269644814	0.942733587	1.01106964	0.95291586	0.648260238	1.28997575	1.504557019	1.314011332	0.822051732	1.641894782	0.287788953	1.151985865	1.042416846	1.21732242
ENSMUSG00000026029	Casp8	0.148363342	1.053405042	1.362064191	0.252355501	0.060037173	0.268563219	0.156492416	0.51341246	0.256567816	0.88951223	0.152676587	0.400162642	0.122620416	0.687854765	0.079623171	0.157715727	1.242230249	0.555002436	1.37273846	0.199293297	1.274023786	0.155679933	0.396749012	0.827239596	0.168191604
ENSMUSG00000026028	Trak2	0.522720351	0.67148916	0.564561756	0.728454927	1.682419426	0.620010589	1.595846245	0.795919142	0.620420053	0.640867169	0.563736971	0.505291417	0.489433471	0.644173251	0.99496049	0.957757812	1.040649635	0.778255091	1.108706207	0.476149874	1.170752182	0.24038715	0.755605964	0.448893065	1.326831056
ENSMUSG00000026027	Stradb	0.195967837	0.198178233	0.196633722	0.13691523	0.291633805	0.227879849	0.27754059	0.168079171	0.190513898	0.209042919	0.210488519	0.123575118	0.184351544	0.178329786	0.243836752	0.24927895	0.128296734	0.096587014	0.060567358	0	0	0	0	0.077973926	0.281273068
ENSMUSG00000072295	C2cd6	0	0.004978265	0	0.005295314	0	0.003012	0	0	0	0	0	0	0	0	0	0	0	0	0	0	0	0	0	0	0
ENSMUSG00000047383	AC169382.1	0	0	0	0	0	0	0	0	0	0	0	0	0	0	0	0	0	0	0	0	0	0	0	0	0
ENSMUSG00000099752	Gm29018	0.001245178	0.002160928	0.00233266	0.001727247	0	0	0	0	0.010388369	0	0.03376006	0	0	0	0	0	0	0	0	0	0	0	0	0	0
ENSMUSG00000038079	Tmem237	0.324870362	0.114586776	0.0902186	0.217657804	0.029898639	0.351107654	0.072912712	0.142060832	0.10514757	0.169282182	0.480933833	0.19987231	0.365899848	0.192972345	0	0.29232152	0.137340031	0.286196909	0.153932356	0.092155005	0.082178898	0	0.264456271	0	0
ENSMUSG00000097573	G730003C15Rik	0.007856932	0.009504262	0.00378883	0.0055879	0.021939948	0.00361738	0.021472561	0.006086389	0.009213515	0	0.034608303	0.018416071	0	0.016251772	0.066994428	0.056113867	0	0.038762845	0	0	0.079708268	0	0	0	0
ENSMUSG00000079550	Mpp4	0.014222674	0.022836049	0.002151365	0.010144325	0.003165754	0.010381951	0	0.011096223	0.009402843	0	0	0.01940201	0	0.010278601	0	0.029649923	0.021503157	0	0	0	0	0	0.07256894	0	0
ENSMUSG00000101586	Gm29017	0.010591551	0.015222455	0.012630281	0.008610883	0.007330831	0.010169877	0	0.012865974	0	0.016036435	0.021626998	0.008557599	0	0	0.026133952	0	0	0	0	0.045317666	0.048959728	0	0	0	0
ENSMUSG00000026024	Als2	0.252481638	0.303270289	0.261294811	0.184107024	0.177566357	0.297304041	0.112142187	0.332214938	0.15484239	0.219896098	0.372522536	0.370839027	0.304910742	0.429090079	0.171350951	0.2264015	0.141652411	0.197127633	0.830596098	0.244965852	0.335397788	0.097878005	0.122970979	0.754266338	0.195085669
ENSMUSG00000026023	Cdk15	0.001500348	0	0.026454143	0.002932207	0.001180833	0.035572955	0.007638483	0	0.01460915	0	0.006977763	0	0	0	0	0.282288398	0	0	0	0.057738387	0	0.257393357	0	0	0
ENSMUSG00000099922	Gm29016	0	0.001614962	0.002033145	0	0	0	0	0	0	0	0	0	0	0	0	0	0	0	0	0	0	0	0	0	0
ENSMUSG00000041075	Fzd7	0.282224391	0.027647744	0.047234539	0.176383463	0.051931828	0.053092582	0.062759386	0.018900102	0.209093225	0	0.276228401	0.030238747	0.106310039	0.163947401	0.087147609	0.401606594	0	0	0.246484223	0.162006414	0.080287107	0.129215006	0.143774714	0	0
ENSMUSG00000097819	Gm26813	0.001307384	0	0.001376905	0	0	0.005160393	0	0.005661379	0.008507175	0	0	0	0	0	0	0	0	0	0	0	0	0	0	0	0
ENSMUSG00000047361	Gm973	0.011928924	0.008551663	0.015330706	0.001884716	0.006507315	0.009518261	0.014092062	0	0.007576876	0.047953812	0.075977542	0	0	0	0	0	0.030212941	0.023214999	0	0	0.068843972	0	0	0	0
ENSMUSG00000099811	Gm28411	0.000933053	0	0	0	0	0	0	0	0	0	0.007168413	0	0	0	0	0	0	0	0	0	0	0	0	0	0
ENSMUSG00000101409	1700122D07Rik	0	0	0	0	0	0	0	0	0	0	0	0	0	0	0	0	0	0	0	0	0	0	0	0	0
ENSMUSG00000026021	Sumo1	1.095539111	1.401334695	1.166184086	1.301294142	0.697613618	0.911223078	0.876599288	1.236494704	1.09046875	1.355250524	1.252779084	1.459134207	0.721563	1.230604289	0.705540046	1.021216081	1.77514319	1.157237936	1.270126859	0.473484441	2.06836522	0.468887997	0.954507123	1.881680954	0.833892397
ENSMUSG00000026020	Nop58	0.359651006	0.313214917	0.325969231	0.402994025	0.280260396	0.367741485	0.349243173	0.371910833	0.337911368	0.303848991	0.223072074	0.381656711	0.436160905	0.33478259	0.447173583	0.401345264	0.577737954	0.198999992	0.71380678	0.18798915	0.517907278	0.677360044	0.223604203	0.078662115	0.485379991
ENSMUSG00000067336	Bmpr2	2.118343193	2.845694575	1.702221765	6.238956367	1.05914106	2.359145329	1.674300189	4.845217488	1.850090435	4.8326386	1.80100311	2.693566405	2.844480685	2.710003528	1.279271489	1.579881834	0.923955773	3.107470189	1.543172655	1.788273659	0.577808677	3.474643473	1.875540125	0.966097366	1.535897313
ENSMUSG00000041040	Fam117b	0.398479573	2.879414259	1.640577719	0.669636402	0.364101797	1.373234597	0.325993208	2.503661483	0.460116967	1.406640743	0.452547339	0.773962847	0.466547389	1.21573542	0.255267986	0.679948894	0.766818171	1.523524997	0.790078632	0.479774677	1.056623716	0	1.001982976	0.806682256	0.967356052
ENSMUSG00000026018	Ica1l	0.020011506	0.132445156	0.104150552	0.019635178	0.01706333	0.086944897	0.06663739	0.107393517	0.025254221	0.045770167	0.040416255	0.016998708	0.011818194	0.132129498	0	0.097083788	0.053280724	0.111085983	0.164564225	0	0.073924582	0	0.079138968	0	0
ENSMUSG00000026019	Wdr12	0.283095377	0.209686605	0.277009742	0.254738858	0.234789407	0.241381907	0.199094535	0.18757989	0.236783582	0.21438319	0.3320015	0.230132603	0.335588976	0.374490159	0.227905836	0.270228155	0.247093363	0.352355533	0.221807483	0.287051583	0.305074588	0	0.199132441	0.742178907	0
ENSMUSG00000026017	Carf	0.20627356	0.160060013	0.220669173	0.19843671	0.473264715	0.293396234	0.100258323	0.229466531	0.202774848	0.178919244	0.287076945	0.234279588	0.257589736	0.217301073	0.270534298	0.259676795	0.063160022	0.237929979	0.182614656	0.080083031	0.090980635	0.478277078	0.10082678	0.104445187	0.427687077
ENSMUSG00000073664	Nbeal1	3.180581496	6.075919621	2.289079671	2.749964481	2.958634462	6.702879057	2.003933577	4.9304413	3.924516546	3.744563874	3.417226964	3.248179944	2.72229358	4.699959651	1.662979796	4.091538152	1.730866577	6.084473213	3.375338284	2.002066479	1.175632043	0.77675788	5.390850291	2.759821899	2.290903681
ENSMUSG00000049439	Cyp20a1	0.971658588	0.337741276	0.537784275	1.299166866	0.189843803	1.313696918	0.179613473	0.488519464	0.220759482	0.499349479	1.073896429	1.352843345	0.760585154	0.544659465	0.331601957	0.617075982	0.306730402	1.096403863	0.631729166	0.60122031	0.323679592	0.461381929	0.974049447	0.334361549	0.424486959
ENSMUSG00000026782	Abi2	0.957667134	0.736497019	0.78226901	1.079279025	0.356765348	2.565126812	0.267419481	0.674663191	1.073171094	0.645724223	1.145249526	1.06534887	0.959791804	0.8948303	0.257136049	1.427141179	0.383866706	1.792771946	1.148739273	0.726108703	0.516556808	0.494153701	1.419304427	0.165886998	0.3958953
ENSMUSG00000026014	Raph1	2.479041513	2.238138079	3.240339127	3.476756353	3.549877333	8.567518551	1.195640992	1.734716084	2.76604232	2.199268707	4.86330447	2.853803511	2.132937603	2.454770888	1.332896202	2.645141821	1.572567296	5.599957237	4.510049863	1.048951867	0.069501155	0.383229576	4.075535483	1.458094024	0.909963362
ENSMUSG00000026012	Cd28	0.016785747	0.006245065	0.048109696	0.024327251	0.234028704	0.035426039	0.040449647	0.02099376	0.017072589	0	0	0.011103807	0	0	0.086016765	0.012797379	1.421492931	0.067189211	0.059775088	0	0	0.088141449	0.132311732	0	0
ENSMUSG00000086795	Gm11579	0	0	0	0	0.002242089	0	0	0	0	0	0	0	0	0	0	0	0.03698772	0	0	0	0	0	0	0	0
ENSMUSG00000085965	2310016D23Rik	0.001864806	0.000605165	0.001484673	0.002481488	0.024147361	0	0.002186099	0.005148602	0	0	0.018881569	0	0	0	0	0.021025321	0.036434651	0	0	0	0	0	0	0	0
ENSMUSG00000026011	Ctla4	0.010137404	0.010595069	0.031007647	0.008108462	0.463279632	0.029555642	0.014345997	0.009416077	0.012368745	0.015202651	0.007423392	0.012749865	0	0	0.121344977	0.039256328	0.333525944	0	0	0	0	0	0.111209964	0	0.078164082
ENSMUSG00000026009	Icos	0.005304019	0.005904952	0.018487463	0.001570539	0.001860184	0.049331182	0	0.006382564	0	0	0	0.007159324	0.015228419	0	0	0	1.524200739	0	0.032711381	0	0	0	0	0	0
ENSMUSG00000100893	Gm28083	0	0	0	0	0	0	0	0	0	0	0	0	0	0	0	0.011511441	0	0	0	0	0	0	0	0	0
ENSMUSG00000085248	Gm11587	0.000806581	0.002398634	0	0	0	0	0	0	0	0	0	0	0	0	0	0	0	0	0	0	0	0	0	0	0
ENSMUSG00000085447	9530026F06Rik	0	0.002492244	0	0	0	0	0	0	0	0	0	0	0	0	0	0	0	0	0	0	0	0	0	0	0
ENSMUSG00000086408	Gm11588	0	0.001905374	0	0	0.003959769	0	0	0	0	0	0	0	0	0	0	0	0	0	0	0	0	0	0	0	0
ENSMUSG00000100965	Gm28449	0	0	0	0	0	0	0	0	0	0	0	0	0	0	0	0	0	0	0	0	0	0	0	0	0
ENSMUSG00000086009	4930587A21Rik	0	0	0	0	0	0	0	0	0	0	0	0	0	0	0	0	0	0	0.065911323	0	0	0	0	0	0
ENSMUSG00000052062	Pard3b	6.163313736	6.242589654	1.051310832	5.45360912	3.019537761	4.64066026	0.916718417	7.61013739	5.605879696	3.179284215	5.354669027	6.470052759	6.4220427	5.954868319	2.732108964	4.671359671	1.270423894	5.670318182	6.481564536	4.645980272	0.658819792	0.50989265	6.146657223	0	1.193120188
ENSMUSG00000085842	Pard3bos1	2.03313986	1.825200306	0.367985272	1.599637248	1.246128436	1.43023799	0.401674084	1.988120316	1.760320656	0.895709223	1.609021785	1.488945031	2.199306008	2.379233747	1.07936149	1.021872882	0.267739454	2.053809515	3.375376635	2.796599338	0.119637755	0	1.772073655	0.144139989	1.60600781
ENSMUSG00000085019	Pard3bos2	0.002353731	0.003576956	0	0.005766741	0.001234827	0.00865687	0	0	0	0	0	0.007048965	0	0	0	0.025775853	0	0.045220018	0	0	0	0	0	0	0
ENSMUSG00000085400	Pard3bos3	0.188420285	0.126132721	0.025733775	0.1358304	0.086256609	0.134834394	0.025458175	0.121668105	0.175998697	0.1216658	0.11888882	0.177199215	0.1160845	0.100525175	0.077481942	0.106635115	0.023132726	0.134449512	0.12157154	0.154623533	0	0	0	0	0.139816166
ENSMUSG00000100750	Gm29084	0	0.000932259	0	0	0	0	0	0	0	0	0	0	0	0	0	0	0	0	0	0	0	0	0	0	0
ENSMUSG00000025969	Nrp2	0.545218355	6.210643022	1.703539657	1.912969197	0.249427395	0.977052373	0.586505775	5.817714513	1.213880826	0.694166127	0.24116225	12.47966943	0.275970851	2.779214068	0.174049826	0.433253892	0.274169981	4.448606552	6.968880065	1.624171732	0.554310829	1.285825894	0.770710306	0.280970715	1.36411282
ENSMUSG00000100811	Gm29083	0.003104674	0.010054945	0.006382936	0.004819427	0	0	0	0.005166729	0	0	0	0.020304898	0	0	0	0	0	0	0.024635214	0	0	0	0	0	0
ENSMUSG00000100426	Gm4208	0	0	0	0	0	0	0	0	0.003637422	0	0	0	0	0	0	0	0	0	0	0	0	0	0	0	0
ENSMUSG00000040865	Ino80d	0.972981124	1.281078733	1.10425828	1.065922901	0.776722891	0.938130763	0.458502568	1.382967783	0.9738384	1.216531531	0.98935957	0.961807535	1.018243443	1.290478737	0.565796837	0.921436608	1.345432473	0.980044862	1.234457303	1.242653878	1.109853075	0.644651568	0.673919269	0.723745417	1.40149805
ENSMUSG00000084799	Ino80dos	0.400027278	0.327772582	0.332536216	0.366679207	0.739012186	0.391039579	0.079285694	0.343471468	0.418788956	0.32772468	0.469672111	0.472288968	0.352583299	0.513680133	0.548358176	0.427960972	0.521795769	0.534054204	0.138486166	0.672382967	0.568670311	0.088141449	0.076126675	0.362599077	0.81889453
ENSMUSG00000101599	Gm20342	0.206521802	0.179791499	0.1995595	0.211769502	0.129464934	0.226359226	0.037897797	0.243139085	0.222128326	0.219269261	0.256418137	0.076224033	0.188352177	0.148353581	0.207286714	0.129265778	0.212914924	0.177455342	0.25885108	0.200981769	0.798034359	0.229530359	0	0	0.103665616
ENSMUSG00000025968	Ndufs1	1.563440282	1.779765605	1.467916799	1.524576555	2.528574588	1.813843767	5.200639637	1.406674112	1.464152989	1.679243295	1.45411526	1.402189008	1.055102381	1.543651059	3.32795093	1.410961443	1.801282362	1.783877734	1.026044405	1.617827128	1.603549169	2.704545506	1.041640654	0.92874782	2.54990948
ENSMUSG00000025967	Eef1b2	1.512673007	1.747624825	1.372582028	1.991611765	1.29828939	1.425160849	3.461565687	2.293206079	2.083229251	1.652815037	1.375329385	1.598819285	1.660548027	1.517503887	1.473027518	1.8085793	1.733213943	1.472529827	1.705545263	1.79444925	2.366222298	3.903942168	2.034487403	2.918336798	1.324287304
ENSMUSG00000046856	Gpr1	0.026491223	0.019385708	0.004432811	0.0012183	0	0	0.009519947	0.046877495	0.158820225	0	0	0	0.261050066	0.024902952	0	0	0	0	0	0	0	0	0	0	0
ENSMUSG00000087561	Gm11608	0	0	0	0	0	0	0	0	0	0	0	0	0	0	0	0	0	0	0	0	0	0	0	0	0
ENSMUSG00000027520	Zdbf2	0.014786509	0.01529161	0.020302161	0.013323119	0.010955366	0	0.031332451	0.006304795	2.315890643	0	0	0.015631937	0	0	0	0.02342255	0	0	0	0	0	0.36637282	0	0	0
ENSMUSG00000025964	Adam23	0.062068552	0.395207749	0.072368132	0.008315753	0.01596911	0.005893339	0.040628672	0.018517109	0.215738921	0.055416921	0.069219119	0.041382953	0.018902047	0.155842772	0.029591752	0.099134323	0.023572452	0.024629996	0.117361429	10.16577485	0	0.028139369	0.079668579	0.373362527	0
ENSMUSG00000115378	Gm39653	0	0.00095335	0	0	0	0	0	0	0	0	0	0	0	0	0	0	0	0	0	0	0	0	0	0	0
ENSMUSG00000069085	Dytn	0.002629697	0.001248963	0	0.001781134	0.002766221	0	0	0	0.002828022	0	0	0	0	0	0	0	0	0	0	0	0	0	0	0	0
ENSMUSG00000025963	Mdh1b	0	0	0	0	0	0	0	0	0	0	0	0	0	0	0	0	0	0.041527722	0	0	0	0	0.120540019	0	0
ENSMUSG00000025962	Fastkd2	0.169821071	0.158049916	0.176714615	0.177994844	0.232586766	0.177384728	0.169736854	0.097421383	0.184756388	0.115620262	0.147757129	0.201271638	0.15760765	0.106598717	0.061939381	0.300686348	0.216551597	0.261094759	0.238741545	0.244945193	0.192634665	0	0.22122721	0.170208897	0.212647246
ENSMUSG00000025961	4933402D24Rik	0.017065164	0.003805931	0.008447797	0.013592209	0.01795742	0.03455986	0.008646375	0	0.020658911	0.019222637	0.010120577	0.014052167	0.028232895	0	0	0.015940726	0	0	0	0	0	0	0	0	0
ENSMUSG00000044689	Gm13749	0	0	0	0	0	0	0	0	0	0	0	0	0	0	0	0	0	0	0	0	0	0	0	0	0
ENSMUSG00000025959	Klf7	1.597885546	4.734970223	1.465429748	1.893262689	0.815375441	2.490935574	0.716855149	4.99720256	1.08276859	4.414262294	1.623405113	2.71980735	1.537564236	3.261626662	0.510654122	2.334664799	0.894424113	3.377353113	2.113199373	2.438046999	0.921038532	1.389800053	1.614851955	0.631861163	0.64723491
ENSMUSG00000086836	Gm13748	0.119463255	0.348496152	0.116943731	0.143896248	0.079053345	0.056972681	0.04527529	0.277939917	0.030650375	0.223638193	0.16962832	0.213795255	0.093428041	0.245601306	0.021433471	0.110268918	0.101659497	0.212658836	0.292271207	0.054731841	0.144906535	0	0.07256894	0	0
ENSMUSG00000101895	Gm28981	0.009724512	0.014583159	0.080339609	0.018832302	0.031880965	0.016186858	0	0.007743328	0.012553205	0	0	0.079332486	0.010212324	0.034271885	0.046511412	0	0	0	0	0.084923887	0.073924582	0	0	0	0
ENSMUSG00000025958	Creb1	0.902788333	1.424429808	1.790716709	1.266400909	0.904683687	1.09745652	0.403898123	1.419118837	1.087387767	1.91824186	0.864406361	1.16982301	1.070699119	1.388162817	0.588237331	1.068221679	2.694872252	1.52830376	1.803729445	1.119165797	2.770554658	1.147438695	1.190371875	2.854865664	0.595495265
ENSMUSG00000025956	Mettl21a	0.168250234	0.039719262	0.142869572	0.105731024	0.082340322	0.118368548	0.054276585	0.074773248	0.133777132	0.043084934	0.17201444	0.063679042	0.127512654	0.121910555	0.037027239	0.155465501	0.151913847	0	0	0.086901736	0.122238928	0.074943418	0.170111105	0	0.079974408
ENSMUSG00000101832	Gm28982	0.019796359	0.006799323	0.016759959	0.017593892	0.005682452	0.032108263	0	0	0.032949998	0.0130373	0.032374855	0	0	0.023809074	0	0.024703801	0.035072952	0	0	0.052842532	0	0	0	0	0
ENSMUSG00000100437	Gm29152	0.001991071	0	0	0	0	0	0	0	0.013197866	0	0.018426896	0	0.030020935	0	0	0	0	0	0	0	0	0	0	0	0
ENSMUSG00000070871	Ccnyl1	0.216435197	0.847738833	0.191357821	0.665936914	0.165601998	0.19805037	0.167698483	1.066867775	0.398784009	1.659045833	0.35165032	0.729417619	0.298097626	0.589494558	0.23479262	0.304580427	0.197650192	0.459083921	0.38432746	0.245433309	0.327434081	0.063593814	0.333579705	0.609184375	0.094368111
ENSMUSG00000045005	Fzd5	0.048144359	0.029929957	0.026819566	0.085645817	0.036998156	0.047930699	0.038437127	0.046954729	0.120165277	0.018367899	0.087129334	0.08003795	0.058453263	0.012145909	0.125914952	0.027473509	0.026885189	0	0	0.091271555	0	0.201069691	0	0	0
ENSMUSG00000051344	Plekhm3	0.58427589	0.417624128	2.512173981	0.519964522	0.538123225	0.496507605	0.148533428	0.3941326	0.659690869	0.569603363	0.747257376	0.467453597	0.433189428	0.49350463	0.470002066	0.677439231	1.017537835	0.323001041	0.944226743	0.329421301	3.149701941	0	0.692855519	7.061804666	1.066327418
ENSMUSG00000025955	Akr1cl	0.011420741	0	0.001088371	0	0	0	0	0	0	0	0.043408741	0	0	0	0	0	0	0	0	0.04373095	0	0	0	0	0
ENSMUSG00000070870	Cryge	0	0	0	0	0	0	0	0	0	0	0	0	0	0	0	0	0	0	0	0	0	0	0	0	0
ENSMUSG00000067299	Crygd	0	0	0	0	0	0	0	0	0	0	0	0	0	0	0	0	0	0	0	0	0	0	0	0	0
ENSMUSG00000025952	Crygc	0	0	0	0	0	0	0	0	0	0	0	0	0	0	0	0	0	0	0	0	0	0	0	0	0
ENSMUSG00000073658	Crygb	0	0	0	0	0	0	0	0	0.007917617	0	0	0	0	0	0	0	0	0	0	0	0	0	0	0	0
ENSMUSG00000044429	Cryga	0	0	0	0	0	0	0	0	0	0	0	0	0	0	0	0	0	0	0	0	0	0	0	0	0
ENSMUSG00000100846	Gm28845	0.000538134	0	0.00149	0.001592002	0	0	0	0	0.012438271	0	0	0	0	0	0	0	0	0	0	0	0	0	0	0	0
ENSMUSG00000044816	D630023F18Rik	0	0	0.003559124	0	0	0	0	0	0.030077846	0	0	0	0	0	0	0	0	0	0.038193304	0	0	0	0	0	0
ENSMUSG00000025950	Idh1	0.428817489	0.307094241	0.462176643	0.240138735	0.430540025	0.300178306	0.440750899	0.317934694	0.316341024	0.191504598	0.310085822	0.20167295	0.387015549	0.32149836	0.219826222	0.26266789	0.375541553	0.144877805	0.156909708	0.335122289	0.120755446	0.243692073	0.214803891	0.234302361	1.299589632
ENSMUSG00000025949	Pikfyve	0.612187479	0.541744979	1.312444187	0.56574565	0.309719259	0.575104825	0.155013584	0.52241477	0.663930805	0.568845707	0.742673132	0.624687218	0.515452993	0.542209916	0.391522836	0.256301559	0.453404166	0.550500393	0.880424205	0.415622681	1.999934153	0.163402895	0.532537781	0.770152094	1.093996718
ENSMUSG00000025946	Pth2r	0.003283351	0.00259792	0.009008736	0.002612658	0	0	0	0	0.006653471	0	0	0	0	0	0	0	0	0	0.028938116	0.057438419	0	0	0	0	0
ENSMUSG00000025945	Crygf	0	0	0	0	0	0	0	0	0	0	0	0	0	0	0	0	0	0	0	0	0	0	0	0	0
ENSMUSG00000015222	Map2	0.562550164	0.026458101	0.049105607	0.030499499	0.037698068	2.3459186	0.083374171	0.018369366	0.028667415	0.012849507	0.322698889	0.051349656	0.24581174	0.295980196	0	2.696959687	0.054423945	1.102481188	0.556263395	1.705927365	0.086074816	1.93783399	0.742353869	0	0.262857913
ENSMUSG00000073656	Gm10558	0.01484171	0	0	0.002549527	0	0.049444254	0.017587657	0	0.003891846	0	0.025287526	0	0	0.008369146	0	0	0	0.028579227	0.038572657	0	0	0	0	0	0
ENSMUSG00000055567	Unc80	0.004428575	0	0.000890804	0	0.024098585	0	0	0	0.002768641	0	0	0	0	0	0.013752056	0	0	0	0	0	0	0.10102847	0	0	0
ENSMUSG00000026005	Rpe	0.181015771	0.183174822	0.181603495	0.194642516	0.112712912	0.199062937	0.054341416	0.185477062	0.08626959	0.144493244	0.171685464	0.163004922	0.164336229	0.208395056	0.085154848	0.197630785	0.096010491	0.246676596	0.473576555	0.448087878	0.409632351	0.097878005	0.140182193	0.063952522	0.419110759
ENSMUSG00000026004	Kansl1l	2.079552373	2.220306822	2.786650073	2.073714465	2.647664996	2.354122959	0.502997671	2.175171797	2.281617002	2.390362238	2.663528752	2.473385689	2.224261679	2.454000476	1.986920802	1.942229999	2.431314549	2.638918076	2.312210594	1.491843831	3.914314255	0.508817537	2.141706096	2.205943831	5.268564115
ENSMUSG00000026003	Acadl	3.436287608	4.822357025	3.727338763	4.053419952	5.460099091	4.339936383	16.23276414	3.951109284	3.482820815	3.956056466	3.228034583	3.430961879	2.765190936	3.554301884	7.507719966	4.723060355	3.86780458	3.781285329	4.264418753	4.7883652	3.548352363	6.746965974	2.858083684	3.893612827	5.935476962
ENSMUSG00000061816	Myl1	0.132293337	0.152478543	0.141240266	0.149069516	0.253007952	0.110098689	0.395679774	0.108442418	0.196919503	0.124670857	0.082742153	0.123000798	0.14389058	0.033466741	1.86612883	0.261412637	0.148889648	0.096599045	0	0.270996119	0	0.228167919	0.161691141	0	1.982754319
ENSMUSG00000026000	Lancl1	0.347639711	0.149979835	0.228460016	0.272468786	0.238208649	0.473389458	0.207781685	0.159810169	0.205350524	0.091837431	0.361907226	0.302570086	0.276817813	0.206872791	0.2518641	0.478931767	0.272981605	0.217785581	0.462581503	0.409379604	0.289564112	0.162258603	0.200392648	0	0
ENSMUSG00000025991	Cps1	0	0	0.001932224	0.001903442	0	0	0	0	0	0	0.018842824	0	0	0	0	0	0	0	0	0	0	0	0	0	0
ENSMUSG00000086204	Gm15668	0.000396437	0	0	0.001917413	0	0	0	0	0	0	0	0	0	0	0	0	0	0	0	0	0	0	0	0	0
ENSMUSG00000085075	Gm15669	0	0	0.002324679	0	0	0	0	0	0	0	0	0	0	0	0	0	0	0	0	0	0	0	0	0	0
ENSMUSG00000087329	Gm15671	0	0	0	0	0	0	0	0	0	0	0	0	0	0	0	0	0	0	0	0	0	0	0	0	0
ENSMUSG00000062209	Erbb4	0.126544795	0.169711841	0.187207011	0.267538165	8.982096027	0.162894209	0.73067897	0.088909431	0.345147246	0.088431732	15.33159084	0.143494046	0.08128818	0.162640328	27.96852769	3.241324691	0.094414812	0.05275175	0.083242105	0.554831429	0	0.99580301	0	0.152786461	8.965941032
ENSMUSG00000099804	Gm28497	0.000827566	0	0	0.001150346	0	0	0	0	0	0	0	0	0	0	0	0	0	0	0	0	0	0	0	0	0
ENSMUSG00000100354	Gm29113	0.00083348	0	0	0	0.000667356	0	0	0	0	0	0.012613649	0	0	0	0.023987718	0	0	0	0	0	0	0	0	0	0
ENSMUSG00000101156	Gm29114	0.038031164	0.012070548	0.015784606	0.051031213	0.119152568	0.027778898	0	0.013414999	0.079048599	0.007557665	0.058161212	0	0.054933075	0.023932535	0.039601735	0.014282491	0.342592768	0	0	0.115016886	0	0	0.07256894	0.093593523	0
ENSMUSG00000025997	Ikzf2	0.456065479	0.169526359	0.51023907	0.744249436	0.887222111	0.35387453	0.102222122	0.22376206	1.134564403	0.121550904	0.709705696	0.102510902	0.371716062	0.306339534	0.678495192	0.427035778	3.054530773	0.247835713	0.222936775	0.485654908	0.096354894	0.178922884	0.36075362	0.28078057	0.71447487
ENSMUSG00000053153	Spag16	0.005005649	0.008784977	0.006606795	0.003264251	0.011023565	0.006103666	0	0.007806349	0.012873937	0.021570319	0	0.01227042	0	0.021653224	0	0	0	0	0	0	0	0	0	0	0
ENSMUSG00000045648	Vwc2l	0.000470415	0.001912692	0	0.00186595	0	0	0	0	0	0	0	0	0	0	0	0	0	0	0	0	0	0	0	0	0
ENSMUSG00000026196	Bard1	0.048850923	0.024322928	0.047115546	0.021758451	0.005165232	0.058449279	0	0.019372992	0.010004973	0.016036435	0	0.041157215	0.083353049	0	0.006214268	0.031844294	0.150562873	0.02320891	0.925630722	0	0.066869951	0	0	0	0
ENSMUSG00000050296	Abca12	0.003738805	0.00487732	0.017000637	0.007099697	0.087056409	0.004996927	0.030430032	0.004840375	0.01652012	0	0	0	0.013433087	0.010659788	0.201439218	0	0	0	0	0	0	0	0	0	0
ENSMUSG00000026192	Atic	0.192401466	0.094764517	0.152664994	0.126233556	0.107356151	0.175254233	0.17724292	0.166267041	0.216845038	0.166093458	0.145887785	0.107248444	0.265620423	0.045297323	0.118320894	0.069941522	0.297605272	0.225541966	0.187197587	0.282653653	0.067811782	0.261044918	0.624489411	0.093593523	0.217771016
ENSMUSG00000026193	Fn1	0.737043197	0.315898876	0.59883919	2.740337824	0.09724677	2.257439158	0.400768962	0.316920487	0.695614129	3.819848397	1.202243933	1.143281045	6.054828323	0.741902797	0.23216559	1.055056005	0.127701886	1.911005361	1.31051378	0.159923267	0.131788554	1.283595326	1.024138312	0	0.419191571
ENSMUSG00000073652	Apol7d	0.005067395	0.002455803	0.001246471	0.008224324	0	0.033239665	0	0	0.0074246	0.005737037	0	0.011168742	0	0.034571518	0	0	0	0	0	0	0	0	0.069252078	0	0
ENSMUSG00000099707	Gm8883	0	0	0	0	0	0	0	0	0	0	0	0	0	0	0	0	0	0	0	0	0	0	0	0	0
ENSMUSG00000101211	Gm28818	0.000799212	0.00153487	0	0	0	0.00217846	0	0	0.005756356	0	0	0	0	0	0	0	0	0	0	0	0	0	0	0	0
ENSMUSG00000101848	4933417E11Rik	0	0	0.00104896	0	0.003506311	0	0	0	0.002455048	0	0	0	0	0	0	0	0	0	0	0	0	0	0	0	0
ENSMUSG00000101764	4930556G22Rik	0.000452763	0	0	0	0	0	0	0	0	0	0	0	0	0	0	0	0	0	0	0	0	0	0	0	0
ENSMUSG00000102123	Gm4319	0	0	0	0	0	0	0	0	0	0	0	0	0	0	0	0	0	0	0	0	0	0	0	0	0
ENSMUSG00000039395	Mreg	0.037088663	0.038928877	0.028103651	0.035695781	0.241825745	0.0734303	0.09422198	0.033915004	0.039970402	0.033062793	0.018881569	0.009265848	0	0.054981896	0.205842888	0.027473509	0.170320032	0.023214999	0	0.100383138	0	0	0.207679926	0.155947851	0.119731801
ENSMUSG00000026189	Pecr	0.11405718	0.03128389	0.099018775	0.097590237	0.128925482	0.082567326	0.084273282	0.028611067	0.230871148	0.031503643	0.222898676	0.058634585	0.071019395	0.051297137	0.140975974	0.087528828	0.033147706	0.068811708	0.025432188	0.07419586	0.148098888	0.073326147	0.07256894	0.152392563	0.195400644
ENSMUSG00000026188	Tmem169	0.019406689	0.00174457	0	0.001507377	0	0.010422316	0	0	0.012897267	0	0.018842824	0	0.016218706	0.011776205	0.0308231	0	0	0	0	0	0	0	0	0	0
ENSMUSG00000026187	Xrcc5	0.27907756	0.071884258	0.066997775	0.192859014	0.275223921	0.234102434	0.128189304	0.030539906	0.409278665	0.118235914	0.357521722	0.076351113	0.175338382	0.160637697	0.49798861	0.133564497	0.436269102	0.190432678	0.070200563	0.337320255	0.575960914	0.191542264	0.171154487	0	0
ENSMUSG00000039372	Marchf4	0.000403756	0	0	0	0	0	0	0	0.009546175	0	0.026361593	0	0	0	0	0	0	0	0	0	0	0	0	0	0
ENSMUSG00000039354	Smarcal1	0.111081486	0.139274004	0.166076695	0.151131049	0.122030009	0.11912216	0.137482212	0.136891304	0.077125556	0.131144931	0.149815525	0.120977448	0.128781806	0.094225308	0.224918821	0.062873858	0.055066531	0.105944845	0.229853742	0.087231871	0.113637328	0.357347922	0.266814392	0.162008887	0.330270608
ENSMUSG00000110712	Gm39662	0	0	0	0	0.007056837	0	0	0	0	0	0.017424547	0	0	0	0	0	0	0	0	0	0	0	0	0	0
ENSMUSG00000039342	Ankar	0.000774447	0	0	0	0.000678288	0	0	0	0	0	0	0	0	0	0	0	0	0	0	0	0	0	0	0	0
ENSMUSG00000046330	Rpl37a	2.991248021	3.962278321	3.07595553	4.185058777	2.001028608	2.710523764	5.787177246	6.028286671	2.930645871	3.889937852	3.042837855	3.806675919	3.044761477	3.493851234	3.468475695	3.853019273	3.555609535	3.007708017	3.648832977	2.730317926	5.854900565	4.725821185	2.276216278	5.055383087	3.553688479
ENSMUSG00000039323	Igfbp2	0.000970313	0	0.001036881	0.00233623	0	0	0	0	0.007581299	0	0	0	0	0	0	0.219126515	0	0	0	0	0	0.474818447	0	0	0
ENSMUSG00000026185	Igfbp5	0.846074434	0.580594356	0.691896478	7.114763414	0.486415785	5.157766278	2.011521486	2.603163629	29.46234137	0.593700991	2.615829231	23.57800453	0.955722786	0.770120563	1.355078134	2.544812864	0.324196368	2.860429464	0.812107471	2.545773371	0.865750156	3.351526864	1.17024355	0.282971531	1.478863928
ENSMUSG00000101968	1700027A15Rik	0	0	0.003651021	0.001027496	0.061458056	0.007947827	0	0	0	0	0.010981945	0	0	0	0	0	0	0	0	0	0	0	0	0	0
ENSMUSG00000026182	Tnp1	0	0	0	0	0.002430351	0	0	0	0	0	0	0	0	0	0	0	0	0	0	0	0	0	0	0	0
ENSMUSG00000101112	Gm29185	0.000736621	0.000940582	0.001017403	0	0.018067659	0.002265574	0.009264664	0	0.003538783	0	0	0	0	0	0	0	0	0	0	0	0	0	0	0	0
ENSMUSG00000099877	Pinc	0	0	0	0	0.0011522	0	0	0	0	0	0	0	0	0	0	0	0	0	0	0	0	0	0	0	0
ENSMUSG00000101812	D530049I02Rik	0	0.001753976	0	0	0	0	0	0.009370886	0	0	0	0	0	0	0	0	0	0	0	0	0	0	0	0	0
ENSMUSG00000100444	C530043A13Rik	0	0	0	0	0	0	0	0	0	0	0	0	0	0	0	0	0	0	0	0	0	0	0	0	0
ENSMUSG00000100429	Gm29186	0	0	0	0	0	0	0	0	0	0	0	0	0	0	0	0	0	0	0	0	0	0	0	0	0
ENSMUSG00000100301	6030407O03Rik	0.014570891	0.001699116	0.006502878	0.001573693	0.057689027	0.090339369	0.003514995	0.012643346	0.277060893	0	0	0.014052167	0.022578396	0	0.051639692	0.046905415	0	0	0	0.587222175	0	0	0	0	0
ENSMUSG00000101344	Gm29183	0	0	0	0	0	0	0	0	0.002925405	0	0	0	0	0	0	0	0	0	0	0	0	0	0	0	0
ENSMUSG00000055322	Tns1	1.759562233	4.836826913	2.360566342	2.781428713	4.611095606	4.651714725	4.823574829	3.638721042	1.197186682	4.977326128	2.209125651	4.84903301	2.049515714	2.954172517	3.7678314	6.339992453	1.073290013	4.73816296	2.578349641	2.033415234	2.04305607	0.978226914	4.511980604	1.211875885	9.091065909
ENSMUSG00000061815	Rufy4	0.002779052	0	0.003610824	0.014944388	0.034609034	0	0.00946289	0	0.004181773	0.023967021	0	0	0.015624146	0	0.015928136	0	0	0	0	0	0	0	0	0	0.18787652
ENSMUSG00000026180	Cxcr2	0	0.00262354	0.023912537	0	0	0	0.016714115	0	0	0	0.019359248	0	0	0.011567614	0	0	0	0	0	0	0	0	0	0	0
ENSMUSG00000048480	Cxcr1	0	0	0	0	0	0	0	0	0	0	0.009679624	0	0	0	0	0	0	0	0	0	0	0	0	0	0
ENSMUSG00000006304	Arpc2	1.062598882	2.140778617	2.836893765	1.609994392	0.731657504	1.283223435	1.596596233	2.147300044	1.586603905	2.759130447	1.012550858	1.523125234	1.498285695	1.481510928	0.932903603	1.54822104	2.805908233	2.45003065	2.280517295	0.91723688	2.233592719	2.736608059	0.59729815	4.248524207	1.653406213
ENSMUSG00000064272	Gpbar1	0	0	0	0	0	0	0	0	0	0	0	0	0	0	0	0	0	0	0	0	0	0	0	0	0
ENSMUSG00000006299	Aamp	0.413768251	0.424647962	0.40601149	0.44267366	0.240373757	0.398313002	0.574373744	0.443762564	0.467966367	0.406688937	0.381504549	0.547685193	0.21362821	0.446850169	0.32254636	0.503426117	0.363752847	0.264607097	0.325090426	0.337690842	0.42982418	0.579803036	0	0.269055483	0.243298428
ENSMUSG00000101503	Gm28364	0	0	0	0	0	0	0	0	0	0	0	0	0	0	0	0	0	0	0	0	0	0	0	0	0
ENSMUSG00000026179	Pnkd	0.551509462	1.228948161	0.565162616	0.658478347	0.684182368	0.669121777	1.035282703	1.513730926	0.653684862	0.640051078	0.592303877	0.738845204	0.516039065	1.021715234	0.574345905	0.932103321	0.545663203	1.559768613	0.617393179	0.773578557	0.398232713	1.322729168	0.740407804	0.445702935	0.253075483
ENSMUSG00000006301	Tmbim1	0.758479304	0.609082152	0.533172368	0.918575798	0.315381627	0.434684654	0.344255249	0.897231699	0.471797169	0.578052371	0.90356629	1.009432846	1.038991693	0.652986536	0.388307653	0.904087734	0.115026349	0.448362106	0.417322004	0.606547687	0.12575895	0.47578646	0.637380254	0	0.464343552
ENSMUSG00000073650	Catip	0.038821669	0.023998359	0.070047143	0.001460639	0	0.067291747	0.006852788	0.032214883	0.00855103	0.016159527	0.054168837	0	0.026293609	0.02385493	0.011701326	0.091716218	0	0.034820215	0.05623364	0	0	0	0	0.111959515	0
ENSMUSG00000026177	Slc11a1	0.010553299	0.023036451	1.215644392	0.016195701	0.00677934	0.013870327	0.010921004	0.01536347	0.035143471	0	0.021407909	0	0.02632528	0.01528129	0.015169167	0.183566907	0	0.019171485	0.325937182	0.14034072	0.082437852	0.179443009	0.14068655	0.388397415	0
ENSMUSG00000026176	Ctdsp1	0.264154725	0.322978992	0.206392783	0.281896211	0.124306985	0.401891051	0.263742076	0.395679186	0.214975038	0.303713106	0.302197402	0.20985231	0.229626478	0.266743984	0.085801197	0.578520896	0.379579209	0.436861747	0.35238124	0.201358096	0.120657826	0.107853923	0.067741498	0.405496967	0
ENSMUSG00000026175	Vil1	0.012985443	0.021821087	0.025298991	0.031149677	0.01294522	0	0	0.010137373	0.023756517	0.017778383	0	0	0	0	0	0.067084591	0.024238899	0	0	0	0	0	0	0	0
ENSMUSG00000033364	Usp37	0.796942281	0.767435964	0.81532268	0.80706817	0.632426743	0.885539746	0.227934997	0.687055996	0.563938872	0.804492689	0.769784792	0.834237267	0.774851105	0.782940177	0.377956368	0.896062878	0.701998836	1.024022194	1.901113132	0.457752036	0.881042255	0	1.652209661	0.803731777	0.538734279
ENSMUSG00000026174	Cnot9	0.214354266	0.195973447	0.160514584	0.206427243	0.209980881	0.160328362	0.070165637	0.206208031	0.165562494	0.248126458	0.170442934	0.287604495	0.213400943	0.306249858	0.069844786	0.244499764	0.382404348	0.048937515	0.54510093	0.153666993	0.291021005	0	0.68325148	0.237733512	0
ENSMUSG00000026173	Plcd4	0.061448873	0.042394149	0.022269717	0.032332889	0.032138329	0.042258617	0.008232633	0.01774551	0.042171882	0.015252238	0.036099762	0.035866178	0.055404206	0.06449925	0	0.019585953	0.036009564	0.048134662	0	0.144340155	0	0	0	0	0
ENSMUSG00000026135	Zfp142	0.219662649	0.194147947	0.132457515	0.142407166	0.161987351	0.248301255	0.125652256	0.145332648	0.149415178	0.180808395	0.255131312	0.115413579	0.214916645	0.230649289	0.154634369	0.237870487	0.158149932	0.239930598	0.101901799	0.303069394	0	0	0.708406655	0.098796657	0.197503555
ENSMUSG00000026172	Bcs1l	0.161124965	0.117342244	0.13840339	0.146593934	0.243975056	0.161751445	0.099456655	0.122867011	0.128107131	0.04768029	0.222435946	0.097745734	0.181643837	0.197318648	0.075562308	0.196088563	0.111217957	0.02851936	0.225742352	0.077093869	0.114370675	0.553548605	0.273992207	0	0.152218982
ENSMUSG00000026171	Rnf25	0.314532988	0.245299244	0.268564404	0.284794717	0.131624617	0.570892217	0.088302007	0.21550077	0.215052614	0.285102034	0.356971753	0.169144033	0.295052911	0.19442206	0.067720487	0.244623812	0.083066867	0.5073082	0.27403879	0.100406749	0.253165037	0	0.465802835	0	0.226663422
ENSMUSG00000033276	Stk36	0.021638048	0.007968741	0.011372321	0.015436936	0.001149155	0.017513785	0	0.018287239	0.041334421	0.014447318	0.027693727	0	0.025925168	0.011262783	0.011043964	0.057279674	0	0	0.083562249	0	0	0	0	0	0
ENSMUSG00000033257	Ttll4	0.434414073	0.180676521	0.258131835	0.299731225	0.321140182	0.184603661	0.091125528	0.173445451	0.247426919	0.144026183	0.305601235	0.202968863	0.281894638	0.367083084	0.15410053	0.2144359	0.290066492	0.161546032	0.368967932	0.191537001	0	0	0.536341851	0.25751447	0.50553835
ENSMUSG00000026170	Cyp27a1	2.994963968	0.117838063	2.350362259	0.261989003	0.34601124	0.387166085	0.214660961	0.102383679	0.21518357	0.023006376	1.682821512	0.094127026	1.347340819	1.803599069	0.195017215	0.325227577	0.541168035	0.456670329	0.702393365	0.161710378	0.599354196	0	3.267627014	2.101438007	0.433231962
ENSMUSG00000006542	Prkag3	0.024898717	0.001429155	0.020424838	0.008153648	0.067235247	0	0.004925674	0	0.002669386	0	0.02257043	0	0.009524762	0	0.033032105	0	0	0	0	0	0	0	0	0	0
ENSMUSG00000033227	Wnt6	0.073887097	0.005619042	0.010800167	0.005303025	0.001206724	0	0.006192587	0	0.008504016	0	0.047045337	0	0.021867991	0.12563399	0.01265099	0	0	0	0.035498127	0.955957041	0	0	0.140409997	0	0
ENSMUSG00000099472	Gm29539	0	0	0.001940753	0	0	0	0	0	0	0	0	0	0	0	0	0	0	0	0	0.048278742	0	0	0	0	0
ENSMUSG00000026167	Wnt10a	0	0	0	0	0	0	0	0	0	0	0	0	0	0	0	0	0	0	0	0	0	0	0	0	0
ENSMUSG00000090071	Cdk5r2	0.000650242	0	0	0	0	0	0	0	0	0	0	0	0	0	0	0	0	0	0	0	0	0	0	0	0
ENSMUSG00000055197	Fev	0	0	0	0.007667088	0.002273373	0	0	0	0	0	0	0	0	0	0	0	0	0	0	0	0	0	0	0	0
ENSMUSG00000006546	Cryba2	0	0	0	0	0	0	0	0	0	0	0	0	0	0	0	0	0	0	0	0	0	0	0	0	0
ENSMUSG00000047021	Cfap65	0	0	0.001187832	0	0	0	0	0	0	0	0	0	0	0	0	0	0	0	0	0	0	0	0	0	0
ENSMUSG00000089653	Gm15841	0	0	0	0	0	0	0	0	0	0	0	0	0	0	0	0	0	0	0	0	0	0	0	0	0
ENSMUSG00000006538	Ihh	0	0	0	0	0.003117969	0	0	0.004372592	0	0	0	0	0	0	0	0	0	0	0	0	0	0	0	0	0
ENSMUSG00000026162	Nhej1	0.089837726	0.064499845	0.146321514	0.081880257	0.132119471	0.054363076	0.084494502	0.045436977	0.060755542	0.109320684	0.061172035	0.177239753	0.068637072	0.119044501	0.184271113	0.140567198	0.225955704	0.033101019	0.093205011	0.140276063	0.194785411	0	0.14341881	0.090192471	0.314767051
ENSMUSG00000026205	Slc23a3	0.00715233	0.005130342	0.002461939	0.010788902	0.002613167	0	0.012523894	0.002994974	0.347493546	0	0	0	0	0	0	0	0	0	0	0	0	0	0	0	0
ENSMUSG00000033159	Cnppd1	0.251937886	0.307243757	0.292337673	0.208663858	0.073373227	0.259837471	0.154633811	0.314746662	0.30110217	0.263593326	0.227241946	0.30150456	0.288571879	0.188299816	0.122747461	0.245734199	0.309025192	0.057234205	0.252285617	0.169644101	0.356895262	0.254113551	0.217712019	0.173720643	0.419109398
ENSMUSG00000049339	Retreg2	0.32024946	0.173139692	0.297933098	0.22755796	0.079072864	0.230237396	0.119410247	0.266235923	0.301776209	0.178265298	0.263065802	0.377224824	0.359304554	0.228107994	0.040131443	0.058070989	0.212203381	0.295523261	0.441567758	0.175167079	0.129574064	0	0.219226123	0	0.380342695
ENSMUSG00000026197	Zfand2b	0.136659098	0.124377192	0.147222461	0.119198401	0.056906484	0.164736224	0.064082824	0.135805196	0.082697807	0.1579631	0.098227083	0.048300973	0.120212514	0.139849553	0.094928491	0.02530438	0.118903678	0.227392382	0.19126975	0.123111398	0.112136537	0	0.288529637	0.170305528	0
ENSMUSG00000026198	Abcb6	0.075117977	0.048017073	0.062754908	0.057299452	0.065652985	0.106441022	0.15023582	0.043889514	0.047502275	0.03372392	0.091693207	0.052045105	0.093675991	0.025388447	0.082652838	0.089190269	0	0.038762845	0	0.101567697	0.171295479	0	0.075677312	0.154676648	0.119731801
ENSMUSG00000033124	Atg9a	0.239492087	0.190133593	0.218084335	0.209058452	0.244751265	0.239942205	0.328246571	0.158246561	0.191716011	0.151678594	0.167867447	0.191334246	0.23773963	0.19159814	0.254227244	0.184316303	0.0567946	0.180306928	0.130694041	0.198575432	0.153640574	0.355291079	0.075677312	0.104445187	0.338224222
ENSMUSG00000026199	Ankzf1	0.129958106	0.135330432	0.107529422	0.125833912	0.138315516	0.177947909	0.087729577	0.130001187	0.150601908	0.047551118	0.153381975	0.147415947	0.117586841	0.139550155	0.089649908	0.166086202	0.035090674	0.079401046	0.105504558	0.124721114	0.39585712	0	0	0.308987676	0.180815554
ENSMUSG00000026200	Glb1l	0.14600253	0.055712455	0.132481968	0.09666595	0.041190454	0.094749719	0.02173018	0.042707916	0.23032455	0.052649501	0.173324921	0.020875979	0.19037091	0.065602934	0	0.062811582	0	0.029572456	0.122200118	0.083638964	0	0	0	0.16917443	0
ENSMUSG00000026201	Stk16	0.214148413	0.20497914	0.214798841	0.190691812	0.158250117	0.284043874	0.221782099	0.268678235	0.257977507	0.09607551	0.171217073	0.223074468	0.222450738	0.200217695	0.144965623	0.213941092	0.322922174	0.079235624	0.299067499	0.191185099	0.227624667	0	0	0.078662115	0.098751778
ENSMUSG00000026202	Tuba4a	0.779633482	0.965796667	0.864520574	0.895336707	1.185093603	0.705974005	3.322733055	0.838594797	0.983505703	0.640136625	0.737608907	1.012994059	0.639018894	0.830333578	1.354874685	1.183824212	1.02181704	0.951243934	0.408015503	1.682399587	0.643628463	0.613000611	0.365838739	0.313200765	0.895347588
ENSMUSG00000096094	A630095N17Rik	0.001410306	0	0	0	0	0	0.006155808	0	0	0	0	0	0	0	0	0	0	0	0	0	0	0	0	0	0
ENSMUSG00000026203	Dnajb2	0.38106124	0.313250818	0.247785642	0.33987304	0.627640092	0.437036473	0.534972885	0.333300949	0.285314779	0.291629515	0.271735053	0.435159744	0.356845336	0.390143818	0.433636615	0.620464147	0.261287319	0.308401155	0.302212989	0.361738907	0.402612248	0.278728253	0.421473533	0.098796657	0.247133254
ENSMUSG00000026204	Ptprn	0.045528225	0.071306439	0.05432442	0.047540979	0.150770534	0.089599369	0.211277716	0.037986888	0.035874726	0.066519357	0.09642842	0.023049494	0.067753682	0.072388121	0.104174067	0.173157536	0.036811261	0	0	0.057438419	0.175386288	0	0	0	0
ENSMUSG00000101840	Gm28294	0	0.001879229	0	0	0	0	0.005859982	0	0	0	0	0	0	0	0	0	0	0	0	0	0	0	0	0	0
ENSMUSG00000033061	Resp18	0	0	0	0	0	0	0	0	0	0	0	0	0	0	0	0	0	0	0	0	0	0	0	0	0
ENSMUSG00000100556	Gm28902	0	0	0	0	0	0	0	0	0	0	0	0	0	0	0	0	0	0	0	0	0	0	0	0	0
ENSMUSG00000026209	Dnpep	0.289861082	0.207797203	0.185849232	0.176165632	0.148020152	0.229522741	0.369212475	0.351289753	0.198969167	0.218995213	0.250666592	0.257583778	0.394561196	0.311476192	0.227405767	0.176811529	0.186523405	0.254616624	0.057121363	0	0.444956473	0.2368097	0.430885948	0.107735402	0.084883879
ENSMUSG00000026208	Des	2.812677309	3.903549769	3.147657694	2.947265024	5.058209889	3.878350405	17.94078042	2.563415849	3.222742352	3.033564448	2.59146034	3.04495838	1.81947656	3.465763235	7.700209662	4.218108497	3.569682329	3.040574515	2.620796857	3.77765804	3.327743031	4.544714729	2.939394287	2.835275176	4.796955681
ENSMUSG00000085653	Gm15179	0.001186085	0.003973903	0.003716925	0.003109917	0.129001934	0.057295705	0.010132166	0	0.00494076	0	0	0	0	0	0.078856492	0	0	0	0	0.048068835	0	0	0	0	0
ENSMUSG00000026207	Speg	0.229605545	0.159217303	0.189453586	0.166099651	2.938859604	0.553152665	1.032075118	0.14432916	0.191902467	0.096564751	0.230244834	0.087427184	0.138120275	0.169305498	2.069245429	0.982817031	0.179296999	0.283136879	0.31115022	0.061956717	0.052767803	0.271024761	0.434424287	0.158996714	0.190167753
ENSMUSG00000086053	Gm15178	0.008072599	0	0	0.005575508	0.071761612	0.013111552	0.006804985	0	0	0	0	0	0	0	0.031261043	0	0	0	0	0.052842532	0	0	0	0	0
ENSMUSG00000033021	Gmppa	0.276866776	0.074053974	0.142736618	0.102503279	0.104963337	0.124045646	0.108920991	0.081085669	0.153512838	0.10598466	0.165786424	0.099631135	0.101486674	0.139439655	0.213292401	0.114825986	0.200360006	0.118390648	0.024710455	0.048278742	0.20660901	0.192300296	0	0.222802104	0.327422446
ENSMUSG00000033007	Asic4	0.001635226	0	0.00080711	0.002347682	0.005595213	0.006686262	0	0	0	0	0	0	0	0	0	0	0	0	0	0	0	0.213101479	0	0	0
ENSMUSG00000032997	Chpf	0.488131226	0.039088866	0.040778316	0.04019817	0.064448787	0.32884494	0.126803651	0.019734692	0.246922637	0.06022154	0.509187414	0.032927585	0.543599065	0.365666968	0.072744982	0.13901957	0.186137085	0.241891995	0.054758815	0.048278742	0.082437852	0	0.2842134	0	0
ENSMUSG00000026211	Obsl1	0.262830931	0.066150982	0.06715912	0.073537172	0.32991635	0.174077482	0.333088048	0.04108679	0.240292361	0.052908192	0.196747201	0.113732993	0.155831342	0.191526283	0.420861828	0.144271138	0.153681784	0	0.082947106	0.030978359	0	0.589163481	0.221364631	0	0.092128538
ENSMUSG00000051703	Tmem198	0.01581892	0	0.002667324	0.004235081	0.00950391	0.015124091	0	0	0.004348412	0	0.015711568	0.007159324	0	0	0.013984684	0.028572449	0.027984866	0.064784462	0	0	0	0	0	0	0
ENSMUSG00000032968	Inha	0.051951882	0.006690029	0.009849577	0.002237978	0.084926749	0.018629391	0.008424487	0	0.128952725	0.008201898	0.039363875	0	0.024334326	0	0.064148696	0.069907211	0	0.025459026	0	0	0	0	0	0	0
ENSMUSG00000026213	Stk11ip	0.057670199	0.039774886	0.069708701	0.027793572	0.021517709	0.068211291	0.03065601	0.038840232	0.091807274	0.048307081	0.022519519	0.068518523	0.060662406	0.036488167	0.029692518	0.038482269	0.055661952	0.048062611	0.063805006	0	0	0	0	0	0.104690117
ENSMUSG00000006576	Slc4a3	0.541146331	0.346097717	0.286399205	0.258352989	3.588084201	0.446281851	1.726035073	0.189534945	0.471771447	0.296382486	0.288974935	0.242374141	0.538949206	0.465626153	1.846999005	0.905593912	0.310618404	0.323750018	0.310149538	0.54194397	0.482172953	0.770539291	0.423738741	0.186603751	0.783758159
ENSMUSG00000099996	Gm29065	0	0	0	0	0	0	0	0	0	0	0	0	0	0	0	0	0	0	0	0	0	0	0	0	0
ENSMUSG00000100827	Gm29069	0.00118483	0	0	0	0.003243012	0	0	0	0	0	0	0	0	0	0	0	0	0	0	0	0	0	0	0	0
ENSMUSG00000100553	Gm17751	0	0	0	0	0	0	0	0	0	0	0	0	0	0	0	0	0	0	0	0	0	0	0	0	0
ENSMUSG00000100534	Gm816	0	0	0	0.001159162	0.001242946	0	0.004871841	0	0	0	0	0	0	0	0	0	0	0	0	0	0	0	0	0	0
ENSMUSG00000026235	Epha4	0.711550967	1.643110546	0.267122509	2.02022279	1.529315456	0.159576614	0.777219282	0.813836713	0.335096039	2.389180908	0.568042042	0.317780411	0.214516627	1.267542792	4.832775459	0.165579612	0.173211348	0.87319278	0.474987499	0.366317653	0	0.595508938	0.801323186	0.288917139	0.351707527
ENSMUSG00000101849	Gm28386	0	0	0	0	0	0	0	0	0	0	0	0	0	0	0	0	0	0	0	0	0	0	0	0	0
ENSMUSG00000102052	Gm28387	0	0	0	0	0	0.00330528	0	0	0	0	0	0	0	0	0	0	0	0	0	0	0	0	0	0	0
ENSMUSG00000004872	Pax3	0.005511279	0.001199464	0	0	0.000854358	0.002991838	0.023299338	0	0	0	0.103402725	0	0.011097572	0	0	0	0.023252786	0	0	1.003551196	0	1.565193293	0	0	0
ENSMUSG00000032908	Sgpp2	0.002449177	0.006019615	0.01043091	0.003216946	0.002189789	0.002554796	0	0	0.002708222	0.25037569	0.034010135	0	0.007103383	0.011868661	0	0	0.034549475	0	0	0.047540606	0	0	0	0	0
ENSMUSG00000099561	Gm28410	0	0.004833307	0	0	0	0	0	0	0	0.050665674	0	0	0	0	0	0.015008187	0	0	0	0	0	0	0	0	0
ENSMUSG00000026245	Farsb	0.373672596	0.427748008	0.370066955	0.495210906	0.474245787	0.401201	0.291607436	0.442558212	0.380632793	0.643690769	0.386264549	0.411689229	0.287035192	0.407055217	0.397848585	0.345357013	0.645627607	0.275175528	0.480942667	0.52472818	1.238346587	0.306982184	0.529286155	0.527991282	0.362059234
ENSMUSG00000090486	BC035947	0	0	0	0	0	0	0	0	0.003044307	0	0	0	0	0	0	0	0	0	0	0	0	0	0	0	0
ENSMUSG00000012187	Mogat1	0.001495129	0	0	0	0.001398015	0	0	0	0	0	0	0	0	0	0	0	0	0	0	0	0	0	0	0	0
ENSMUSG00000099364	5730419F03Rik	0	0.00101406	0	0.001595242	0.056597619	0	0.005963232	0	0	0	0	0	0	0	0	0	0	0	0	0	0	0.10102847	0	0	0
ENSMUSG00000100562	Gm29611	0	0	0	0	0	0	0	0	0	0	0	0	0	0	0	0	0	0	0	0	0	0	0	0	0
ENSMUSG00000032883	Acsl3	0.333594387	0.155001346	0.529619009	0.139066257	0.143153905	0.429824581	0.177404568	0.10717755	0.158831009	0.156505079	0.140673279	0.128168678	0.53610565	0.21259538	0.035282387	0.551030892	0.108460725	0.401449678	0.254987255	0.260693736	0.188714233	0.415388541	0.636005103	0.064869353	0.374738374
ENSMUSG00000079470	Utp14b	0.053142292	0.055024823	0.18077691	0.023810952	0.027268595	0.060500311	0.013868734	0.014513234	0.031599282	0.016734343	0.06029255	0.066626617	0.022662707	0	0.028422841	0.15116664	0	0.144483984	0.13099492	0.16810616	0.114678242	0	0.335378355	0	0
ENSMUSG00000099706	Gm29536	0.019479366	0.014220873	0.052982656	0.010684066	0.011741277	0.162517877	0	0	0.004052578	0	0.027795095	0	0.023837494	0.033388807	0	0.202231437	0.106246812	0.029572456	0.035628396	0	0	0	0.120540019	0.373930096	0.256503249
ENSMUSG00000047330	Kcne4	0.043433285	0.004123142	0.007135419	0.002273988	0.001629925	0.438301972	0.021157247	0.011156703	0.01254532	0	0.06190505	0	0	0.01340878	0.010079751	0.257192636	0	0.335933463	0.074339494	0	0	0	0.502151703	0	0.236742424
ENSMUSG00000101324	Gm29187	0	0	0	0	0	0.008640837	0	0	0	0	0	0	0	0	0	0	0	0	0	0	0	0	0	0	0
ENSMUSG00000050711	Scg2	0	0	0	0	0	0	0	0.006105893	0	0	0	0	0	0	0	0	0	0	0	0	0	0	0	0	0
ENSMUSG00000054702	Ap1s3	0.002653608	0.001284207	0.054230313	0.007770848	0.014041421	0	0.017603651	0.015485493	0.294257322	0.007724036	0	0.007287886	0	0	0.434613939	0	0.50209264	0	0.087217181	0	2.113176606	0	0	2.61746486	0
ENSMUSG00000073643	Wdfy1	0.260759446	0.249739079	0.26500346	0.261605061	0.254231195	0.335661202	0.068260836	0.250528116	0.200187045	0.17566885	0.339494138	0.328656216	0.408443647	0.232019221	0.145354818	0.869408518	0.540282006	0.329507999	0.090714015	0.322143458	0.53216103	0.074943418	0.148695615	0.532121115	0.156328164
ENSMUSG00000026248	Mrpl44	0.133408647	0.18329291	0.156516512	0.188029039	0.135089015	0.173060059	0.478360104	0.271561373	0.143117534	0.150673584	0.148190697	0.084190428	0.168895674	0.177554889	0.299222695	0.239423996	0.198518355	0.06110479	0.199753662	0.341316425	0.102228583	0	0.412373396	0.222432495	0.81571792
ENSMUSG00000026249	Serpine2	2.9081815	0.105768048	0.175249923	0.957003647	0.186029588	0.890330358	0.452979477	0.087892552	0.157501712	0.049316256	1.672548752	1.594273381	5.31897577	1.606430695	0.279060212	1.692509866	0.236913153	0.529226955	0.22635624	2.630561119	0.225743248	0.262611918	1.86180552	0.168742196	0.110815603
ENSMUSG00000099552	9830004L10Rik	0	0.017160908	0	0	0.003492374	0	0	0.003114073	0	0	0	0.008004816	0	0.011567614	0	0	0	0.046429997	0	0	0	0	0	0	0
ENSMUSG00000043230	Fam124b	0.00202336	0.171452053	0.003627651	0.007097452	0.003161805	0	0.026490789	0.126418198	0.010508382	0.157238206	0.007321783	0.155078969	0	0.116486624	0	0	0.058031495	0.023169414	0.021295762	0	0.034750578	0	0	0	0
ENSMUSG00000101257	2310015K22Rik	0.000845361	0	0.001820224	0.001997379	0	0	0.007841016	0	0	0	0	0.007221426	0	0	0.025892783	0	0	0	0	0	0	0	0	0	0
ENSMUSG00000004364	Cul3	1.534202217	1.994866653	1.914240721	1.878856144	1.406782724	1.895262351	1.969425321	1.94565406	1.822351626	1.844381665	1.487064577	2.222997419	1.403458339	1.592691393	1.104964079	1.723355935	2.751633126	1.837763801	2.368388855	2.584675133	2.697078967	2.197224182	1.583567254	1.639819705	1.990543609
ENSMUSG00000101722	Gm29125	0	0	0.000917261	0	0	0	0	0	0	0	0	0	0	0	0	0	0	0	0	0	0	0	0	0	0
ENSMUSG00000101483	1700016L21Rik	0	0	0	0	0	0	0	0	0	0	0	0	0	0	0	0	0	0	0	0	0	0	0	0	0
ENSMUSG00000110100	Gm45261	0	0	0	0	0	0	0	0	0	0	0	0	0	0	0	0	0	0	0	0	0	0	0	0	0
ENSMUSG00000038608	Dock10	1.333327124	0.058722996	5.372699282	0.108352526	0.078222899	3.36953596	0.107025957	0.056527117	0.118314605	0.110923409	1.353998691	0.16078982	0.283566345	0.610464606	0.145938123	2.510304508	14.4122497	1.245995273	3.637896342	0.385577088	7.815974979	0	2.237160866	25.07364112	0.29945977
ENSMUSG00000054976	Nyap2	0.000509457	0	0	0.001403564	0.001120285	0	0	0	0	0	0	0.012704963	0	0	0	0	0	0	0	0	0	0	0	0	0
ENSMUSG00000055980	Irs1	0.905505549	0.060075116	0.152728916	0.110720985	0.750813509	0.666925912	0.323181821	0.076808057	0.527824304	0.110329466	1.207547841	0.179537113	0.567992174	0.384670045	0.348850933	0.859064674	0.022590906	0.428983407	0.188746019	0.718160087	0.1153875	0.390611853	0.618388768	0.107735402	1.373613558
ENSMUSG00000022591	Gm9747	0.020069657	0.011521293	0.005492581	0.007842427	0.012510154	0.018889283	0.012036187	0.004555821	0.009002426	0	0.012287337	0.017927958	0.013910363	0.011500796	0.013752056	0.021923695	0.034251267	0.051964519	0	0.086901736	0	0	0	0	0
ENSMUSG00000026142	Rhbdd1	0.396361045	0.396531052	0.399881784	0.473220595	0.265878435	0.458240868	0.053775558	0.437742779	0.291339813	0.433017831	0.419773117	0.499428077	0.260234131	0.292945757	0.386211207	0.436779242	0.477464016	0.490517817	0.481582661	0.390724167	0.124178909	0.143332187	0.410614134	0.57129803	0.286827873
ENSMUSG00000100786	Gm28940	0.061063955	0.050312891	0.091078588	0.063308762	0.079547037	0.090068962	0.011352537	0.068449862	0.055843734	0.049386861	0.069430447	0.075850454	0.043763868	0.091560901	0.064496887	0.090454859	0.132706787	0.061525339	0	0.086901736	0.131269773	0	0.122249389	0.164435218	0
ENSMUSG00000067158	Col4a4	2.982140441	0.086948969	0.190107676	3.858375707	0.108701932	1.225019329	0.272638673	0.104554154	2.654132308	0.11652757	1.918119503	0.115215609	2.42851208	1.403922582	0.270845422	0.523704727	0.308534529	1.298300433	0.256089976	0.473502905	0.422373646	0.532937935	2.246689245	0	0.725678868
ENSMUSG00000079465	Col4a3	1.45056021	0.08194452	0.112206618	2.269628241	0.106749544	0.501201426	0.189497742	0.028112864	1.618274882	0.139981785	0.857488596	0.062011742	0.784611532	0.840570004	0.262879132	0.4142591	0.192234528	0.595183399	0.110340127	0.174923799	0.06643834	0	1.072454257	0	0.548796713
ENSMUSG00000026150	Mff	0.699746741	0.669537376	0.610068604	0.757740625	0.897326097	0.590012372	0.910931891	0.68676662	0.599594235	0.733360937	0.688941103	0.730661319	0.674967747	0.691025403	0.807872012	0.703365892	0.556151362	0.836066185	0.412236795	0.674655433	0.732878587	1.624669199	0.774897999	0.447869624	1.014039214
ENSMUSG00000026149	Tm4sf20	0.008899732	0.023280749	0.017149631	0.012841361	0.01439361	0.015146562	0.008169334	0.007012224	0.010521304	0.037458622	0.038911503	0.00999924	0	0.014319006	0	0	0	0	0	0	0	0	0	0	0
ENSMUSG00000114299	Gm47791	0	0	0	0	0	0	0	0	0	0	0	0	0	0	0	0	0	0	0	0	0	0	0	0	0
ENSMUSG00000100170	Gm28942	0	0	0	0	0	0	0	0	0	0	0	0	0	0	0	0	0	0	0	0	0	0	0	0	0
ENSMUSG00000026159	Agfg1	0.798641618	0.74020844	1.022468141	1.021181241	0.625866362	0.885896505	0.323013349	0.949539844	1.369620503	0.815476995	0.928472892	1.73376652	1.114194146	0.821439673	0.682377688	0.879342318	1.094739991	1.000231298	1.105561586	1.414854082	0.57887134	0.699407989	0.483836121	1.513140313	0.825554717
ENSMUSG00000113880	A030005L19Rik	0.002208083	0.000682526	0.001193904	0.004790886	0.000895536	0	0	0.007455531	0.017179596	0	0	0	0.012491202	0	0	0	0	0	0	0	0	0	0	0	0
ENSMUSG00000113973	A030014E15Rik	0	0	0	0	0	0	0	0	0	0	0	0	0	0	0	0	0	0	0	0	0	0	0	0	0
ENSMUSG00000113846	Gm6217	0	0	0	0	0	0	0	0	0	0	0	0	0	0	0	0	0	0	0	0	0	0	0	0	0
ENSMUSG00000113084	A030003K21Rik	0	0	0	0	0	0	0	0	0	0	0	0	0	0	0	0	0	0	0	0	0	0	0	0	0
ENSMUSG00000113925	Gm7544	0	0	0	0	0	0	0	0	0	0	0	0	0	0	0	0	0	0	0	0	0	0	0	0	0
ENSMUSG00000114011	Gm47955	0	0	0	0	0	0	0	0	0	0	0	0	0	0	0	0	0	0	0	0	0	0	0	0	0
ENSMUSG00000113097	Gm47959	0	0	0	0	0	0	0	0	0	0	0	0	0	0	0	0	0	0	0	0	0	0	0	0	0
ENSMUSG00000038496	Slc19a3	0.002139165	0	0	0.001447882	0.00944944	0.004732384	0	0	0	0	0.032468052	0.056241813	0	0	0.03175329	0.022060884	0	0	0	0	0	0	0	0	0
ENSMUSG00000100190	Krtap28-10	0	0	0	0.001403564	0	0	0	0	0	0	0	0	0	0	0.017503326	0	0	0	0	0	0	0	0	0	0
ENSMUSG00000113267	Gm47969	0	0	0	0	0	0	0	0	0	0	0	0	0	0	0	0	0	0	0	0	0	0	0	0	0
ENSMUSG00000104423	A030005K14Rik	0	0	0	0	0	0	0	0	0	0	0	0	0	0	0	0	0	0	0	0	0	0	0	0	0
ENSMUSG00000101315	Krtap28-13	0	0	0	0	0	0	0	0	0	0	0	0	0	0	0	0	0	0	0	0	0	0	0	0	0
ENSMUSG00000026166	Ccl20	0	0	0	0	0	0	0	0	0	0	0	0	0	0	0	0	0	0	0	0	0	0	0	0	0
ENSMUSG00000053161	Daw1	0	0	0	0	0	0	0	0	0	0	0	0	0	0	0	0	0	0	0	0	0	0	0	0	0
ENSMUSG00000026163	Sphkap	0.120161861	0.009418771	0.013327789	0.001388195	0.023747323	0	0.039579431	0.013672357	0.006081301	0.022296273	0.129574901	0.022539205	0.023802646	0.065673259	0.81773072	0.459701793	0	0	0	0.057738387	0	0	0	0	0
ENSMUSG00000100580	4933436I20Rik	0.017154799	0.001659985	0.017451404	0.003050492	0.002868905	0.028922059	0.003563332	0	0	0	0	0.01498271	0	0	0	0.035720234	0	0	0	0.065596425	0	0	0	0	0
ENSMUSG00000045658	Pid1	6.151736335	0.134342892	29.91872426	1.892120951	0.3023614	8.813667115	0.691302292	0.189435794	0.878457341	0.268438312	5.708880161	0.687523686	2.54613476	3.811379956	0.32234375	3.440087605	0.61471126	4.292617569	12.05377034	2.224683015	0.113119455	0.82877507	7.638328629	11.77041384	2.752235534
ENSMUSG00000036766	Dner	0.013372694	0.00125411	0.025042093	0.015164408	0.00578261	0.004196689	0.006133043	0.002858874	0	0	0	0.014872896	0	0	0	0	0.023460961	0	0	0.060341108	0	0.250749993	0.07535795	0	0
ENSMUSG00000026219	Trip12	2.121842593	2.613611266	2.543928015	2.739168658	1.794163817	2.454457877	1.439435874	2.396840368	2.370321334	2.49598673	2.297577554	2.367471901	2.129745027	2.885754362	1.433313004	1.81708777	2.908998436	2.185245949	2.695480479	2.375514426	3.475590596	1.638775436	2.037809463	2.097558807	2.219044099
ENSMUSG00000073633	Fbxo36	0.11996029	0.050554951	0.110607906	0.136814941	0.047676404	0.105591294	0.014672317	0.096953747	0.126075204	0.068198853	0.165532338	0.067970826	0.17810513	0.086290555	0.019020664	0.026995795	0	0.048650674	0.019749263	0.068152389	0	0.165936546	0.166359974	0.168742196	0.071575813
ENSMUSG00000026220	Slc16a14	0.00447935	0.004695802	0.157941114	0	0.006763392	0	0	0	0.017855735	0	0.008739914	0.037147707	0.017810121	0	0	0	0	0	0	0	0	0	0	0	0
ENSMUSG00000118590	AC167036.1	0.000596887	0.003713148	0.002335215	0	0	0	0.005201928	0	0.012811972	0	0	0	0	0	0	0	0	0	0	0	0	0	0	0	0
ENSMUSG00000052477	C130026I21Rik	0.039979251	0.215033523	0.312139666	0.088727712	0.010941947	0.031449814	0.018406752	0.144699184	0.019285306	0.142211926	0.028411149	0.100191131	0.047623302	0.113144827	0.016921161	0	0.041668226	0.142418263	0.101467573	0	0.926755858	0.115380178	0.079668579	0.596363739	0
ENSMUSG00000118640	AC167036.2	0	0.002197439	0.003638491	0	0	0	0	0	0	0.016159527	0	0	0	0	0	0	0	0	0	0	0	0	0	0	0
ENSMUSG00000089844	A530032D15Rik	0.006458869	0.018428	0.054133622	0.006682944	0.009360088	0.004298924	0.005358818	0.003231806	0.067868545	0.021676865	0.007321783	0.013041788	0.034999833	0	0	0.031844294	0	0	0.029411505	0	0	0	0	0.245185946	0
ENSMUSG00000073631	Gm10553	0.001030922	0	0.006830915	0	0	0.002718842	0.004300765	0	0	0	0.01845158	0	0	0	0	0	0	0	0	0	0.060647595	0	0	0.283076887	0
ENSMUSG00000072109	A530040E14Rik	0	0	0.012458721	0.000849831	0	0	0	0	0	0	0	0	0	0	0	0	0	0	0	0	0	0	0	0.098796657	0
ENSMUSG00000079457	Gm7609	0.005768722	0.148338944	0.052102334	0.055602589	0.004990499	0.006175438	0	0.096865961	0.012497979	0.139439151	0	0.034902964	0	0.03594051	0	0	0	0.025706776	0.049391964	0	0.124171158	0	0	0.122651229	0
ENSMUSG00000090252	Gm16028	0.002035047	0	0.016364198	0.004438754	0	0	0	0.002867292	0.00713885	0	0.019092492	0	0.01170928	0.013107362	0	0	0	0	0.046364555	0	0.144906535	0	0	0	0
ENSMUSG00000089652	Gm16025	0.002090718	0.00156491	0	0	0	0	0.00427086	0	0	0	0	0	0	0	0	0	0	0	0	0	0	0	0	0	0
ENSMUSG00000118591	AC147806.1	0.000639194	0.00078078	0.002587268	0.00162104	0	0	0	0.003024908	0	0	0	0	0	0	0	0	0	0	0	0	0	0	0	0	0
ENSMUSG00000089714	Gm16092	0.002236984	0.003288086	0.000945577	0.002384304	0	0.006607846	0.004573565	0.004828895	0	0	0	0.023232581	0	0	0	0	0	0	0	0	0.087925615	0	0	0	0
ENSMUSG00000118607	AC147806.2	0.040755912	0.047289736	0.068576493	0.013602667	0.005678748	0.002704219	0.006070186	0.054855814	0	0.029930041	0.02569584	0.035225173	0.021398638	0	0	0.039741679	0	0	0.088400282	0	0.255455705	0.179443009	0.069252078	0.225051404	0
ENSMUSG00000094127	G530012D18Rik	0.001597206	0.00569509	0.006110296	0	0.001414847	0	0	0	0	0	0	0	0	0	0	0	0	0	0	0	0.122443722	0	0	0	0
ENSMUSG00000070034	Sp110	0.301420738	0.715466729	0.47201312	0.467572022	0.059577088	0.203430937	0.122865917	1.0036811	0.259581441	0.700003113	0.390546291	0.322372937	0.434739075	0.491845774	0	0.134366862	0.860419895	0.267815869	0.575827677	0.098572147	0.825362838	0	0.243942808	1.269384407	0.104690117
ENSMUSG00000090103	Gm16094	0.000634558	0	0.000741305	0	0	0	0	0	0	0	0	0	0	0	0	0	0	0	0	0	0	0	0	0	0
ENSMUSG00000070031	Sp140	0.226544533	0.173644059	0.487379528	0.276114682	0.033872691	0.153777351	0.086585574	0.213018216	0.37475302	0.228877284	0.269126559	0.157180788	0.336668867	0.121780151	0.042668253	0.116949613	0.330645069	0.14982203	0.270201241	0.038133299	1.422792819	0.158142771	0.226222389	0.418824796	0.186818895
ENSMUSG00000073628	Gm10552	0.032572944	0.022209655	0.098510856	0.0344592	0	0.023496076	0.017938548	0.018492417	0.007032131	0.016159527	0	0.057903258	0.036283392	0	0	0.009328236	0.035972258	0.019544076	0.033781273	0	0.189111128	0	0.101214575	0.24348808	0
ENSMUSG00000090246	Gm17017	0.010183845	0.008293012	0.022955449	0.010113317	0	0.007652746	0	0.010410213	0.005444399	0	0	0	0.013861685	0.03009377	0	0	0.034566672	0.04385311	0	0	0	0	0	0	0
ENSMUSG00000026222	Sp100	1.489838448	4.733819006	2.471295702	2.985708816	0.214207289	1.775173077	0.565074661	4.320597637	1.588378861	4.755707169	1.115881366	0.81788268	1.238549047	2.692740017	0.197670404	0.717622163	3.421662736	2.995553956	2.812845879	0.323065269	6.998090893	0.342855892	1.506397292	3.485462844	0.688854073
ENSMUSG00000052760	A630001G21Rik	0.068873462	0.119683699	1.025240212	0.056427641	0.044212051	0.140162753	0.025705225	0.09539136	0.120887666	0.138961411	0.116258924	0.270791089	0	0.132787911	0.018212548	0.012797379	0.528336401	0.092233121	0.382237018	0.041133728	2.060115993	0	0.14068655	0.778458792	0
ENSMUSG00000100217	9930111H07Rik	0	0	0	0	0.001398015	0	0	0	0	0	0	0	0	0	0	0	0	0	0	0	0	0	0	0	0
ENSMUSG00000036707	Cab39	0.818749097	1.230666265	1.564125855	1.017483152	0.728590296	0.988175676	0.847680569	1.221134195	0.839611907	1.204201397	0.812485445	1.163260431	0.953070677	1.010732227	0.326564637	1.084633191	1.435096816	0.981514244	1.15708753	0.414506852	0.7626952	0.383805141	0.464238989	1.17015812	1.12562568
ENSMUSG00000026223	Itm2c	1.357420697	0.505814946	0.916770707	1.517658661	0.254547053	1.064116187	0.674818229	0.674202043	0.760050795	0.798350555	1.107343701	1.027174322	1.361646366	1.207232406	0.471239362	0.707487545	0.890597211	0.98918978	0.375066371	1.218609152	0.239856827	0.41155981	1.101601455	0.999613053	0.277740963
ENSMUSG00000026224	4933407L21Rik	0.000572472	0	0	0	0	0	0	0	0	0	0	0	0	0	0	0	0	0	0	0	0	0	0	0	0
ENSMUSG00000099767	Gm28884	0.001422916	0	0	0	0	0	0	0	0	0	0	0	0	0	0	0	0	0	0	0	0	0	0	0	0
ENSMUSG00000049608	Gpr55	0.001420605	0	0	0	0.002535915	0.003111002	0	0	0	0	0	0	0	0	0	0	0.058423994	0	0.040226799	0	0	0	0	0	0
ENSMUSG00000100108	Gm28100	0	0	0.001200424	0	0	0	0	0	0.011706502	0	0	0	0	0	0	0	0	0	0	0	0	0	0	0	0
ENSMUSG00000026226	Spata3	0	0.002755509	0	0	0	0	0	0	0	0	0	0	0	0	0	0	0	0	0	0	0	0	0	0	0
ENSMUSG00000026227	2810459M11Rik	0.001162056	0	0	0	0	0	0	0	0	0	0	0	0	0	0	0	0	0	0	0	0	0	0	0	0
ENSMUSG00000026229	Psmd1	0.973657974	1.043642736	0.95012614	1.021895116	1.126100394	0.94348583	1.083367218	1.159348159	0.884615337	1.148437862	0.967752167	1.450752788	1.059176486	0.949616732	0.813992477	0.960633454	0.847497464	1.272874266	0.903463527	0.899454627	0.615031933	1.663207379	1.083739113	0.63794904	0.942815846
ENSMUSG00000026228	Htr2b	0.160879876	0.148541671	0.207136955	0.195452113	0.230312873	0.08936126	0.029873402	0.146494363	0.105631928	0.149749244	0.138323454	1.374113095	0.123152117	0.178438739	0.083223974	0.111168833	0.376725701	0.069269263	0.136207166	0.390700312	0.074604712	0.082122033	0	0.106256375	0.09180376
ENSMUSG00000094638	Gm21972	0.057794778	0.071741198	0.043445382	0.073725899	0.074818249	0.085356023	0.174193976	0.038138555	0.136564203	0.070265237	0.045325324	0.109088426	0.058878423	0.030940077	0.186795004	0.065465689	0.056879813	0.091663651	0.035151115	0.077939285	0	0	0	0	0.072843823
ENSMUSG00000062590	Armc9	0.218701132	0.10414495	0.190626327	0.184208648	0.08630789	0.21325635	0.047922719	0.120531436	0.495692724	0.266508021	0.308515523	0.522273638	0.186960342	0.18135809	0.049041558	0.266855855	0.10979373	0.125203465	0.116416015	0.232573223	0.132112364	0.244422809	0.067613252	0	0.280175055
ENSMUSG00000087538	Gm16341	0.005301153	0.008547	0.001207406	0.005433957	0	0	0	0.006409965	0.497193127	0	0.008576653	0	0	0	0	0	0.65297297	0	0	0	0.646180562	0	0	0	0
ENSMUSG00000079445	B3gnt7	0	0.001999252	0.01299491	0.004181231	0.00266656	0.005495254	0.010498489	0	0.198257622	0.007255525	0	0.03504438	0	0	0	0	0	0	0	0	0	0	0	0	0
ENSMUSG00000099644	Gm28626	0	0	0	0	0	0	0	0	0	0	0	0	0	0	0	0	0	0	0	0	0	0	0	0	0
ENSMUSG00000026234	Ncl	1.586133872	1.7043742	1.575772526	1.746979991	1.14450765	2.064480328	3.424816967	1.886355258	1.605952635	1.610423821	1.718033235	2.329017239	1.399525625	1.489622012	1.561798765	1.526338413	1.824634851	1.855254663	1.855396977	1.676278042	3.037441452	1.459515286	1.363587185	1.648038004	1.567678203
ENSMUSG00000026237	Nmur1	0.002045226	0.001670427	0	0.001134003	0.00289662	0	0	0	0	0	0	0	0.018121654	0	0	0	0	0	0	0	0	0	0	0	0
ENSMUSG00000036574	Tex44	0	0	0	0	0	0	0	0	0	0	0	0	0	0	0	0	0	0	0	0	0	0	0	0	0
ENSMUSG00000026238	Ptma	3.788934393	5.374172108	2.820443651	4.07073952	1.66423271	4.186683583	4.566342838	7.657592638	4.404005725	6.644862175	4.88791893	5.24305299	3.648548907	4.654474655	2.307028998	4.866414395	4.024812161	5.284085431	10.91164224	5.24787126	3.541989545	47.19466424	4.382537311	3.353376643	2.558178688
ENSMUSG00000026239	Pde6d	0.332060889	0.321534952	0.343205318	0.373383939	0.323237817	0.444240771	0.167041092	0.415107673	0.211079164	0.303982515	0.443709971	0.415957219	0.40448478	0.386482958	0.280328565	0.399841325	0.702857359	0.353244779	0.488823906	0.533816063	0.20555413	0.21784807	0.399314466	0.155450704	0.185794394
ENSMUSG00000026240	Cops7b	0.126501391	0.098739132	0.157863261	0.138278846	0.105755446	0.112909367	0.053344769	0.147733968	0.073075436	0.189798794	0.201833754	0.119932627	0.107067902	0.146462943	0.047563318	0.090932745	0.20228879	0.13162847	0.102869799	0	0	0.143332187	0.165987613	0	0
ENSMUSG00000026241	Nppc	0.009605369	0.002595706	0.001060721	0.012953863	0	0	0	0	0.004503906	0	0.005555194	0.061328776	0.045551424	0	0	0.022735514	0	0	0	0	0	0.143519546	0	0	0
ENSMUSG00000053333	Dis3l2	1.253958228	1.104607597	1.401757337	1.420941858	0.860912296	1.425297227	0.283091276	0.941734617	1.531673016	1.448734595	1.707247615	1.654084045	1.259276654	1.134042398	1.114150932	1.182212895	1.146261481	1.232269859	0.968440991	1.442632755	1.288834583	0.672862268	0.774061707	1.557806169	1.065520042
ENSMUSG00000099401	Gm28375	0.481224685	0.350595053	0.496902512	0.428958071	0.362112028	0.480993597	0.086130164	0.292732311	0.428075403	0.343391135	0.431027058	0.401042729	0.637322091	0.444291189	0.225742915	0.33703064	0.778413066	0.339861483	0.531153635	0.186404907	0.423517966	0.092086119	0.576354175	0.277731642	0.496086503
ENSMUSG00000101625	Gm29371	0.000991766	0	0	0	0	0	0	0	0	0	0	0	0	0	0	0	0	0	0	0	0	0	0	0	0
ENSMUSG00000026246	Alppl2	0	0	0	0	0	0	0	0	0	0	0	0	0	0	0	0	0	0	0	0	0	0	0	0	0
ENSMUSG00000079440	Alpi	0	0	0	0	0	0	0	0	0	0	0	0	0	0	0	0	0	0	0	0	0	0	0	0	0
ENSMUSG00000036500	Akp3	0	0	0	0	0	0	0	0	0	0	0	0	0	0	0	0	0	0	0	0	0	0	0	0	0
ENSMUSG00000099839	Gm29374	0	0	0	0	0	0	0	0	0	0	0	0	0	0	0	0	0	0	0	0	0	0	0	0	0
ENSMUSG00000026247	Ecel1	0.001117875	0	0	0	0	0	0	0	0.003759497	0	0	0	0	0	0	0	0	0	0	0	0	0	0	0	0
ENSMUSG00000036480	Prss56	0	0	0	0	0	0	0	0	0	0	0	0	0	0	0	0	0	0	0	0	0	0	0	0	0
ENSMUSG00000026251	Chrnd	0	0	0	0	0	0	0	0	0	0	0	0	0	0	0	0	0	0	0	0	0	0	0	0	0
ENSMUSG00000026253	Chrng	0.007876527	0.006166114	0.006322537	0.006398761	0.003136885	0.008955822	0.003093983	0.00526479	0.006685095	0	0	0.013607516	0.01120467	0	0	0	0	0	0	0	0	0	0	0.104445187	0
ENSMUSG00000026254	Eif4e2	0.388641967	0.387908826	0.378982155	0.360186673	0.293037197	0.317014049	0.425532485	0.453436841	0.37011698	0.322184358	0.291080308	0.264601723	0.459553263	0.350834501	0.417647901	0.328731575	0.63855943	0.364084223	0.50718631	0.221318927	0.325086695	0.548223166	0.281096548	0.236596231	0.725328897
ENSMUSG00000026255	Efhd1	0.230661284	0.030927563	0.026675535	0.034632179	0.021567449	0.024918403	0.052298223	0.01901944	0.023404975	0.030538539	0.064094124	0.024784376	1.705234336	0.129588075	0.010079751	0.389665222	0	0.023142148	0.060927695	0.204807971	0.03321917	0	0	0.064869353	0
ENSMUSG00000089821	Efhd1os	0	0	0	0	0	0	0	0	0	0	0	0	0	0	0	0	0	0	0	0	0	0	0	0	0
ENSMUSG00000048000	Gigyf2	1.162716194	1.3199229	1.15506918	1.297044771	0.965991959	1.212856403	0.662698109	1.246969116	1.211848715	1.327752957	1.30069893	1.273482794	1.071316534	1.282520624	0.638358897	1.362724759	1.309755456	1.287391556	1.55513692	1.028619287	1.576913489	1.221718016	0.855771145	1.07447418	1.851732974
ENSMUSG00000079436	Kcnj13	0.167750069	0.126977338	0.183951372	0.149355245	0.138491101	0.183782674	0.034272154	0.120627191	0.118719103	0.14077907	0.202720751	0.129216747	0.158644587	0.211068851	0.033908091	0.283715787	0.077578466	0.156263083	0.400678138	0.091008373	0.508144575	0.074943418	0.254641253	0	0.295326329
ENSMUSG00000026258	Snorc	0	0	0.001766866	0	0	0	0	0	0	0	0	0	0	0	0	0.02092869	0	0	0	0	0	0	0	0	0
ENSMUSG00000026259	Ngef	0.015354245	0	0	0	0.000985902	0	0.008651671	0	0.051840306	0	0.022750247	0.022856411	0.020989998	0	0	0.181963179	0	0	0	0	0	0	0	0	0
ENSMUSG00000079434	Neu2	0.001468053	0	0.002055512	0	0	0.005173667	0	0	0	0	0	0.022856411	0	0	0	0	0	0	0	0	0	0	0	0	0
ENSMUSG00000026288	Inpp5d	0.037555341	0.941009414	6.174113292	0.614811981	0.048341909	0.037646177	0.18203936	0.813887647	0.164142671	1.031462057	0.041895276	0.824233863	0.052923357	0.443193599	0.14031709	0.096217984	3.983121979	0.675007688	3.193479296	0.321180323	5.619150816	0.618171298	0	10.20307607	0.096272335
ENSMUSG00000026289	Atg16l1	0.510912386	0.646023272	0.773045455	0.489380723	0.363340437	0.603484141	0.255801427	0.500266465	0.574050711	0.405593409	0.493958799	0.475063744	0.622650807	0.565221692	0.245540521	0.855843205	0.536411313	0.799060884	0.732644126	0.729226409	0.8260126	0.591704167	0.833698301	0.754818202	0.638495862
ENSMUSG00000056055	Sag	0.035497385	0.055518161	0.079778592	0.044862821	0.022396156	0.035910796	0.017023966	0.092337531	0.074238251	0.065885901	0.092375609	0.014049127	0.020977682	0.010278601	0	0.031993448	0.0615848	0.051964519	0.055681741	0	0.239179871	0	0	0.093907295	0
ENSMUSG00000070738	Dgkd	0.300220576	1.099473891	2.779231142	0.535595273	0.557339417	0.988850101	0.385328453	0.475001544	0.478391706	0.649812965	0.256451067	0.290530313	0.228202549	0.653763298	0.151235336	1.033311424	2.307662464	0.887612448	1.504723539	0.642541145	5.585829736	1.026792866	0.308819685	0.927054632	1.212232971
ENSMUSG00000101942	Gm19582	0	0	0.013697411	0	0	0	0	0	0.004519182	0	0	0	0	0	0	0	0	0	0	0	0	0	0	0	0
ENSMUSG00000005501	Usp40	0.758420176	0.51789827	0.904509786	0.607162081	0.929081111	0.679092239	0.286370145	0.545923189	0.587174434	0.569115704	0.840258182	0.637704433	0.663549442	0.680981307	0.320547286	0.944518255	0.751812869	0.739279422	0.359556705	0.67377964	0.456868653	0	0.94403271	0.671805363	0.739837513
ENSMUSG00000090165	Ugt1a10	0	0	0	0	0	0	0	0	0	0	0	0	0	0	0	0	0	0	0	0	0	0	0	0	0
ENSMUSG00000090175	Ugt1a9	0	0	0	0	0	0	0	0	0	0	0	0	0	0	0	0	0	0	0	0	0	0	0	0	0
ENSMUSG00000089675	Ugt1a8	0	0	0	0	0	0	0	0	0	0	0	0	0	0	0	0	0	0	0	0	0	0	0	0	0
ENSMUSG00000090124	Ugt1a7c	0.005188429	0.001792014	0.079521122	0.005278379	0	0	0	0	0.079527765	0	0	0	0	0	0.009216862	0	0	0	0	0.041948772	0	0	0	0	0
ENSMUSG00000090145	Ugt1a6b	0.000960458	0	0.003029526	0	0	0	0	0	0	0	0	0	0	0	0	0	0	0	0	0	0	0	0	0	0
ENSMUSG00000054545	Ugt1a6a	0.006842336	0	0.062546987	0	0	0	0	0	0.065722624	0	0.018201658	0	0	0	0	0	0	0	0	0	0.046037548	0	0	0	0.171892189
ENSMUSG00000089943	Ugt1a5	0	0	0.005895172	0	0	0	0	0	0.007007589	0	0	0	0	0	0	0	0	0	0	0	0	0	0	0	0.116300707
ENSMUSG00000090171	Ugt1a2	0	0	0	0	0	0	0	0	0	0	0	0	0	0	0	0	0	0	0	0	0	0	0	0	0
ENSMUSG00000081984	Dnajb3	0.007043639	0.001970652	0	0.003767702	0.001634214	0	0.001115699	0.006564014	0.012927838	0	0	0.042830304	0	0	0.033602227	0.038374163	0	0	0	0	0	0	0	0	0
ENSMUSG00000089960	Ugt1a1	0	0	0	0	0	0	0	0	0	0	0	0	0	0	0	0	0	0	0	0	0	0	0	0	0
ENSMUSG00000079429	Mroh2a	0.021872439	0.0175071	0.022663805	0.032796887	0.002463703	0.043352056	0.003222648	0.024646001	0.044379043	0.044835803	0.009269249	0.039396394	0.010810735	0	0	0	0.079401806	0	0.201005656	0.038133299	0	0	0	0	0
ENSMUSG00000044783	Hjurp	0.8399851	0.586686368	0.441060817	0.730463485	0.176074578	0.84985495	0.195176101	0.699219937	0.838108609	0.591035613	0.840246046	2.145456363	0.714079817	0.620750957	0.110816761	0.36447294	0.911293697	0.628771678	4.444137062	0.588852951	0.175157486	0.10102847	0.250759174	0.267771706	0.341962761
ENSMUSG00000036251	Trpm8	0.002362056	0	0.003340249	0.00397766	0.002910402	0	0	0	0.09177858	0	0	0	0	0	0	0	0	0	0	0	0	0	0	0	0
ENSMUSG00000085420	4930453O03Rik	0.000434868	0	0	0	0	0	0	0	0	0	0	0	0	0	0	0	0	0	0	0	0	0	0	0	0
ENSMUSG00000026295	Spp2	0	0	0.002007478	0	0	0	0	0	0	0	0	0	0	0	0	0	0	0	0	0	0	0	0	0	0
ENSMUSG00000099553	Gm29538	0	0	0	0	0	0	0	0	0	0	0	0	0	0	0	0	0	0	0	0	0	0	0	0	0
ENSMUSG00000100908	Gm28888	0	0	0	0	0	0	0	0	0	0	0	0	0	0	0	0	0	0	0	0	0	0	0	0	0
ENSMUSG00000062310	Glrp1	0.00113713	0.057762136	0.01562802	0	0.054920635	0	0	0	0	0	0	0	0	0.02305885	0	0	0.015490619	0	0.030095282	0	0	0	0	0	0
ENSMUSG00000100798	Gm19589	0	0	0	0	0	0	0	0	0	0	0	0	0	0	0	0	0	0	0	0	0	0	0	0	0
ENSMUSG00000100367	Gm29336	0	0	0.002586558	0	0	0	0	0	0	0	0	0	0	0	0	0	0	0	0	0	0	0	0	0	0
ENSMUSG00000049866	Arl4c	0.050319521	0.122797945	0.458565452	0.135540673	0.033737214	0.03873842	0.108395467	0.111352437	0.093854638	0.042344487	0.02936883	0.293164064	0.020234395	0.083795541	0.007778276	0.042002159	0.651460193	0.08256162	1.452258407	0.134827219	0.034750578	0	0	0.425436442	0
ENSMUSG00000097398	Platr5	0	0	0	0	0	0	0	0	0	0	0	0	0	0	0	0	0	0	0	0	0	0	0	0	0
ENSMUSG00000099848	Gm29337	0	0	0	0	0	0	0	0	0	0	0	0	0	0	0	0	0	0	0	0	0	0	0	0	0
ENSMUSG00000099378	1700067G17Rik	0	0.004330442	0	0	0	0	0	0.033441742	0	0	0	0	0	0	0	0	0	0	0	0	0	0	0	0	0
ENSMUSG00000036206	Sh3bp4	0.190042903	0.640899733	0.157527568	0.557299449	0.133714561	0.394654997	0.129193116	0.520906241	0.794934218	0.882711826	0.151399739	0.228911841	0.184362387	0.394414563	0.152347425	0.157740128	0.042445083	0.391826344	0.35807234	0.097272452	0.126212149	0.190519738	0.453694649	0.538505314	0.098039216
ENSMUSG00000101288	Gm28342	0	0.000584252	0	0	0.000893879	0	0	0	0	0	0	0	0	0	0	0	0	0	0	0	0	0	0	0	0
ENSMUSG00000099938	C030007H22Rik	0.000600266	0	0	0	0	0	0.008504486	0	0.005658573	0	0	0	0	0	0	0	0	0	0	0	0	0	0	0	0
ENSMUSG00000055013	Agap1	1.968138278	2.31086195	1.138457937	2.15291841	0.991980008	0.857495852	0.53679886	1.792113538	4.962816711	1.878272809	0.82389851	1.706998399	2.786885664	2.660497256	1.48905791	1.336420549	0.378268248	2.244689421	2.70077104	7.789329362	0.127743557	1.785735277	2.109553237	0.428036475	0.386579797
ENSMUSG00000034486	Gbx2	0	0	0	0	0	0	0	0	0	0	0	0	0	0	0	0	0	0	0	0	0	0	0	0	0
ENSMUSG00000067081	Asb18	0.02324121	0.029708147	0.049590374	0.036938905	1.099619455	0.03132762	0.104904791	0.043078959	0.018426842	0.009150135	0	0.033424714	0.03817779	0.01057966	0.622253923	0.221059826	0.027132035	0	0	0.079263798	0	0	0	0	0
ENSMUSG00000026301	Iqca	0.000464298	0.001869608	0	0.002589573	0	0	0	0	0.019082756	0	0	0.040645987	0	0	0	0	0	0	0	0	0	0	0	0	0
ENSMUSG00000100850	4930434B07Rik	0	0	0	0	0	0	0	0	0	0	0	0	0	0	0	0	0	0	0	0	0	0	0	0	0
ENSMUSG00000044337	Ackr3	2.833804491	0.692351939	0.282088332	2.188047568	1.063392276	0.135762944	0.738599011	2.029565165	1.041800795	1.033564581	0.745979669	2.649287603	13.81139313	2.260246798	0.546586234	0.775833701	0.428908792	0.674642722	0.670586217	0.343065052	0.758155578	0.106734977	1.920708332	0.16896965	0.62384852
ENSMUSG00000101951	Gm28721	0.001826827	0	0	0.001011581	0.005536529	0	0	0	0	0	0	0.013073297	0.017614457	0	0	0	0	0	0	0	0	0	0	0	0
ENSMUSG00000101028	Gm28723	0.006877783	0.004873937	0	0.008034155	0.017039999	0	0	0.003714781	0.008408526	0	0.008809789	0	0.030386224	0	0	0	0	0	0	0	0	0	0	0	0
ENSMUSG00000101997	Gm28722	0.002259871	0	0	0	0.001182278	0	0	0	0	0	0	0	0	0	0	0	0	0	0	0	0	0	0	0	0
ENSMUSG00000034432	Cops8	0.37470927	0.407623803	0.304779295	0.340855585	0.275350113	0.416887179	0.498346924	0.44876023	0.411138217	0.3465831	0.336613873	0.483902693	0.286271052	0.321461279	0.380038581	0.438233994	0.277768699	0.388737783	0.484420702	0.342757048	0.352926668	0.946148273	0.780499784	0.384486878	0.543486032
ENSMUSG00000056128	Gm9991	0.001307042	0	0	0	0	0	0	0	0	0	0	0	0	0	0	0	0	0	0	0	0	0	0	0	0
ENSMUSG00000048126	Col6a3	5.036657327	0.117021188	0.248715512	0.348130206	0.195657034	0.582405318	0.489480155	0.104921163	0.216792733	0.157463187	2.676449358	0.054680702	1.765835308	2.676368355	0.292916767	0.698722377	0.199625638	0.465210549	0.662083972	1.45693848	0.33651722	0.673816968	4.632162997	0	0
ENSMUSG00000026303	Mlph	0.01202563	0.035911554	0.024790548	0.125958731	0.009125447	0.027568366	0.020170151	0	0.012557783	0.079342568	0.095014773	0	0	0.033568685	0	0.0120682	0	0.022489346	0	0.686494818	0	0	0.140409997	0	0
ENSMUSG00000090550	Prlh	0	0.001174014	0	0.0012183	0	0	0	0	0	0	0	0	0	0	0	0	0	0	0	0	0	0	0	0	0
ENSMUSG00000026304	Rab17	0.001096749	0	0.00411672	0.003386717	0.005297006	0.00514554	0.004548477	0.003251984	0.182437085	0	0	0.01690137	0	0	0	0	0	0	0	0	0	0.213101479	0	0	0
ENSMUSG00000100791	Gm28199	0	0	0	0	0	0	0	0	0	0	0	0	0	0	0	0	0	0	0	0	0	0	0	0	0
ENSMUSG00000026305	Lrrfip1	0.524121536	1.270313918	1.374685242	0.865683239	4.14196515	0.86691349	0.867476514	1.296972881	0.499577566	1.631855834	0.687179435	2.368686238	0.379315573	0.980992508	2.342051939	1.308180398	2.116682349	1.152664887	1.960260953	0.935237959	1.399579747	0.311112058	0.373705118	2.118223475	0.393111894
ENSMUSG00000070732	Rbm44	0	0	0.0058754	0.005335629	0	0	0	0	0.005757666	0	0.019284727	0	0	0	0.023987718	0	0	0	0.145023662	0	0	0	0	0	0
ENSMUSG00000034353	Ramp1	0.217930007	0.042228221	0.215818573	0.050696949	0.111815699	0.043575325	0.260923929	0.049918638	0.137417619	0.07597575	0.07239941	0.018416071	0.323667884	0.163166795	0.249006359	1.209070889	1.75965357	0.058629237	0.032810875	0.190459568	0.268234624	0	0.063946796	0.445879559	0.265262044
ENSMUSG00000034343	Ube2f	0.380554728	0.425105912	0.595224149	0.433040238	0.429207313	0.475810111	0.347291899	0.413379618	0.486848991	0.353906731	0.437673245	0.307871493	0.374798511	0.385487152	0.23922217	0.427070845	0.404671085	0.364590338	0.305297015	0.212992672	0.459266173	0.369648747	0.476086285	0.837291387	0.594512114
ENSMUSG00000026307	Scly	0.251859974	0.201837431	0.208821297	0.141350983	0.143965555	0.318745673	0.111739057	0.203634316	0.133764758	0.160517842	0.179225045	0.151007561	0.124485473	0.276984456	0.13327154	0.114278369	0.033661873	0.257961866	0.241060802	0.04254061	0.066246663	0	0.624190119	0	0.139291286
ENSMUSG00000090322	Gm17090	0.112125667	0.058416395	0.090614238	0.083819206	0.07613588	0.133291146	0.010984795	0.066045313	0.043093024	0.069300967	0.074136352	0.103793926	0.066302451	0.130279873	0.034820481	0.025263434	0.078158672	0.10297716	0.159760246	0.115767662	0	0	0.408768355	0	0.168191604
ENSMUSG00000049515	Espnl	0	0.001718303	0	0.003633603	0	0	0	0	0	0	0	0	0	0	0	0	0	0	0	0	0	0	0	0	0
ENSMUSG00000026308	Klhl30	0.044282725	0.062997378	0.056099503	0.042914438	0.205865219	0.039841045	0.179917947	0.033309288	0.0089237	0.017219986	0.092471965	0.011742326	0.019762385	0.01463213	0.175137902	0.190730288	0.091080628	0.098324355	0	0.175495039	0	0	0	0	0.083522651
ENSMUSG00000047443	Erfe	0	0.001333484	0	0	0.004729953	0	0	0.002447161	0.004732932	0	0	0	0	0	0	0.039540383	0	0	0	0	0.124171158	0	0	0	0
ENSMUSG00000026309	Ilkap	0.612452605	0.633795494	0.542120223	0.602106214	0.358649166	0.589455257	0.510747848	0.629115467	0.445013437	0.51633783	0.628841991	0.660878219	0.70316824	0.641198011	0.378877995	0.74194358	0.584246645	0.997050399	0.411554711	0.576279925	0.912690341	0.750557331	0.787445825	0.796104835	0.199943423
ENSMUSG00000100253	1700020N18Rik	0	0	0	0	0	0	0	0	0	0	0	0	0	0	0	0	0	0	0	0	0	0	0	0	0
ENSMUSG00000067071	Hes6	0.079269856	0.077376876	0.099836843	0.071765023	0.042191222	0.095090893	0.074863534	0.054565922	0.021512919	0.124420135	0.085041432	0.028136889	0.143381776	0.026870524	0.039658499	0.035414652	0.127964952	0.088667937	0.110049725	0	0.168839063	0	0	0.228907604	0.098039216
ENSMUSG00000055866	Per2	0.46675731	0.22790354	0.139297941	0.307941457	0.107296238	0.46716679	0.064908682	0.094728168	0.233985975	0.123269379	0.289191218	0.143967688	0.228371653	0.244816995	0.040473426	0.462318391	0.040176132	0.385774377	0.10385592	0.289176279	0	0.074943418	0.275910233	0	0.182391416
ENSMUSG00000100151	Gm28382	0	0	0	0	0	0	0	0	0	0	0	0	0	0	0	0	0	0	0	0	0	0	0	0	0
ENSMUSG00000034292	Traf3ip1	0.112762688	0.104160717	0.100200921	0.134177784	0.083353807	0.149265726	0.149115865	0.143942034	0.108077793	0.171867945	0.132614293	0.196340647	0.123583442	0.105602657	0.087397114	0.158079297	0.170286816	0.167208213	0.195669201	0.13642354	0.178336517	0.285458241	0	0	0.239463602
ENSMUSG00000026311	Asb1	0.10084035	0.072918935	0.062934695	0.118586568	0.075752228	0.113010267	0.060017537	0.073307093	0.046128218	0.041149806	0.073025245	0.038523215	0.123860635	0.151420625	0.131908314	0.042441412	0	0.022743658	0.120869771	0	0	0.191504845	0.215313004	0.068415363	0.307174148
ENSMUSG00000101705	Gm28380	0	0	0.001336524	0	0	0	0	0	0	0	0	0	0	0	0	0	0	0	0	0	0	0	0	0	0
ENSMUSG00000100980	Gm29100	0.00288795	0	0	0.001977222	0	0	0	0	0.009626029	0	0.033665908	0	0.050159209	0	0	0	0	0	0	0	0	0	0	0	0
ENSMUSG00000007805	Twist2	0.239074193	0.006487039	0.007473102	0.009119918	0.011089601	0.009427536	0.020127984	0.008724838	0.066928911	0.016056003	0.318539364	0	0.37499974	0.047036667	0	0	0.030199802	0.020691039	0	0	0	0	0	0	0
ENSMUSG00000026313	Hdac4	0.622730837	0.642197467	0.538828946	0.740750895	1.445802251	0.542948349	0.466206908	0.753019491	0.816539942	0.699959658	1.011381268	0.455687081	0.785328724	0.686182824	0.976838291	0.719565113	0.951752262	0.766714756	0.648143722	0.827615113	0.202058233	0.410453034	0.75227203	0.525218795	0.249589437
ENSMUSG00000101265	Gm29099	0	0	0	0	0	0	0	0	0	0	0	0	0	0	0	0	0	0	0	0	0	0	0	0	0
ENSMUSG00000026260	Ndufa10	1.43314871	1.756616835	1.51593156	1.509837007	2.4584446	1.721164786	5.765542421	1.441011343	1.591089909	1.480561114	1.381727396	1.360500737	1.016654737	1.399737089	2.82203292	1.891039551	1.761532395	1.503478538	1.271776798	1.667849879	1.585048281	1.956897813	1.384680737	1.895777185	2.74852881
ENSMUSG00000067064	Olfr1416	0	0	0	0	0	0	0	0	0	0	0	0	0	0	0	0	0	0	0	0	0	0	0	0	0
ENSMUSG00000057464	Olfr1415	0	0	0	0	0	0	0	0	0	0	0	0	0	0	0	0	0	0	0	0	0	0	0	0	0
ENSMUSG00000042849	Olfr1414	0.000631694	0	0	0	0	0	0	0	0	0	0	0	0	0	0	0	0	0	0	0	0	0	0	0	0
ENSMUSG00000058904	Olfr1413	0	0	0	0	0	0	0	0	0	0	0	0	0	0	0	0	0	0	0	0	0	0	0	0	0
ENSMUSG00000097001	1700054K02Rik	0	0	0	0	0	0	0	0	0	0	0	0	0	0	0	0	0	0	0	0	0	0	0	0	0
ENSMUSG00000046300	Olfr1412	0	0	0	0	0	0	0	0	0	0	0	0	0	0	0	0	0	0	0	0	0	0	0	0	0
ENSMUSG00000062497	Olfr1411	0	0	0	0	0	0	0	0	0	0	0	0	0	0	0	0	0	0	0	0	0	0	0	0	0
ENSMUSG00000063583	Olfr1410	0	0	0	0	0	0	0	0	0	0	0	0	0	0	0	0	0	0	0	0	0	0	0	0	0
ENSMUSG00000061616	Olfr12	0	0	0	0	0	0	0	0	0	0	0	0	0	0	0	0	0	0	0	0	0	0	0	0	0
ENSMUSG00000073616	Cops9	0.47068067	0.548192633	0.427457162	0.452553153	0.431979942	0.467925365	0.938422531	0.590815706	0.564091079	0.640403373	0.601719046	0.596765867	0.307946784	0.408388735	0.618377989	0.513856198	0.504774696	0.497039919	0.72605638	0.582841495	0.666301848	0.938909332	0.537978038	0.445076186	0.644182417
ENSMUSG00000044055	Otos	0	0	0	0	0.001114684	0	0	0	0	0	0	0.02833536	0	0	0	0	0	0	0	0	0	0	0	0	0
ENSMUSG00000100546	Gm29483	0	0	0	0	0.00160971	0	0	0	0	0	0	0	0	0	0	0	0	0	0	0	0	0	0	0	0
ENSMUSG00000099665	Gm29482	0	0	0	0	0	0	0	0	0	0	0	0	0	0	0	0	0	0	0	0	0	0	0	0	0
ENSMUSG00000100781	Gm29481	0.001223487	0	0	0	0.029926111	0	0.005997739	0	0	0	0	0	0	0	0.008483837	0	0	0	0	0	0	0	0	0	0
ENSMUSG00000034220	Gpc1	0.253989013	0.311785751	0.187884372	0.258758325	0.896802589	0.365187008	1.863277045	0.250077996	0.191943211	0.237253805	0.261730411	0.215598826	0.155819389	0.13680978	1.373112825	0.22702521	0.312914554	0.272694603	0.384171417	0.696963648	0.428226947	0.082122033	0.184832549	0.122651229	0.466992572
ENSMUSG00000101995	Gm29480	0.000737864	0	0	0	0.09317978	0	0.006303211	0	0	0	0.01511147	0	0	0	0.078032563	0	0	0	0	0	0	0	0	0	0
ENSMUSG00000034212	Ankmy1	0.052121433	0.044865731	0.04765363	0.032359875	0.20687193	0.040978254	0.382864968	0.050092245	0.055293753	0.063404865	0.095368254	0.024804812	0.030457667	0.014448257	0.300955846	0.040840664	0.020907555	0	0.114091783	0.123503294	0	0.036663074	0	0	0.176056338
ENSMUSG00000047067	Dusp28	0.05981291	0.048587755	0.046015321	0.047952074	0.053804281	0.01971415	0.168038335	0.052684812	0.046020002	0.089828734	0.055178867	0.039659025	0.028487186	0.025342779	0.026613221	0	0	0.089079904	0.026483191	0.076461953	0.094884762	0	0	0	0
ENSMUSG00000097251	5033417F24Rik	0.014488629	0.006141628	0.017963725	0.015010975	0.01425518	0.02140677	0.006303211	0.004355585	0.023586073	0	0.015279096	0	0.008475779	0.016693794	0.018331537	0	0.040729879	0.077214873	0	0	0	0	0.196701482	0	0
ENSMUSG00000026269	Rnpepl1	0.342564275	0.415960244	0.375587769	0.356141881	0.198590944	0.417535551	0.296940337	0.445771691	0.337532841	0.402594873	0.264477104	0.357780811	0.379782849	0.31307743	0.215092751	0.301921074	0.523129244	0.362585201	0.422233266	0.243141695	0.322254099	0.279646294	0.183841352	0.443672994	0.371198115
ENSMUSG00000100632	9430060I03Rik	0.053768119	0.036463539	0.029774617	0.026387508	0.061413627	0.040737115	0.003433488	0.035690213	0.02842229	0.00532924	0.078469875	0.041767992	0.046299018	0.055459628	0.034211945	0.016102787	0.083486761	0.022251842	0.128171799	0.028348287	0	0	0.111756817	0	0
ENSMUSG00000026270	Capn10	0.154957576	0.103236927	0.071158261	0.086255358	0.073721711	0.140067766	0.039735693	0.138374866	0.135582961	0.033325046	0.077032978	0.051991764	0.094814588	0.06255935	0	0.062777039	0.068801673	0.095706681	0.036172645	0.068152389	0	0	0.068832599	0.152392563	0
ENSMUSG00000026271	Gpr35	0.006837417	0.011131917	0.044977428	0.016878115	0.009218544	0	0.007357475	0.054520303	0.013936397	0.02438341	0.021614915	0.006513046	0.038038765	0.020141291	0	0.043418246	0	0	0	0	0	0	0.063059654	0.197237238	0
ENSMUSG00000045091	Aqp12	0.001140466	0	0	0	0	0	0	0	0	0	0	0	0	0	0	0	0	0	0	0	0	0	0	0	0
ENSMUSG00000014602	Kif1a	0.034956392	0.007546096	0.008288627	0.003845164	0.017574455	0.013227168	0.007795979	0.013701883	0.004889234	0	0.080744983	0	0.025549164	0	0	0.070234111	0	0	0	0.130038875	0	0.503051638	0	0.077973926	0
ENSMUSG00000101378	Gm28086	0	0	0	0	0.001216005	0	0	0	0	0	0	0	0	0	0	0	0	0	0	0	0	0	0	0	0
ENSMUSG00000026272	Agxt	0	0	0	0	0	0	0	0	0	0	0	0	0	0	0	0	0	0	0	0	0	0	0	0	0
ENSMUSG00000034159	Mab21l4	0	0	0	0	0	0	0	0	0	0	0	0	0	0	0	0	0	0	0	0	0	0	0	0	0
ENSMUSG00000084989	Crocc2	0.001192677	0	0	0	0.004921369	0	0	0	0	0	0.007283069	0	0	0	0	0	0	0	0	0	0	0	0	0	0
ENSMUSG00000047793	Sned1	0.549985549	0.156564065	0.061661213	0.562429078	0.552286499	0.153940187	0.137854984	0.283968432	0.767634813	0.159753874	1.664723408	4.829157841	0.527373318	0.425505828	0.367604349	0.169324359	0.110942651	0.084020893	0.051223263	0.083450964	0.034750578	0	0.293144536	0	0
ENSMUSG00000026273	Mterf4	0.151904392	0.10820309	0.092819101	0.132078034	0.112600219	0.126775062	0.081367709	0.144370809	0.145984597	0.11810421	0.242129086	0.329955206	0.133316535	0.129537719	0.252611807	0.036405602	0.089412089	0.094716229	0.077849013	0.04254061	0.092992979	0	0.07256894	0	0.116300707
ENSMUSG00000101172	Gm28535	0.00292123	0.001091008	0.007958984	0.003386235	0	0	0	0.005055625	0.034819659	0	0.016921505	0	0.022551953	0	0	0	0	0	0.085679585	0	0	0	0	0	0
ENSMUSG00000026274	Pask	0.009323243	0.004508333	0.012015033	0.010538996	0.008374696	0.004820283	0	0	0.006578713	0	0	0	0	0	0.017566419	0	0	0	0.233253751	0	0	0	0	0	0
ENSMUSG00000026275	Ppp1r7	0.272304839	0.341704343	0.236311226	0.292243988	0.15348142	0.273903228	0.313223429	0.292499414	0.292773104	0.315228573	0.378412163	0.519104617	0.168727911	0.49140592	0.169160602	0.131573424	0.298851392	0.320966305	0.406356537	0.582017526	0.848256369	1.073861748	0.462412616	0.400165598	0.163704351
ENSMUSG00000034107	Ano7	0.00035293	0	0	0	0	0	0	0	0	0	0	0	0	0	0	0	0	0	0	0	0	0	0	0.122651229	0
ENSMUSG00000034088	Hdlbp	2.284035339	1.662290933	1.558885866	1.911964886	2.288339279	1.765663204	3.180142471	1.723924578	2.170616806	1.406128886	1.992138437	1.760582099	2.093401251	1.966534472	1.684525027	1.881453893	1.526220639	1.133011567	1.284061085	1.662664013	2.949284847	2.876028518	2.659495992	2.58575834	2.117666232
ENSMUSG00000026276	Septin2	0.169229245	0.176159876	0.11897901	0.125358062	0.067036206	0.143415157	0.126189448	0.249512415	0.128871144	0.25035107	0.069099989	0.140111863	0.120998038	0.17912921	0.045550884	0.123770877	0.132934216	0.160202274	0.161360321	0.091008373	0	0	0	0.077973926	0
ENSMUSG00000116048	Septin2	0	0	0	0	0	0	0	0	0	0	0	0	0	0	0	0	0	0	0	0	0	0	0	0	0
ENSMUSG00000034066	Farp2	0.464530126	0.225068901	0.260596117	0.295884776	0.522274702	0.346632122	0.26386514	0.291354051	0.326097618	0.277714508	0.380571168	0.225357342	0.360103445	0.391737052	0.2961103	0.479482488	0.164554532	0.317587143	0.271702548	0.683946625	0	0	0.500415352	1.159865447	0.487122115
ENSMUSG00000026277	Stk25	0.446558164	0.617705855	0.320808908	0.306667334	0.232005965	0.589575061	0.304730458	0.56322372	0.319414406	0.535977001	0.411938701	0.339320565	0.48544193	0.464834293	0.240747438	0.386770812	0.190465223	0.623351493	0.506690654	0.328678205	0.341065016	0.112711616	0.437110609	0.449006248	0
ENSMUSG00000100927	Gm28536	0	0	0	0	0	0	0	0	0	0	0.01070249	0	0	0	0	0	0	0	0	0	0	0	0	0	0
ENSMUSG00000026278	Bok	0.141906059	0.204645333	0.05190029	0.057102021	0.026477655	0.119653598	0.062679313	0.210096696	0.064464156	0.008125919	0.201566137	0.256512264	0.285461176	0.122615845	0.061074571	0.032418594	0.06554293	0.16309744	0.441376552	0	0	0	0	0	0.17029262
ENSMUSG00000026279	Thap4	0.149380476	0.135726865	0.131300284	0.14131076	0.185660251	0.121995351	0.18552434	0.125270389	0.188987004	0.164366906	0.188319949	0.140850205	0.114283097	0.15337449	0.242994325	0.179933746	0.208358745	0.093362194	0.113459019	0.079642764	0.208232059	0.120225488	0.251520403	0.15920401	0.287533584
ENSMUSG00000101952	Gm10550	0.100346801	0.081117168	0.130317738	0.100872443	0.077105663	0.091378323	0.041413281	0.072668851	0.11689112	0.091976615	0.058445469	0.026919519	0.098556268	0.154084779	0.057202135	0.155040717	0	0	0.155100312	0	0.189769525	0	0.350072072	0.565375845	0.195098317
ENSMUSG00000026280	Atg4b	0.295779973	0.313425453	0.303981922	0.265423732	0.18977186	0.280800753	0.078061975	0.291273782	0.290127451	0.275157235	0.286388711	0.325477598	0.247363866	0.392121769	0.197138658	0.161008584	0.267415293	0.35492652	0.141526864	0.378006189	0.458739596	0.224195139	0	0.179821314	0.175651189
ENSMUSG00000026281	Dtymk	0.320526844	0.192326747	0.242180635	0.289612803	0.222933739	0.281160382	0.251586734	0.237949302	0.284700263	0.238798823	0.369194876	0.275968464	0.335814563	0.283320894	0.142072121	0.233608172	0.331384099	0.334170461	0.573137317	0.155122088	0.174013704	0	0.415353037	0.089059091	0.505213884
ENSMUSG00000026283	Ing5	0.171097142	0.182097585	0.196840321	0.250239788	0.101795102	0.23929617	0.17847072	0.202967727	0.213919177	0.208442606	0.136704994	0.251080632	0.2635267	0.102591535	0.203458808	0.163259637	0.170838253	0.177095922	0.208531302	0.083638964	0.046037548	0.08537814	0.367184974	0.090581351	0.452820764
ENSMUSG00000073609	D2hgdh	0.152252507	0.091925147	0.130946054	0.108362158	0.195231854	0.187289319	0.114900176	0.148914892	0.140693816	0.083305924	0.16446492	0.082533353	0.127887607	0.136166119	0.100581754	0.12939433	0.104630681	0.105440868	0.083913782	0.406237054	0.784866591	0.230616669	0.127436176	0.550466781	0.207456433
ENSMUSG00000094651	Gal3st2	0.006056006	0.000610425	0.000880519	0.039313152	0	0	0	0.006836513	0.065469767	0	0.072465586	0	0.008890952	0	0	0.011223004	0	0	0	0	0	0	0	0	0
ENSMUSG00000093805	Gal3st2b	0.006773313	0.001126455	0.003245566	0.020371489	0.018468299	0.00833701	0.01211107	0.002514756	0	0	0.24045541	0	0	0	0.012220218	0.046905415	0	0	0	0	0	0	0	0	0
ENSMUSG00000073608	Gal3st2c	0.016819948	0.012572883	0.016145485	0.007341673	0.241686836	0.017744824	0.084062227	0.00819481	0.003666395	0	0.072521229	0.034483172	0.007833884	0	0	0	0.034225946	0	0	0	0	0	0	0	0
ENSMUSG00000034000	Neu4	0.000995717	0	0	0	0	0	0	0	0	0	0	0	0	0	0	0	0	0	0	0	0	0	0	0	0
ENSMUSG00000026285	Pdcd1	0	0	0	0.005470542	0.001002959	0	0.003945693	0	0	0	0	0.031036373	0	0	0	0	0.670743618	0	0	0	0	0	0	0	0
ENSMUSG00000100518	4930440C22Rik	0	0	0	0	0	0	0	0	0	0	0	0	0	0	0	0	0	0	0	0	0	0	0	0	0
ENSMUSG00000051185	Fam174a	0.539564358	0.690030316	0.86067672	0.611931049	0.398480631	0.790681148	0.919150249	0.698645043	0.445821876	0.666222959	0.526764876	0.672832963	0.533119155	0.682914836	0.531409467	0.644238141	0.76918801	0.84044456	0.617258087	0.545326538	0.456828389	0	0.381654983	0.726757669	0.201860579
ENSMUSG00000040710	St8sia4	0.041648413	3.440056028	2.605781103	0.102233456	0.141634944	1.073514407	0.26338495	1.532687424	0.127539222	1.361867939	0.136652338	0.358447009	0.021964672	1.536844653	0.066422199	0.152958611	4.246060003	1.704442713	2.008601987	0.254995902	4.791226603	0.530603079	0.445120445	5.574155827	0.363891086
ENSMUSG00000100777	4930598F16Rik	0	0	0	0	0	0	0	0	0	0	0	0	0	0	0	0	0	0	0	0	0	0	0	0	0
ENSMUSG00000100062	1700063A18Rik	0	0	0	0	0	0	0	0	0	0	0	0	0	0	0	0	0	0	0	0	0	0	0	0	0
ENSMUSG00000100336	Gm29601	0.000456425	0	0	0	0	0	0	0	0	0	0	0	0	0	0	0	0	0	0	0	0	0	0	0	0
ENSMUSG00000100589	4930533P14Rik	0.000582576	0	0	0	0	0	0	0	0	0	0	0	0	0	0	0	0	0	0	0	0	0	0	0	0
ENSMUSG00000040693	Slco4c1	0.000687147	0	0.001738103	0	0.002378461	0	0	0	0	0	0	0	0	0	0	0	0	0	0	0	0	0	0	0	0
ENSMUSG00000097814	Panct2	0	0	0.000831166	0.001824871	0	0	0	0	0	0	0	0	0	0	0	0	0	0	0	0	0	0	0	0	0
ENSMUSG00000100454	Gm28901	0.000613205	0.002138154	0	0	0	0.004601117	0	0	0	0	0	0	0	0	0	0	0	0	0	0	0	0	0	0	0
ENSMUSG00000026331	Slco6c1	0	0	0	0	0	0	0.006336931	0	0	0	0	0	0	0.018787722	0	0	0	0	0	0	0	0	0	0	0
ENSMUSG00000044768	D1Ertd622e	0.059376637	0.087256111	0.66838263	0.104087779	0.037231923	0.058247607	0.019267356	0.118228279	0.133312587	0.107495395	0.051264484	0.090393503	0.053224169	0.068832335	0.018212548	0.168297221	0.139395815	0.079285606	0.419473225	0	0.252120463	0.064802442	0	1.188782547	0.123566627
ENSMUSG00000040648	Ppip5k2	0.492301894	0.521993776	0.856406064	0.772886061	5.737387996	0.466931884	0.783271707	0.527379969	0.981028795	0.544619659	0.498066157	0.547014974	0.465663986	0.819368881	1.956127312	0.21264636	0.778041529	0.494026198	0.863085141	2.263859684	0.35067885	1.376722051	0.373665272	0.926862628	1.007410566
ENSMUSG00000026333	Gin1	0.251414009	0.179224515	0.224423852	0.234811163	0.657667673	0.262738276	0.198268834	0.259726354	0.207126453	0.147508411	0.216147387	0.219096969	0.187217022	0.36356172	0.43218296	0.406928406	0.262733705	0.212457748	0.36074727	0.18136347	0.165975101	0.028139369	0	0.350326276	0.64073491
ENSMUSG00000026335	Pam	8.02038711	3.1705102	2.005508893	7.257198262	5.801681093	2.855250839	6.893068914	3.676382872	3.903776279	4.822832536	10.14390733	4.993825427	8.271569909	5.285199697	55.64885359	5.364894994	2.679448326	3.419273987	2.905767816	7.03686453	1.089076144	5.854906074	5.523265473	1.46566696	2.260657275
ENSMUSG00000100182	1810006J02Rik	0.001557002	0.074624902	0.004081864	0.007300878	0.003707719	0	0.006101453	0.01248749	0	0.673759843	0	0.013940546	0	0.060986421	0.008818342	0.05272051	0.186435009	0.01863457	0.062510609	0	0	0	0	0	0
ENSMUSG00000100711	Gm29461	0	0	0	0	0.001419467	0	0	0	0	0	0	0	0	0	0	0	0	0	0	0	0	0	0	0	0
ENSMUSG00000026336	Slco6d1	0.000468275	0	0	0	0	0	0	0	0	0	0	0	0	0	0	0	0	0	0	0	0	0	0	0	0
ENSMUSG00000100009	Gm7967	0.002518456	0.009813914	0.018183655	0.007531464	0.040221423	0	0	0.004504509	0.007645574	0	0.008809789	0	0.017522786	0	0.023987718	0	0.040176132	0.019544076	0	0	0	0	0	0	0
ENSMUSG00000067028	Cntnap5b	0.008903898	0.010154973	0.012950232	0.015644411	0.018824175	0.011147534	0.005377267	0	0.017790539	0.018571482	0	0.016998708	0	0.010659788	0.018212548	0	0	0.024490266	0	0	0	0	0	0	0.098039216
ENSMUSG00000100684	Gm20268	0	0	0.001820224	0	0	0	0	0	0	0	0	0	0	0	0	0	0	0	0	0	0	0	0	0	0
ENSMUSG00000099375	Gm28187	0.003852106	0.005276687	0.026538148	0.026682053	0.000790945	0.001962208	0	0.003893675	0.003403207	0	0	0.011394116	0	0.018966694	0	0	0.03526889	0	0	0	0.112347558	0	0	0	0.103665616
ENSMUSG00000050840	Cdh20	0.003237208	0.010277345	0.007553715	0.018237126	0.350777927	0.007933977	0.035103132	0	0	0	0	0	0	0	1.508634242	0	0.246728025	0	0	0.395621895	0	0.103082786	0	0	0
ENSMUSG00000089866	Gm15699	0	0	0	0	0.003432946	0	0	0	0	0	0	0	0	0	0	0	0	0	0	0	0	0	0	0	0
ENSMUSG00000099669	Gm29012	0	0	0.001040345	0	0.0116425	0	0.005776297	0	0.003026112	0	0	0	0	0	0	0.083730457	0	0	0	0	0	0	0	0	0
ENSMUSG00000047496	Rnf152	0.031022019	0.462921327	0.052910715	0.135253774	0.064998811	0.253210423	0.03884481	0.400058914	0.027912926	1.503391292	0.106238288	0.345650242	0.009058389	0.212896046	0.091193158	0.786111829	0.046985416	0.437074476	0.064298233	0	0	0.064727433	0.1835853	0.144458569	0.332013968
ENSMUSG00000097482	Gm17634	0.005173837	0.007083858	0.002724474	0	0.004712538	0.02009043	0.006167255	0	0	0	0.011404765	0	0	0	0	0	0	0	0	0	0	0	0	0	0.078164082
ENSMUSG00000056536	Pign	0.958055861	0.689592164	1.260691622	0.915606299	0.884476563	0.990321869	0.153976705	0.680676163	1.098400455	0.706462801	1.004583139	0.753712698	1.043568565	0.748323165	0.834904857	0.917923769	0.982195673	1.031433656	1.584133041	0.758535166	1.777901108	0.424694797	0.551695173	1.185527686	0.730814652
ENSMUSG00000026319	Relch	1.114674843	1.03506846	1.871767191	1.084699761	0.631971432	0.991934329	0.301861394	1.05713094	0.995450351	1.022943997	1.126247476	1.233027223	1.126718861	1.280840962	0.574055481	1.059088152	1.641315869	1.130955292	1.203598716	1.244950183	1.697234073	0.865006404	1.017929452	1.951554207	1.208033621
ENSMUSG00000026321	Tnfrsf11a	0.019376481	0.087129737	2.311067837	0.022791146	0.03829192	0.01251459	0.062165348	0.300404694	0.059864088	0.200429851	0.058888466	1.6884455	0.009694798	0.139071386	0.044232669	0.444275208	0.108246263	0.076131084	0.586362499	0.038133299	0.11718843	0	0	1.582965402	0.094368111
ENSMUSG00000099843	Gm7160	0.118194187	0.186411306	0.254175549	0.082111299	0.080273474	0.1044665	0.035447443	0.171626794	0.045994149	0.150734792	0.158406175	0.097226439	0.144408227	0.127718854	0.019020664	0.034852369	0.050355166	0.227603226	0.189792454	0	0.166572434	0	0.205028703	0.093907295	0.096346539
ENSMUSG00000038866	Zcchc2	0.286081266	0.574476878	0.632276681	0.307043482	0.28660556	0.272532334	0.196200973	0.49123187	0.287973111	0.494522062	0.357820275	0.447401689	0.216655686	0.495444954	0.170215391	0.179604218	0.435712284	0.224583244	0.541959514	0.136481496	0.397559252	0.233524824	0.236786916	0.168455379	0.686216717
ENSMUSG00000101583	Gm20753	0.007950795	0.030544883	0.014069519	0.00933522	0.017757005	0.00639824	0.007656636	0.040845069	0.025557436	0.007616726	0.014935975	0.018322535	0	0.024087534	0.006214268	0.028943225	0	0	0	0	0	0	0	0	0
ENSMUSG00000044340	Phlpp1	1.477317631	4.685721197	0.840860353	1.122962681	1.281322257	3.218789217	0.514896796	4.947524921	0.915247319	3.291084606	1.377661257	1.090129971	2.196160427	3.044842709	1.563396678	2.56472563	1.071086448	4.288482409	1.697777838	0.998239352	2.406045937	0.323991451	1.943683594	2.466711292	1.299598661
ENSMUSG00000100247	A530053M12Rik	0	0.002206183	0	0	0	0.004374689	0	0.002266385	0	0	0	0	0	0	0	0	0	0	0	0	0	0	0	0	0
ENSMUSG00000057329	Bcl2	1.622461806	1.480294317	1.352626908	0.652013803	0.275220261	1.044456192	0.236584338	0.828918605	1.112710211	1.136126034	1.653731491	0.779488756	0.618358243	1.653528318	0.0332032	2.031295356	12.29932603	1.714574475	1.810789171	4.465155501	5.508456167	0.457391254	2.484347253	0.225889817	0.616180528
ENSMUSG00000054006	D630008O14Rik	0.057899362	0.053174603	0.071288519	0.022632145	0.018564522	0.020897406	0	0.024577815	0.028979955	0	0.074068494	0	0	0.079841053	0	0.042066827	0.470151649	0.048650674	0	0.074832655	0.108154878	0	0	0	0.164257556
ENSMUSG00000009905	Kdsr	0.312488616	0.349090151	0.288346311	0.278955415	0.212344557	0.213252251	0.126399933	0.665639817	0.374872217	0.362521288	0.374408373	0.363658765	0.268313654	0.331947017	0.091480292	0.263848991	0.254128852	0.21672679	0.332998494	0.544761027	0.416958828	0	0.307558432	0.281706709	0.389987417
ENSMUSG00000009907	Vps4b	0.634580921	0.777981103	0.740476034	0.647489275	0.325778255	0.741404017	0.361987481	1.058840506	0.521151107	0.761471882	0.561127248	0.688861521	0.665074885	0.673725145	0.49219774	0.497521028	0.596962843	0.580395176	0.774390924	1.223732281	0.852785123	0	0.489308418	0.581648496	0.583569881
ENSMUSG00000067006	Serpinb5	0	0.001701756	0	0	0	0	0	0	0.003538289	0	0	0	0	0	0	0	0	0	0	0	0	0	0	0	0
ENSMUSG00000059956	Serpinb12	0	0	0.001525897	0	0	0	0	0	0	0	0	0	0	0	0	0	0	0	0	0	0	0	0	0	0
ENSMUSG00000048775	Serpinb13	0	0	0	0	0.001931509	0	0	0	0	0	0	0	0	0	0	0	0	0	0	0	0	0	0	0	0
ENSMUSG00000044594	Serpinb3a	0	0	0	0	0	0	0	0	0	0	0	0	0	0	0	0	0	0	0	0	0	0	0	0	0
ENSMUSG00000058017	Serpinb3d	0	0	0	0	0	0	0	0	0	0	0	0	0	0	0	0	0	0	0	0	0	0	0	0	0
ENSMUSG00000073602	Serpinb3b	0.001678926	0.003192279	0.007349439	0.007780066	0.000799233	0.005109592	0	0	0	0	0	0	0	0.04093214	0	0	0	0	0	0	0	0	0	0	0
ENSMUSG00000073601	Serpinb3c	0	0	0	0	0	0	0	0	0	0	0	0	0	0	0	0	0	0	0	0	0	0	0	0	0
ENSMUSG00000026327	Serpinb11	0	0	0	0	0	0	0	0	0	0	0	0	0	0	0	0	0	0	0	0	0	0	0	0	0
ENSMUSG00000087210	Gm15391	0	0	0	0	0	0	0	0	0	0	0	0	0	0	0	0	0	0	0	0	0	0	0	0	0
ENSMUSG00000067001	Serpinb7	0.001409765	0	0.011915732	0	0.002665972	0	0	0	0	0	0	0	0	0	0	0	0	0	0	0	0.068843972	0	0	0	0
ENSMUSG00000062345	Serpinb2	0	0	0.00754341	0.001028722	0	0	0.005675478	0	0	0	0	0	0	0	0	0	0	0	0	0	0	0	0	0.064869353	0
ENSMUSG00000026315	Serpinb8	0.027927162	0.015515562	0.816451317	0.068813095	0.006801793	0.031229271	0.018822532	0.107474447	0.076842058	0.040316436	0.01913476	0.044844658	0.088015957	0.011868661	0	0.111221489	0.083606911	0.022426654	0.420276851	0.093634712	0.066246663	0.028139369	0	0.34262505	0.078164082
ENSMUSG00000086161	Gm15389	0	0	0	0.002052545	0	0	0	0	0	0	0	0	0	0	0	0	0	0	0	0	0	0	0	0	0
ENSMUSG00000100457	D830032E09Rik	0.034140266	0.045241686	0.040863407	0.04873521	3.297145407	0.031692524	0.154471749	0.03717827	0.063329098	0	0.056645816	0.016377066	0.038718487	0.006955748	0.32285891	0.13128063	0.086972993	0	0.037120007	0.100383138	0	0	0	0.170305528	0.176056338
ENSMUSG00000026312	Cdh7	0	0	0.003125402	0.002093925	0	0	0	0	0	0	0.007500193	0	0	0	0	0	0	0	0	0	0	0	0	0	0
ENSMUSG00000047216	Cdh19	2.194650354	0.042988909	0.091524714	0.071895361	0.100362672	0.068466971	0.110130511	0.045606565	0.024586455	0.044948194	1.347935088	0.122604938	1.44754376	0.906670657	0.193381091	0.042307437	0.061479241	0	0.046364555	35.9743588	0.072662545	0	1.481191698	0	0.277804644
ENSMUSG00000101253	Gm29088	0.001962307	0.002951482	0	0.002052545	0	0	0	0	0.016789452	0	0	0	0	0	0	0	0	0	0	0	0	0	0	0	0
ENSMUSG00000038702	Dsel	0.734413555	0.235109162	0.175201136	0.271951865	0.052106174	0.323353587	0.133074908	0.2728011	0.455909521	0.231539422	0.497277277	0.162460046	1.222068751	0.474584324	0.040292806	0.298689749	0.203480555	0.235361921	0.25991979	0.376170702	0.038104093	0.270366283	0.794537613	0	0.316616116
ENSMUSG00000101453	Gm28189	0	0	0	0	0	0	0	0	0	0	0	0	0	0	0	0	0	0	0	0	0	0	0	0	0
ENSMUSG00000097648	9330185C12Rik	0.001767327	0.003813212	0	0.001497427	0	0	0	0.003248211	0.003886468	0	0	0	0	0	0	0	0	0	0	0.086901736	0	0	0	0	0
ENSMUSG00000070695	Cntnap5a	0.005058895	0.00980551	0.013639418	0.005182904	0.034348581	0.008772526	0.004447237	0.008313443	0.013213893	0	0	0.025072061	0.0281989	0	0.013407558	0	0	0	0	2.883447405	0	0	0	0	0
ENSMUSG00000094429	Gm19965	0.000921261	0	0	0	0	0	0	0	0	0	0.010981945	0	0	0	0	0	0	0	0	0	0	0	0	0	0
ENSMUSG00000107979	Zfp813-ps	0	0	0	0	0	0	0	0	0	0	0	0	0	0	0	0	0	0	0	0	0	0	0	0	0
ENSMUSG00000100265	Gm28363	0	0	0.002951754	0.001875694	0	0	0	0	0	0	0	0	0	0	0	0	0	0	0	0	0	0	0	0	0
ENSMUSG00000101303	B020011L13Rik	0	0	0	0	0	0	0	0	0	0	0	0	0	0	0	0	0	0	0	0	0	0	0	0	0
ENSMUSG00000100305	Gm28360	0	0	0	0	0	0	0	0	0	0	0	0	0	0	0	0	0	0	0	0	0	0	0	0	0
ENSMUSG00000101415	Gm28168	0	0	0	0	0.001745764	0	0	0	0	0	0	0	0	0	0	0	0	0	0	0	0	0	0	0	0
ENSMUSG00000100617	Gm7145	0	0	0	0	0	0.004849338	0	0	0	0	0	0	0	0	0	0	0	0	0	0	0	0	0	0	0
ENSMUSG00000102030	Gm29106	0	0	0	0	0	0	0	0	0	0	0	0	0	0	0	0	0	0	0	0	0	0	0	0	0
ENSMUSG00000026374	Tsn	0.678163748	0.67594828	0.506455008	0.623497712	0.399732373	0.592757236	0.623825092	0.798430793	0.603373223	0.498625239	0.614986322	0.54987693	0.787125843	0.648502881	0.659493515	0.44425675	0.854718718	0.338306579	0.760515323	0.694102678	0.347508292	0	0.56634382	0.449310756	0.933546885
ENSMUSG00000026377	Nifk	0.142040194	0.135576	0.116668465	0.144164345	0.091543428	0.170609279	0.121130843	0.196999127	0.0726767	0.111087296	0.078366403	0.085635458	0.091710531	0.200845395	0.114117926	0.107978514	0.141651855	0.02320891	0.030301928	0.04254061	0.229356483	0	0	0.235174881	0.116300707
ENSMUSG00000099936	Gm28867	0.000752948	0.001210299	0	0	0.012911355	0	0	0.004372592	0	0	0	0	0	0	0	0	0	0	0	0	0	0	0.067613252	0	0
ENSMUSG00000064302	Clasp1	1.248241157	1.710766538	1.353737063	1.342318152	7.762328238	1.45919519	2.248558316	1.474346633	1.210719311	1.638623073	1.274252552	1.581807454	1.986469443	1.347474058	5.452162092	1.601254238	1.470584119	1.807089765	1.627548458	2.263362779	2.937772514	0.947318226	1.212510075	1.219046583	1.533314942
ENSMUSG00000107722	2900060B14Rik	0.020778892	0.02943751	0.025090586	0.04770103	0.030327811	0.032049529	0.024982919	0.073999469	0.017077268	0.016561227	0.00540161	0.020864951	0.03867249	0.031523698	0	0	0	0.06355158	0	0	0.087231871	0	0.077363454	0	0
ENSMUSG00000026380	Tfcp2l1	0.001618038	0.00124104	0.00229391	0.009689383	0.016214011	0	0	0	0.354290166	0	0.008081024	0	0	0	0	0	0	0	0	0	0	0	0	0	0
ENSMUSG00000048402	Gli2	0.778223909	0.012851855	0.030485574	0.091948357	0.024856266	0.302199081	0.078257604	0.014370711	1.152156855	0.007869554	0.928327507	0.138084166	0.653183415	0.481673645	0.031983624	0.252431905	0	0.086569681	0	0.135180478	0.126212149	0.612102472	0.468041577	0	0.291758231
ENSMUSG00000097408	Gm26831	0.000630555	0	0	0	0	0	0	0	0.005175073	0	0	0	0	0	0	0	0	0	0	0	0	0	0	0	0
ENSMUSG00000099860	Gm29456	0.00104759	0	0	0	0.007096031	0	0	0	0	0	0	0	0	0	0	0	0	0	0	0	0	0	0	0	0
ENSMUSG00000101179	Gm29455	0.001866107	0	0	0.002949511	0	0	0	0	0	0	0	0	0	0	0	0	0	0	0	0	0	0	0	0	0
ENSMUSG00000037035	Inhbb	0.285887533	0.040291562	0.020600816	0.278384843	0.032476916	0.011790781	0.039341717	0.019248601	0.060480397	0.040234153	0.163591007	0.040716006	0.384939312	0.208859591	0.015026386	0	0	0.029542839	0	0	0	0.148385565	0.093949643	0	0.168191604
ENSMUSG00000004451	Ralb	0.234234722	0.494181368	0.449685816	0.698411985	0.232385036	0.653974938	0.291488268	0.678584607	0.211148087	0.539928527	0.181256135	0.581855775	0.344470791	0.334844578	0.220302735	0.289815272	0.134404034	0.699940295	0.690520075	0.054731841	0	0.138537231	0.39458396	0.708543347	0.34850581
ENSMUSG00000098447	Gm27184	0.001436283	0.002182797	0.005392276	0.001636426	0.003298473	0.002644224	0.007482315	0	0.004889234	0	0	0	0	0	0	0	0.03526889	0	0	0	0	0	0	0.122651229	0
ENSMUSG00000098923	Tmem185b	0.099670313	0.088146852	0.11755604	0.116203975	0.097085692	0.104775137	0.103674562	0.092591146	0.061555686	0.066503656	0.105499782	0.111395355	0.073881529	0.040607457	0.080231257	0.121345687	0.270181274	0.134316918	0.080995867	0.284744601	0.213750507	0	0.037838656	0.381329898	0.09486946
ENSMUSG00000101731	3830432H09Rik	0.002618383	0.002593248	0	0	0	0	0	0.01354076	0	0	0	0	0	0.024087534	0	0	0	0	0	0	0	0	0	0	0
ENSMUSG00000026383	Epb41l5	0.275220718	0.139632119	0.056987293	0.101575379	0.249794113	0.209158917	0.067818165	0.06263219	0.631154756	0.056540516	0.310543154	0.075680542	0.236420066	0.131832029	0.222251256	0.365455132	0.041668733	0.033319117	0.092133396	0.395933627	0	0.182905598	0.595633403	0	0.50292154
ENSMUSG00000026384	Ptpn4	0.560751058	0.786456027	0.58609075	0.690206569	3.24281396	0.644796694	0.512176945	0.592626722	0.95237335	0.595430561	1.072958741	0.920978674	0.4183116	0.570048685	1.505453029	0.614637686	2.248819597	0.455204863	0.875313847	0.950484819	1.250904879	0.127129701	0.324888206	1.289831254	4.148215658
ENSMUSG00000101224	Gm28209	0.002959694	0.00078933	0	0	0	0.003000765	0	0	0.006328725	0	0	0.012196669	0	0	0	0	0	0	0	0	0	0	0	0	0
ENSMUSG00000036975	Tmem177	0.022445865	0.036663783	0.0176144	0.032102308	0.031994169	0.028787205	0.041131819	0.031180662	0.022131425	0.005642322	0.086801157	0.039282497	0.010810735	0	0	0	0.048607578	0.071238137	0.038572657	0	0	0.10102847	0.068832599	0	0.195725422
ENSMUSG00000036962	Cfap221	0	0.002606066	0	0.005685739	0	0	0	0.004101157	0	0.006939818	0	0	0	0	0	0	0	0	0	0	0	0	0	0	0
ENSMUSG00000026387	Sctr	0	0	0.004844043	0	0.004144617	0	0	0	0	0	0	0	0	0	0	0	0	0	0	0	0	0	0	0	0.96494078
ENSMUSG00000050777	Tmem37	0.020391619	0.034238994	1.362114839	0.080454627	0.031322359	0.01566093	0.071625804	0.045339477	0.089421908	0.043332979	0.058653098	0.023522021	0	0.050245397	0.058735239	0.028599902	0.433269533	0.041527722	0.672150457	0.22342322	0.329751409	0	0	0.098796657	0.17691586
ENSMUSG00000026385	Dbi	1.644551351	2.003864289	1.662252355	1.624086598	1.512464382	1.919423196	4.398044982	1.770149271	2.315150952	2.095128156	2.251170115	1.461094573	1.984051023	1.718789421	2.280912736	2.0428363	1.477967286	1.042040093	1.175390646	9.139749545	2.07651351	2.088614028	1.176262711	0.415139114	7.177482098
ENSMUSG00000026388	3110009E18Rik	0.278423679	0.053302724	0.126830572	0.062517417	0.125225559	0.060441895	0.029497659	0.057823354	0.14549129	0.061479618	0.298861594	0.054104558	0.390026732	0.26151248	0.112984589	0.044587448	0.154460564	0.031913298	0.093455477	0.297822468	0.210751182	0	0.6228995	0	0.171178919
ENSMUSG00000026389	Steap3	1.785657916	0.068037344	0.324559057	0.219077986	0.382222452	0.066837726	0.244349389	0.086279751	0.200925771	0.126897331	1.097795859	0.038456315	3.011571099	1.011212541	0.390513468	0.02442772	0.181356982	0.163214855	0.043562529	0.123025538	0.155458098	0.151245493	1.290927258	0	0.071575813
ENSMUSG00000036907	C1ql2	0.007730479	0.000704832	0	0	0	0	0	0	0	0	0	0	0	0	0	0	0	0	0	0	0	0	0	0	0
ENSMUSG00000101275	1700012E03Rik	0	0	0	0	0	0	0	0	0	0	0	0	0	0	0	0	0	0	0	0	0	0	0	0	0
ENSMUSG00000026390	Marco	0	0	0	0	0	0	0	0	0	0	0	0	0	0	0	0	0	0	0.036105384	0	0	0	0	0	0
ENSMUSG00000058665	En1	0	0	0	0	0	0	0	0.003007845	0	0	0	0	0	0	0	0	0	0	0	0	0	0.064727433	0	0	0
ENSMUSG00000099957	2610027F03Rik	0.000800492	0.002621029	0	0	0	0	0	0	0	0	0	0	0	0	0	0	0	0	0	0	0	0	0	0	0
ENSMUSG00000101386	Gm29346	0.007724552	0.011574808	0.015194233	0.010758409	0.036874177	0	0.011865645	0.024619168	0.007676306	0	0	0.023917151	0	0	0	0.028196496	0	0	0	0	0	0	0	0	0
ENSMUSG00000101922	Gm29345	0	0	0	0	0	0	0	0	0	0	0	0	0	0	0	0	0	0	0	0	0	0	0	0	0
ENSMUSG00000099336	Gm29348	0	0	0	0	0	0	0	0	0	0	0	0	0	0	0	0	0	0	0	0	0	0	0	0	0
ENSMUSG00000100979	Gm29347	0	0	0	0	0	0	0	0	0	0	0	0	0	0	0	0	0	0	0	0	0	0	0	0	0
ENSMUSG00000097881	Celrr	0.010459521	0.002669628	0.007723751	0.018017536	0.000632135	0.029420732	0	0.003410968	0.003845732	0.005338971	0	0.03892216	0	0	0	0	0	0.022743658	0.062961984	0	0	0	0.059822924	0	0
ENSMUSG00000101700	Gm29359	0	0	0	0	0	0	0	0	0	0	0	0	0	0	0	0	0	0	0	0	0	0.036663074	0	0	0
ENSMUSG00000003721	Insig2	0.657197079	0.380328699	0.427308689	0.587546348	0.405603829	0.553142624	0.667183434	0.472185496	0.644124936	0.604568973	0.569850547	0.726739062	0.738739048	0.610131597	0.258055755	0.338101489	0.374824963	0.372726084	0.635509903	0.627204009	0.688029323	0.175530981	0.262008318	0.553789133	0.306336589
ENSMUSG00000101791	2210011K15Rik	0.002456656	0.002378311	0	0	0	0	0	0	0.012565773	0	0.011567587	0	0.015044698	0	0	0	0	0.032788283	0	0	0	0	0	0	0
ENSMUSG00000026339	Ccdc93	0.284946037	0.315710564	0.572392327	0.326310999	0.279674184	0.463230647	0.187512782	0.28310418	0.268003424	0.280321282	0.300081462	0.205973874	0.30779984	0.202075568	0.181355311	0.226932011	0.321996229	0.469586564	0.414094437	0.393346761	1.02639547	0.028139369	0.737209789	0.183859299	0.175651189
ENSMUSG00000085857	Gm15392	0.001840378	0.003209321	0.004008518	0.000986349	0.0008142	0	0	0	0	0	0	0	0	0	0.009611023	0	0	0	0	0	0	0	0	0	0
ENSMUSG00000050534	Htr5b	0.001495234	0.001126455	0	0.002625857	0.001251533	0.005629848	0	0	0	0	0.012375656	0	0	0	0	0	0	0	0	0	0	0	0	0	0
ENSMUSG00000001674	Ddx18	0.405315532	0.335547392	0.351997453	0.448626759	0.229536662	0.492166352	0.177318936	0.400759612	0.362259458	0.327081291	0.402944484	0.558743288	0.415349158	0.34857293	0.182770842	0.24991692	0.666437522	0.420214149	0.536486612	0.761130443	0.74973296	0	0.623327648	0.170174633	0.395654795
ENSMUSG00000099960	Gm28590	0	0	0.001827345	0	0	0	0	0	0	0	0	0	0	0	0	0	0	0	0	0	0	0	0	0	0
ENSMUSG00000036815	Dpp10	0.009182306	0.005969414	0.132841424	0.017190879	0.005312389	0.008162935	0	0	0.071843048	0.021306921	0	0	0.007000007	0	0.009058168	0.049318419	0.043267567	0	0.111674524	0	0	0.374751241	0.111209964	0	0
ENSMUSG00000099574	1700121L03Rik	0	0	0	0.001420915	0	0	0	0	0	0	0	0	0	0	0	0	0	0	0	0	0	0	0	0	0
ENSMUSG00000026341	Actr3	0.894793638	1.544602063	3.522723651	1.002470804	1.113475254	1.089575237	0.950535146	1.366920483	0.97593852	1.350721855	0.751672517	1.221044873	1.290667504	1.037705604	0.537214649	1.844979173	4.155982781	1.027557045	3.609743443	1.055809738	6.135688855	1.080282463	1.088140113	8.098520917	0.896592682
ENSMUSG00000102063	Gm28706	0	0	0	0	0	0	0	0	0	0	0	0	0	0	0	0	0	0	0	0	0	0	0	0	0
ENSMUSG00000026342	Slc35f5	0.521169621	0.316361807	0.32166059	0.368173162	1.009402036	0.355726746	0.756505782	0.302469244	0.427255248	0.421095023	0.382163306	0.263335473	0.433683628	0.346745404	0.475317612	0.406020553	0.221826332	0.266824745	0.15824177	0.261236578	0.222187852	0.366106191	0.550602472	0.332899773	0.527850867
ENSMUSG00000026343	Gpr39	0.319742059	0.006626496	0.006930445	0.049385486	0.020841709	0.031567965	0.049841042	0.018135359	2.791084621	0.033243185	0.723665564	0.024954629	0.072713646	0.084981643	0	0.191740595	0	0	0	0	0	0	0.079138968	0.216558524	0
ENSMUSG00000026344	Lypd1	0.04001562	0	0.001238211	0.011197198	0.003204013	0	0	0	0.112021424	0.010055709	0.016139037	0	0	0	0.047581588	0	0	0	0	0	0	0	0	0	0
ENSMUSG00000049690	Nckap5	0.989935365	0.120414411	0.135420589	2.341531362	4.264002229	3.101346616	0.439947321	0.440244162	3.481668457	0.07303936	0.918826286	0.336304682	0.898535861	0.477494608	2.404859392	1.268061966	0.201062808	2.290871742	0.437055465	0.251312324	0.03321917	0.53277142	2.727075625	0.174405638	0.705739645
ENSMUSG00000101600	4930599A14Rik	0	0	0	0	0	0	0	0	0	0	0	0	0	0	0	0	0	0	0	0	0	0	0	0	0
ENSMUSG00000036155	Mgat5	0.521582774	0.825949793	1.785536207	0.800462465	1.60333061	0.578706086	0.395120027	0.87665759	0.580026875	1.282062014	0.653281864	1.880276809	0.384789933	0.744491969	1.212771798	0.550456505	3.954635025	0.362873396	1.622975381	0.302367332	1.536703033	0.074943418	0.507400672	0.234128857	0.379116252
ENSMUSG00000026347	Tmem163	0.013345828	0.00681656	0.025294051	0.029765393	0.036558095	0.002958828	0.027418129	0.006508694	0.23957743	0	0.007044677	0.032754131	0.016129357	0	6.067196193	0.052391955	1.064163881	0	0.080453597	0	12.67545635	0	0	0	0
ENSMUSG00000026348	Acmsd	0.006089992	0.015749287	0.001899113	0.013683208	0.049342809	0.007672447	0.008691692	0.022800606	0.017891668	0	0	0	0.009127144	0.032944543	0.095940163	0.064170383	0	0	0	0	0	0	0	0	0
ENSMUSG00000102014	2900009J06Rik	0.055016472	0.064698075	0.050866371	0.0500714	0.174813818	0.060502932	0.03406674	0.048250679	0.022746785	0.083420842	0.092235273	0.045748346	0.062858462	0.010339791	0.073737933	0.112840686	0.048573172	0	0.074498855	0.038133299	0	0	0	0	0.072843823
ENSMUSG00000026349	Ccnt2	1.066024525	0.995847508	1.222759665	1.113011233	1.536536468	1.015230828	0.264166741	0.980431988	0.909087307	1.096144359	0.821864685	0.995193302	1.098033474	0.917679108	0.647648	0.976188913	1.264769912	1.101312001	1.008729481	0.907500911	0.906168243	1.041678501	1.295425486	1.391368786	0.936183563
ENSMUSG00000051590	Map3k19	0.02417177	0.007636837	0.029169757	0.012487195	0.036036237	0.007013995	0.004201608	0.024555391	0.014078015	0.024802818	0.046796298	0.011678969	0.023530331	0.090852198	0	0	0	0	0.035825601	0	0.14448594	0	0	0	0.078164082
ENSMUSG00000036104	Rab3gap1	0.84663686	0.883835876	1.031599644	1.051321397	1.067408988	0.968112323	0.583936347	0.974276729	1.025640878	1.064633804	0.893138271	1.12282997	0.867156071	1.081272118	0.792189058	1.460700962	1.610486887	0.816943683	0.865499858	1.457585088	1.853565357	0.646215059	1.493640946	0.982210971	0.961918785
ENSMUSG00000036086	Zranb3	0.133837831	0.118019012	0.17568186	0.141155438	0.305232563	0.156734844	0.085780288	0.120005755	0.1413264	0.131000242	0.409899339	0.236280317	0.052693212	0.174566058	0.200648119	0.218263261	0.232726417	0.049891797	0.932448282	0.200031486	0.240734247	0.292752608	0.076382524	0.162522096	0.072843823
ENSMUSG00000099760	Gm28800	0.011598663	0	0.008007047	0.002757738	0.013927944	0.004869886	0.005201928	0	0.012160819	0	0.011777772	0	0	0.010312361	0	0	0	0	0	0	0	0	0	0	0
ENSMUSG00000056211	R3hdm1	1.579740376	1.627407679	1.594015543	1.845573354	2.370504327	1.84918739	0.578237523	1.571737837	1.215359573	1.700551978	1.652373228	1.925881245	1.404524201	1.389442805	1.556163443	1.576292646	2.341968579	1.715491144	1.915793867	2.388269127	3.076298227	1.586686904	1.297592338	2.189046971	3.201112521
ENSMUSG00000026353	Ubxn4	1.340769171	1.236143056	1.166358695	1.305255414	0.912447813	1.233574074	1.196448278	1.155997215	1.267987344	1.209314135	1.378722497	1.166546901	1.328278838	1.443557882	0.853698493	1.204093219	1.730842143	1.346269145	0.948417734	1.491818419	1.756150501	0.505498711	1.604883572	2.16953194	1.606017277
ENSMUSG00000026354	Lct	0.002926453	0.003202932	0.003230191	0.008513176	0.005313752	0	0	0.006298205	0	0	0	0.014052167	0	0	0	0	0	0	0.030665628	0	0	0	0	0.063952522	0
ENSMUSG00000026355	Mcm6	0.082859444	0.173988157	0.163305463	0.193828538	0.032775742	0.093208238	0.041476951	0.191241888	0.057231377	0.133533874	0.042203374	0.173601828	0.161124024	0.109615443	0	0.158870061	0.653445191	0.284501971	0.862802685	0.074832655	0.092992979	0.25902915	0.076382524	0.334497963	0
ENSMUSG00000026356	Dars	0.616505686	0.95976576	0.685155233	0.704715076	0.635871503	0.725005642	0.586274184	0.553908643	0.48955273	0.774042212	0.660469087	0.520552796	0.534753732	0.583761469	0.535298537	0.472168715	0.848718039	0.976718758	0.499963145	0.789673993	0.658601567	1.135956751	0.93746188	0.659339669	0.502399567
ENSMUSG00000045382	Cxcr4	0.009976213	0.113555843	0.181437776	0.007491519	0.011365848	0.041588945	0.030518067	0.015673198	0	0.169397145	0.020929053	0.029104643	0	0.09476545	0.031983624	0.020620683	0.232700358	0.055034562	0.276570469	0	1.292165471	0	0	0	0
ENSMUSG00000097283	Gm26686	0	0	0	0	0	0	0	0	0	0	0	0	0	0	0	0	0	0	0	0	0	0	0	0	0
ENSMUSG00000042581	Thsd7b	0.25652343	0.009882683	0.012729703	0.013491738	0.012783099	0.007980284	0.007641911	0.004625447	0.102588816	0.041023407	0.202898398	0.097029618	0	0.067431035	0.035103978	0.015702531	0.108883525	0	0	0	0	0.147675586	0.237416904	0	0.110815603
ENSMUSG00000086633	Gm16081	0	0	0	0	0	0	0	0	0	0	0	0	0	0	0	0	0	0	0	0	0	0	0	0	0
ENSMUSG00000026401	Cd55b	0.010887574	0.002849205	0.006803476	0.025290821	0	0	0	0	0.009957204	0	0	0.040195077	0.028947296	0.012957564	0	0	0	0.033319117	0	0	0.285849047	0	0	0	0
ENSMUSG00000087691	Cd55os	0.136296221	0.011567353	0.030300717	0.059829908	0.009485467	0	0.006804985	0.081133448	0.046210168	0.025895211	0.026569908	0.049483245	0.51793699	0.022236565	0	0	0.030836787	0	0	0	1.237552859	0	0	0	0
ENSMUSG00000086825	Gm15675	0.327217341	0.023908228	0.067276924	0.115926353	0.011045248	0.003470687	0.016216438	0.156323225	0.060701183	0.026279515	0.033102932	0.123163319	1.266239865	0.168366602	0	0	0.148932252	0.026853459	0	0.04373095	1.804887931	0	0.152532032	0	0
ENSMUSG00000026399	Cd55	2.08571663	0.166285346	0.36407979	0.823571133	0.101600977	0.081863267	0.187431058	0.908594071	0.523760196	0.177193233	0.473797821	1.363450277	10.35758727	1.343864039	0.150521395	0.163188372	0.401851951	0.099364268	0.392903243	0	8.976265268	0.160333494	1.103626299	0.205102962	0.249396959
ENSMUSG00000085526	Gm16083	0.833394531	0.102245933	0.102374366	0.802141747	0.022414692	0	0.024058066	0.357252258	0.154216956	0.063586838	0.468241343	1.035297015	0.316300631	0.578203101	0.041239792	0	0.292908381	0.08045409	0.04217523	0.038133299	0.305523267	0	0.077363454	0.068415363	0.716277258
ENSMUSG00000042554	Zp3r	0.009794331	0	0	0.001959248	0	0	0	0.005690146	0	0	0	0	0	0	0	0	0	0	0	0	0	0	0	0	0
ENSMUSG00000026405	C4bp	0.001983791	0.001460008	0	0.00134195	0.008388089	0	0	0.004508135	0.003405038	0	0	0.046349083	0	0	0	0	0	0	0	0	0	0	0	0	0
ENSMUSG00000101904	Gm29427	0.013246178	0.00922024	0.009425116	0.020498526	0.232683183	0.014398785	0	0.006123446	0.003064204	0.016036435	0	0	0.010312415	0.021120997	0.132162528	0	0	0.051600918	0	0	0	0	0	0	0
ENSMUSG00000026409	Pfkfb2	0.057315665	0.047375158	0.058895512	0.061800082	0.39838544	0.066992686	0.078557474	0.014708262	0.077354527	0.074742794	0.036841708	0.062724148	0.039485868	0.015047494	0.181199774	0.084878576	0.093953765	0.115334321	0.038618687	0.038133299	0.078225226	0.250588884	0.111209964	0	0
ENSMUSG00000046404	Yod1	0.095750145	0.129585468	0.095730426	0.109374252	0.100011219	0.144310963	0.03143454	0.130435596	0.098438444	0.129687523	0.082525792	0.06444301	0.11530764	0.134637234	0.058370428	0	0.053083168	0.098857594	0.146917362	0.220765964	0	0	0.111209964	0	0.072843823
ENSMUSG00000042510	AA986860	0.020137952	0.01710797	0.01857392	0.027483995	0.010660613	0.013752486	0.015741929	0.022884079	0.034450542	0.007869554	0.029812672	0	0	0.017746229	0	0.053638043	0.027861362	0	0.120661389	0	0.06643834	0	0	0	0
ENSMUSG00000099556	Gm28857	0	0	0	0	0	0	0	0	0.004421316	0	0	0	0	0	0	0.030173831	0	0	0	0	0	0	0	0	0
ENSMUSG00000100106	Gm28856	0	0	0	0	0	0	0	0	0	0.011362603	0	0	0	0	0	0	0	0	0	0	0	0	0	0	0
ENSMUSG00000026415	Fcamr	0	0	0	0	0	0	0	0	0	0	0	0.01032354	0	0	0.071172758	0	0	0	0	0	0.18353073	0	0	0	0
ENSMUSG00000086706	Gm15848	0	0	0	0	0	0	0	0	0	0	0	0	0	0	0	0	0	0	0	0	0.333613717	0	0	0	0
ENSMUSG00000026417	Pigr	0	0	0	0	0	0	0	0	0	0	0	0	0	0	0	0	0	0	0	0	0.186398147	0	0	0	0
ENSMUSG00000042474	Fcmr	0.000598725	0	0.001331998	0.001468351	0.005089123	0	0.005935486	0	0	0	0.009679624	0	0	0	0	0	0.038010095	0	0	0	4.453296372	0	0	0	0
ENSMUSG00000026420	Il24	0	0	0	0	0	0	0	0	0	0	0	0	0	0	0	0	0	0	0	0	0.078225226	0	0	0	0
ENSMUSG00000026416	Il20	0	0	0	0	0	0	0	0	0	0	0	0	0	0	0	0	0	0	0	0	0	0	0	0	0
ENSMUSG00000016524	Il19	0	0.000993823	0	0	0	0	0	0	0	0	0	0	0	0	0	0	0	0	0	0	0	0	0	0	0
ENSMUSG00000016529	Il10	0	0.004031323	0.022871595	0	0.006788011	0.006551346	0	0	0	0	0	0.014052167	0	0	0	0	0	0	0	0	0	0	0	0	0
ENSMUSG00000016528	Mapkapk2	0.60681457	0.71343975	1.145551915	0.919272427	1.457516598	0.710661247	1.462236957	0.714020733	1.069645709	0.690925073	0.567886568	0.872504831	0.757082951	0.597899372	1.419375048	0.956953256	1.105925993	0.462800909	1.098367203	0.812918311	0.945815192	0.122639195	0.722997478	0.410602112	1.219031991
ENSMUSG00000016526	Dyrk3	0.00078487	0.003090292	0.005911273	0	0.006446486	0	0	0	0.023864579	0	0.018274102	0	0.026871535	0.011262783	0	0	0	0	0	0	0	0	0	0	0
ENSMUSG00000026427	Eif2d	0.182599921	0.181992786	0.140073422	0.232019395	0.152255172	0.13348377	0.122202966	0.187482773	0.237721803	0.254578052	0.250089189	0.241495121	0.137952249	0.324591566	0.145868126	0.248530208	0.268100759	0.107800885	0.070009986	0.211644416	0.076974591	0	0.069252078	0.144458569	0.083522651
ENSMUSG00000026430	Rassf5	0.055859736	0.011367425	0.178512721	0.026811853	0.01726803	0.03072042	0.012358977	0.025693466	0.019807753	0	0.023077478	0.097137576	0.117404097	0.038815949	0.029639114	0.035243346	0.656328913	0.029572456	0.071670772	0	0.181032676	0	0	0.144458569	0
ENSMUSG00000042349	Ikbke	0.210774244	0.009288121	0.081282492	0.114770659	0.010152616	0.104138037	0.013844035	0.003478785	0.313926756	0	0.308738945	0.283524923	0.22349703	0.135449482	0	0.125920231	0.289672819	0.122137925	0.096788588	0.079326161	0	0	0.091041515	0	0
ENSMUSG00000102027	Gm28914	0	0	0	0	0	0	0	0	0	0	0	0	0	0	0	0	0	0	0	0	0	0	0	0	0
ENSMUSG00000102055	Gm28913	0.002274705	0	0	0	0.000713929	0.009799855	0	0	0	0	0	0	0	0	0	0	0	0	0	0	0	0	0	0	0
ENSMUSG00000026425	Srgap2	2.605197364	6.000290484	7.918988688	3.04879111	0.833524214	2.073090691	0.782092298	4.819634111	4.907920413	4.641774915	2.676875111	4.413349659	2.498092463	4.095464983	0.636181752	1.883004061	2.178642299	4.007414542	5.740737759	4.331522422	1.166575438	2.48278125	2.962318574	2.759597582	1.112056264
ENSMUSG00000055184	Fam72a	0.014261683	0.028675131	0.023665838	0.026456405	0.017940806	0.013860881	0.005153928	0.038013465	0.02719815	0.008412976	0	0.008004816	0.009970398	0.02603168	0	0.051800382	0	0	0.155180138	0	0	0	0.084645336	0	0
ENSMUSG00000026432	Avpr1b	0	0	0	0	0.006990074	0	0	0	0	0	0	0	0	0	0	0	0	0	0	0	0	0	0	0	0
ENSMUSG00000004552	Ctse	0	0	0.042776825	0.003755777	0	0.008909249	0.003093983	0	0.003350954	0.007869554	0.009679624	0	0	0	0	0	1.315359914	0	0.030626933	0.044086171	1.028162384	0	0	0.189933441	0
ENSMUSG00000052688	Rab7b	0.196345915	0.022070726	0.742171211	0.021754497	0.019909161	0.055350334	0.081822086	0.016647014	0.375343673	0.021404448	0.303579987	0.044704562	0.255170683	0.105316794	0.032550161	0.086686751	0	0.025800459	0.265433716	0.202264273	0	0	0.172430198	3.001007725	0
ENSMUSG00000042268	Slc26a9	0	0.001073266	0.006270795	0	0.00641264	0	0.002867176	0	0.004463409	0	0	0	0	0	0	0	0	0	0	0	0	0	0	0	0
ENSMUSG00000042251	Pm20d1	0.005542496	0.014903498	0.021391816	0.005353158	0.340669252	0.023240409	0.040829274	0.004576301	0.017893732	0.048020242	0.052742586	0.028113903	0	0.018949084	0.068881322	0	0	0	0.038193304	0	0	0	0.120540019	0	0
ENSMUSG00000013275	Slc41a1	0.2625756	0.260452769	0.202033198	0.256337352	0.356953262	0.254277517	0.508544218	0.187677766	0.170381413	0.167907042	0.381833821	0.467156348	0.249558415	0.199191936	0.870153458	0.038652617	0.2732801	0.198623271	0.230185716	0.038133299	0.381275328	0.296665887	0.281282981	0.231285958	0.123566627
ENSMUSG00000026433	Rab29	0.159210792	0.140337377	0.206626413	0.149716222	0.040160762	0.140588309	0.075357677	0.138489019	0.114463202	0.11913	0.132610974	0.101622355	0.086040585	0.18940003	0.045524805	0.0165741	0.070667269	0.022743658	0.135832189	0.16665793	0	0	0.075677312	0.070144919	0.245386729
ENSMUSG00000026434	Nucks1	0.938115296	0.770448261	0.73857396	1.097352668	0.606747563	1.290265543	1.394686896	1.086909422	0.930089803	0.976908098	0.895813172	0.874492904	1.052696215	0.940532924	1.249635573	1.030377947	1.164696741	0.738926748	3.159765815	1.161840712	0.854143587	9.253385922	0.913289194	0.193633539	0.072843823
ENSMUSG00000026435	Slc45a3	0.120039039	0.012950324	0.03864465	0.551294337	0.03284998	0.365878929	0.014674534	0.002180761	0.121319731	0.032402123	0.084791433	2.315682089	0.055470398	0.115915569	0.008582925	0.046767752	0.019005048	0.348486714	0.086321198	0.076266598	0.034750578	0	0.423962542	0	0.103596884
ENSMUSG00000026436	Elk4	0.634477118	1.251350267	0.573187666	0.746903807	0.328206891	0.988933185	0.471345891	1.244959113	0.513044794	0.913408947	0.579006278	0.871207779	0.626916781	0.700974417	0.415526397	0.696738454	1.355287973	1.177025168	0.653324061	0.662384115	1.475657981	0.256708402	0.928027143	0.786423791	0.558849363
ENSMUSG00000059149	Mfsd4a	0.604094059	1.270860653	0.588057897	0.761676481	0.368057317	1.02202734	0.336127264	1.253908131	0.502003085	0.981429514	0.634887252	1.392705303	0.600956201	0.932833506	0.266776431	0.437128189	0.858921652	1.143286171	0.951593255	0.682443442	1.443284159	0.354601072	1.29482415	0.871718264	1.415015061
ENSMUSG00000026437	Cdk18	0.03667286	0.010792416	0.066694366	0.014502659	0.099600084	0.244980404	0.039243761	0.004576301	0.043434602	0.028764139	0.02236056	0.052603997	0.043936367	0.024580053	0.01957974	0.041179208	0.053625054	0.079731084	0.035498127	0.457990503	0	0	0	0	0
ENSMUSG00000099874	Gm29629	0.000995717	0	0	0	0.001119132	0	0	0	0	0	0	0	0	0	0	0	0	0	0	0	0	0	0	0.111959515	0
ENSMUSG00000079330	Lemd1	0	0.002048598	0	0	0	0	0	0	0.01395615	0	0	0	0	0	0	0	0	0	0	0	0	0	0	0	0
ENSMUSG00000118219	Gm29695	0	0	0	0	0	0	0	0	0	0	0	0	0	0	0	0	0	0	0	0	0	0	0	0	0
ENSMUSG00000066936	Gm10188	0	0	0	0	0	0	0	0	0	0	0	0	0	0	0	0	0	0	0	0	0	0	0	0	0
ENSMUSG00000101549	Gm29630	0	0	0	0	0	0	0	0	0	0	0	0	0	0	0	0	0	0	0	0	0	0	0	0	0
ENSMUSG00000042115	Klhdc8a	0.021456134	0.033111627	0.03560831	0.034110367	0.061457411	0.02016174	0.112251258	0.031494965	0.047504322	0.026908841	0.05291028	0.00883831	0.021136242	0	0.09669238	0.030855341	0.049308893	0.033101019	0.071295363	0	0.112136537	0	0	0	0
ENSMUSG00000009772	Nuak2	0.076133754	0.113668884	0.571100995	0.116285815	0.020826443	0.060744391	0.017173733	0.324173954	0.116858294	0	0.007731746	0.077583537	0.297276736	0.129278357	0.011910547	0.031993448	0.054148249	0.066759034	0.402551955	0.188230046	0.543858128	0	0	0.651861904	0.171232877
ENSMUSG00000100658	F730311O21Rik	0.061155159	0.03956329	0.14064032	0.050875776	0.001344203	0.017614798	0.01774371	0.1324637	0.009585936	0	0.030873112	0.09249955	0.565614808	0.060559206	0	0	0.15601387	0.044260681	0.019749263	0	0.921757131	0	0.204081633	0.093907295	0
ENSMUSG00000042066	Tmcc2	0.248740361	0.31096069	0.268067367	0.445928644	0.093164347	0.211553282	0.213347416	0.369036934	0.11913388	0.474030075	0.386279883	0.226706141	0.320202344	0.306334937	0.047168122	0.27016847	0.118192025	0.123442883	0.268224096	0.14105976	0	0.191504845	0.230562348	0.154676648	0
ENSMUSG00000090079	Gm15849	0.00034864	0.003021786	0	0.003749603	0.000973757	0	0	0	0	0	0	0	0	0	0	0	0	0	0	0	0	0	0	0	0
ENSMUSG00000042046	Dstyk	0.69581926	0.949510897	0.911796572	0.705172103	0.507553647	0.67869142	0.327941155	0.805698435	0.692866046	1.10787903	0.673838838	0.678137549	0.674286503	0.777677931	0.350004373	0.681721431	0.132653165	0.638249142	0.572347026	0.50320043	0.433283695	0.404715751	0.973140474	0.308734916	0.294386895
ENSMUSG00000026439	Rbbp5	0.22340776	0.270408759	0.242274052	0.226495177	0.160410594	0.241250856	0.126978039	0.250130066	0.240300941	0.232336496	0.255999734	0.156983564	0.1748364	0.17281559	0.115170443	0.151751792	0.160451843	0.279914787	0.376460232	0.106362913	0.28979724	0.120225488	0.224152401	0.094800209	0.189542978
ENSMUSG00000048174	Tmem81	0.009838481	0.018616394	0.015271214	0.007895774	0.012960197	0.024539326	0.006760598	0.016253062	0.006009128	0	0	0	0.027105573	0	0	0.05674435	0.056367244	0.052933592	0	0	0	0	0	0.064869353	0
ENSMUSG00000053024	Cntn2	0.00711686	0.004724528	0.002977626	0.003703435	0.008100157	0.016128939	0.040353943	0	0.012698676	0	0	0.011700012	0	0	0.158953705	0	0	0	0	0	0	0.244548016	0	0	0
ENSMUSG00000026442	Nfasc	0.005065752	0.002876741	0.002119637	0	0	0	0	0	0	0	0.052688156	0	0	0	0.192646698	0.029999895	0.025474851	0	0	0	0	0.574397983	0	0	0
ENSMUSG00000101126	Gm10538	0	0	0	0	0	0	0	0	0	0	0	0	0	0	0	0	0	0	0	0	0	0	0	0	0
ENSMUSG00000026443	Lrrn2	0.326122127	0.016078423	0.023127663	0.028839724	0.040829607	0.009970927	0.050793452	0.016724639	0.056279187	0	0.285910691	0.173116674	0.410828425	0.173168968	0.473892716	0.035552901	0.107214164	0	0	0.16387263	0	0	0.262935939	0	0
ENSMUSG00000054387	Mdm4	1.192004331	1.13076352	1.371930901	1.29607625	0.852773982	1.505287649	0.298664587	0.983728642	1.029381325	1.209453791	1.246110766	0.988062861	0.967966626	1.170486818	0.65432215	1.08318199	1.825649099	1.188626553	1.88538851	0.441294154	1.489682889	0.391921712	1.027865227	1.2681189	0.834979327
ENSMUSG00000026447	Pik3c2b	0.206006246	1.33353671	0.098909338	0.786688389	0.703661232	0.16455245	0.265248889	1.449073795	0.086980531	1.410396802	0.044337725	0.084854365	0.214334566	0.806945085	0.622926823	0.301238681	0.163124438	0.339926068	0.679090503	0	1.256808135	0.277966191	0.176953454	0	0
ENSMUSG00000101102	Gm28609	0.037401178	0.256768113	0.023260678	0.165059728	0.187712387	0.007709951	0.027559026	0.28841486	0.007448908	0.251172485	0.012024535	0	0.041818803	0.14666152	0.122845263	0.144097499	0	0.269827099	0.161551657	0	0.343536676	0	0	0.144458569	0.096272335
ENSMUSG00000046062	Ppp1r15b	0.306101909	0.340480364	0.264149146	0.218554357	0.120605493	0.410571172	0.187341034	0.36243099	0.163160421	0.138636685	0.298683898	0.19166685	0.433879772	0.358133226	0.130225613	0.350162329	0.251274513	0.40197825	0.499841533	0.240440717	0.453156789	0.34909477	0.334397334	0.429539252	0.434331932
ENSMUSG00000041757	Plekha6	2.332732725	0.189014709	0.174196887	0.317423635	1.413213179	0.170861822	0.493899007	0.174899912	0.707206979	0.386536309	1.302559139	0.168462364	1.650991865	1.144616799	1.024531238	0.364614399	0.133905087	0.129633468	0.098147672	0.583352262	0.228651224	0.135993291	1.515575324	0	0.857828497
ENSMUSG00000101693	Gm19461	0.248230841	0.029938283	0.046802409	0.044623735	0.665712547	0.053629432	0.113960107	0.010549486	0.151797478	0.078294635	0.186100285	0.045564452	0.160060131	0.190130739	0.39333007	0.049787826	0	0	0	0.052842532	0.03321917	0	0.44009221	0	0.098751778
ENSMUSG00000103421	Golt1a	0	0	0	0	0	0	0	0	0	0	0	0	0	0	0	0	0	0	0	0	0	0	0	0	0
ENSMUSG00000115958	Gm28040	0	0	0	0	0	0	0	0	0	0	0	0	0	0	0	0	0	0	0	0	0	0	0	0	0
ENSMUSG00000098306	Gm28040	0	0	0	0	0	0	0	0	0	0	0	0	0	0	0	0	0	0	0	0	0	0	0	0	0
ENSMUSG00000116158	Kiss1	0	0	0	0	0	0	0	0	0	0	0	0	0	0	0	0	0	0	0	0	0	0	0	0	0
ENSMUSG00000070645	Ren1	0	0	0	0	0	0	0	0	0.032684719	0	0	0	0	0	0	0	0	0	0	0	0	0	0	0	0
ENSMUSG00000070644	Etnk2	0.04898874	0.026327687	0.006369481	0.065849154	0.005184212	0.028900399	0.037660385	0.052935536	0.009438817	0.151709796	0.12757448	0	0.182272752	0.061875504	0	0.271409163	0	0	0.036719886	0	0	0	0	0	0
ENSMUSG00000070643	Sox13	0.287172421	0.847582619	0.098690942	0.417635336	0.069229374	0.531525556	0.183392802	0.814458931	0.135335981	2.41442506	0.117315903	0.299819607	0.649393195	0.642897143	0.070910527	0.440261919	0.338735347	0.773120298	0.427892623	0.230840318	0	0.106734977	0.802535544	0	0.168191604
ENSMUSG00000090553	Snrpe	0.550343037	0.64371774	0.504053349	0.549102489	0.359392169	0.611436929	0.983324314	0.847377141	0.480077393	0.73795124	0.465655002	0.801370395	0.604071557	0.595317367	0.727331388	0.583176237	0.538118524	0.496640334	0.92232013	1.285267465	0.798837763	6.047165149	0.184644864	0.334054796	0.830554394
ENSMUSG00000102976	Zc3h11a	0.082101096	0.085274947	0.067061024	0.082145841	0.059982055	0.095587951	0.050246693	0.110857014	0.027430039	0.092381356	0.056310411	0.087916683	0.08193292	0.088592609	0	0.02000176	0.13199112	0.052417618	0	0	0.034750578	0.028139369	0.223534225	0.154676648	0.085946095
ENSMUSG00000116275	Zc3h11a	0	0.002910091	0	0	0.001053763	0	0	0	0	0	0	0	0	0	0	0	0	0	0	0	0	0	0	0	0
ENSMUSG00000094410	Gm38394	0.725826759	0.65634764	0.490641614	0.569438011	0.450009638	0.734792853	0.160371138	0.562538154	0.526748781	0.661232228	0.571699358	0.417417011	0.906368066	0.683511392	0.330172989	0.705021928	0.317995947	0.763775677	0.344303576	0.539617703	0.439503065	0.359488181	0.820296087	1.012798168	0.432621943
ENSMUSG00000051998	Lax1	0.004147649	0.00075164	0.004401556	0.023646664	0.001087772	0.002666574	0	0.016734106	0	0.024802818	0	0.061013084	0	0	0	0	1.445720577	0.028840011	0.080453597	0	1.250673356	0	0	0	0
ENSMUSG00000026463	Atp2b4	0.972517069	0.911486337	0.270318877	4.337943614	0.143271735	0.642190738	0.41084382	1.853068211	0.310453721	2.240620228	0.72388119	1.550424599	0.766464897	1.184605633	0.10922098	3.083175778	1.535988756	1.09802336	0.829896616	0.646957607	0.146146608	0.192300296	1.360287963	0	1.687978455
ENSMUSG00000100830	Gm28441	0	0	0	0	0	0	0	0	0	0	0	0	0	0	0	0	0	0	0	0	0	0	0	0	0
ENSMUSG00000010311	Optc	0.003021113	0.003919811	0.002965286	0.002703226	0.001949698	0	0	0	0.015085481	0.007952792	0	0	0	0.019362584	0	0.043703217	0	0	0	0	0	0	0	0	0.071575813
ENSMUSG00000090208	Gm15851	0.040024953	0.000524306	0.002737055	0.01319222	0.001311957	0.003283695	0.009619343	0	0.028508286	0	0.061897854	0.089996302	0.061103604	0	0	0	0	0	0	0	0	0	0	0	0
ENSMUSG00000041577	Prelp	3.411645939	0.26169751	0.268645901	0.946342334	0.233346213	0.386978716	0.527938888	0.319868525	1.317026768	0.164128229	5.411916762	4.618280631	4.724678072	2.064827059	0.304678873	0.737269344	0.311784313	0.270012241	0.708456892	0.114366885	0.292976927	0.414379972	2.243695527	0.417675384	0.904157231
ENSMUSG00000100987	Gm1627	0.000957914	0	0	0	0	0	0.005989075	0	0.025060354	0	0	0	0	0	0	0	0	0	0	0	0	0	0	0	0
ENSMUSG00000041559	Fmod	0.040527753	0.027506961	0.014201573	0.03375661	0.033054534	0.061910866	0.03905316	0.021910716	2.729883331	0.053835764	1.872401412	0.034287636	0.034267817	0.011631897	0.018834946	0.067816668	0.204417744	0	0.067398389	0.111175964	0	0	0	0	0
ENSMUSG00000020423	Btg2	0.336349678	1.672339457	1.015461539	0.463694935	0.334110064	0.468755048	0.421708284	1.046723105	1.380558747	2.460470957	0.350698109	0.927875887	0.269730172	0.696193513	0.558568174	1.55726257	1.635591921	0.751324675	1.037199149	0.179468714	1.467992477	0.293486236	0.728439956	1.438782988	0.620666271
ENSMUSG00000026450	Chit1	0	0	0	0	0.000880483	0.001954105	0	0	0.010142811	0	0	0	0	0	0	0	0	0	0	0	0	0	0	0	0
ENSMUSG00000064246	Chil1	0.004515441	0.001295637	0.025108719	0	0.002521941	0	0.006711351	0	0.011241651	0	0.008076285	0	0.015523298	0	0.023987718	0	0	0	0	0	0	0	0	0	0
ENSMUSG00000042451	Mybph	0	0	0	0	0.001398015	0	0	0	0	0	0	0	0	0	0	0	0	0	0	0	0	0	0	0	0
ENSMUSG00000042429	Adora1	0.018909139	0.00429377	0.015327834	0.010617226	0.073282999	0.009420887	0.057940104	0.003107161	0.012945579	0	0	0	0	0	0.101232108	0	0	0	0	0	0	0	0.063946796	0	0.265768802
ENSMUSG00000026459	Myog	0	0	0	0	0	0	0	0	0	0	0	0	0	0	0	0	0	0	0	0	0	0.092086119	0	0	0
ENSMUSG00000026458	Ppfia4	0.016918463	0.020780708	0.193517459	0.011443595	0.024840671	0.017419045	0.006872668	0.003762839	0.024333901	0.018287553	0.018380168	0.010458216	0	0	0.010079751	0.02342255	0	0.062342779	0.082250435	0	0	0	0	0.332274317	0
ENSMUSG00000042305	Tmem183a	0.214730301	0.253713914	0.206136451	0.198526254	0.128117234	0.270227436	0.102010395	0.303287199	0.158497915	0.268616699	0.13417481	0.147641105	0.16343252	0.253322569	0.105742138	0.257467292	0.307770169	0.301829766	0.121628074	0.12298805	0.137312937	0.242993907	0.063946796	0.478790896	0.363065639
ENSMUSG00000050526	Mgat4f	0	0.000685086	0.003717004	0	0.000896459	0	0	0.00796742	0	0	0	0	0	0	0	0	0	0	0	0	0	0	0	0	0
ENSMUSG00000026456	Cyb5r1	0.171877528	0.455025656	0.231649182	0.245671972	0.122889624	0.236692256	0.216838646	0.421998374	0.067638908	0.200694209	0.118170607	0.16909368	0.149935172	0.338287121	0.077636982	0.082459806	0.071038658	0.466254681	0.274376384	0	0.109988011	0.08537814	0.415301494	0.458635115	0.164858287
ENSMUSG00000026457	Adipor1	0.570628103	1.048079632	0.69017856	0.850773394	0.388784933	0.734352072	0.92694214	1.121604634	0.353640256	0.837252258	0.494922628	0.753068785	0.41351168	0.750568829	0.526786247	0.467510727	0.79844938	0.854979836	0.987759424	0.697926757	0.268084633	0.238872814	0.289427534	0.562586757	0.138033661
ENSMUSG00000101061	Platr1	0.000514325	0.001970486	0.00539734	0	0.001291306	0	0	0	0	0	0	0.008885477	0	0	0	0	0	0	0	0	0	0	0	0	0
ENSMUSG00000026455	Klhl12	0.392172076	0.378718924	0.102789714	0.44990848	0.30902317	0.411462838	0.135391516	0.435005827	0.324967237	0.291692218	0.337634741	0.358076963	0.213386993	0.518623675	0.291835075	0.31297423	0.308236028	0.211170111	0.303536178	0.200252021	0.243613226	0.36989189	0.583926862	0	0.161503937
ENSMUSG00000042229	Rabif	0.211704538	0.197299027	0.178053753	0.154599567	0.084476154	0.211384631	0.058422963	0.158269459	0.122026967	0.23166257	0.283903743	0.288151839	0.112363675	0.223957168	0.090371444	0.115821041	0.096824246	0.048069035	0.194365355	0	0.141512176	0	0.263447484	0.2736224	0.079974408
ENSMUSG00000046367	Mgat4e	0	0	0	0	0	0.014891906	0	0	0	0	0	0	0	0	0	0.015502073	0	0	0	0	0	0	0	0	0
ENSMUSG00000042207	Kdm5b	0.967963401	0.572849195	0.308010816	0.574222578	0.425945185	0.818308017	0.296992721	0.511652101	0.777094123	0.469275921	0.874871471	0.429780222	0.682369618	0.705616669	0.284694476	0.602070073	0.413720029	0.681765431	0.026483191	0.327731173	0.381076156	0.889430492	0.812435683	0	0.415273765
ENSMUSG00000097435	Gm26783	0.000447436	0	0	0	0	0	0	0	0	0	0	0	0	0	0	0	0	0	0	0	0	0	0	0	0
ENSMUSG00000026452	Syt2	0.012394072	0.007003173	0.005417898	0.010953593	0.053320228	0.009366402	0.005694968	0.017994457	0.023544685	0	0.023695787	0	0	0	0.041446998	0.019585953	0	0.053666207	0	0	0	0	0	0	0
ENSMUSG00000073557	Ppp1r12b	1.879539512	1.334350853	1.478154357	1.354467731	6.329721013	1.664814257	1.840045889	1.323229898	2.021103006	1.437252922	2.840793164	1.360960053	1.721925926	1.778632372	4.218727689	7.013498168	1.337612704	1.629852769	1.156469261	2.261469446	0.971551176	0.899234388	0.956476586	1.091787141	1.483533995
ENSMUSG00000101168	Gm28892	0.010426492	0.013259355	0.008322735	0.00839714	0.109921623	0.012889415	0.011437068	0.007833654	0.003462316	0.004832132	0.011609022	0.016354649	0.024058616	0.018813702	0.075998558	0.02342255	0	0.07512299	0	0	0.07888675	0	0	0	0
ENSMUSG00000026429	Ube2t	0.008610626	0.018696301	0.015001554	0.014880709	0.029788907	0.010445023	0.030258357	0	0.003175274	0.019356848	0.012680419	0.045476666	0.02552755	0	0.012774916	0	0.080874417	0	0.734088407	0	0	0.165936546	0	0	0
ENSMUSG00000042793	Lgr6	0.031038577	0.036027202	0.057393322	0.032974114	1.055550398	0.143188317	0.245635086	0.055495511	0.051225301	0.038905758	0.024188686	0.027698621	0	0.020439076	1.430423588	1.006423327	0	0.022592692	0.022908773	0	0.112136537	0.036663074	0.228227893	0	0.537852519
ENSMUSG00000097988	Gm10535	0	0	0.003550752	0	0	0	0	0	0	0	0	0	0	0	0	0	0.058064736	0	0	0	0	0	0	0	0
ENSMUSG00000031506	Ptpn7	0.003113091	0.002307994	0.142542094	0.008161225	0.005315114	0.003411812	0.001649468	0	0	0.020859916	0	0.058169516	0	0	0	0	0.62187751	0.057158453	0.182622991	0	0.191862554	0	0	0.217222398	0
ENSMUSG00000026426	Arl8a	0.451088571	0.390882792	0.619351359	0.335250274	0.078997144	0.39762529	0.189872402	0.308404861	0.407103372	0.58360094	0.357359576	0.376738937	0.302690834	0.55371192	0.097051643	0.581879278	0.246278825	0.52322237	0.513259915	0.795138935	0.583174349	0.517717942	0.305038898	1.133484248	0.636468608
ENSMUSG00000085311	Gm15445	0.009894162	0.013209239	0.018239867	0.009323901	0.000723071	0.006488864	0.006402991	0.012870121	0.012106561	0.032677171	0	0	0	0.021854417	0	0.016102787	0	0	0	0	0	0	0	0.104445187	0
ENSMUSG00000026424	Gpr37l1	0.000725923	0.00078933	0.002924038	0.006734274	0	0	0.00497413	0	0	0	0	0	0	0	0	0	0	0	0	2.12085989	0	0	0	0	0
ENSMUSG00000097680	Gm26642	0.00397335	0.002983921	0.018928894	0.00200016	0.002124942	0	0.006101453	0	0	0	0	0	0.023373445	0	0	0	0	0	0	0	0	0	0	0	0
ENSMUSG00000003051	Elf3	0	0	0	0	0	0	0	0	0	0	0	0	0	0	0	0	0	0	0	0	0	0	0	0	0
ENSMUSG00000041926	Rnpep	0.379910922	0.493101202	1.392647221	0.447158717	0.172242679	0.271869288	0.200222253	0.381970423	0.210820325	0.574243232	0.597704873	0.232634224	0.194485238	0.505168747	0.153240452	0.455170744	0.553444216	0.599575534	1.139458187	0.434966095	0.240318288	0	0.449851065	0.690880079	0.882919358
ENSMUSG00000062580	Timm17a	0.778012293	0.836205076	0.752600678	0.735288206	1.126247049	0.778241963	1.786568226	0.853140043	0.805833728	1.017502963	0.825708242	0.67030776	0.467574449	0.834778958	1.450600742	0.649692069	0.603509815	0.591948643	0.991735424	0.543884476	0.719367039	1.494723112	0.384610739	1.106964797	0.747116213
ENSMUSG00000048096	Lmod1	0.035827303	0.02257933	0.012030925	0.025795007	0.027877468	0.123069616	0.043581185	0.004381146	0.017673167	0.044849389	0.320954862	0.041848664	0.047655758	0.032183689	0.088462026	5.664873116	0.030836787	0.157679875	0	0.064472454	0	0.165936546	0.320184246	0	0.098039216
ENSMUSG00000041889	Shisa4	0.160977109	0.016296255	0.027863762	0.057574438	0.087115296	0.109235872	0.046530406	0.027239909	0.031493239	0.006742452	0.590426778	0.0551872	0.13966398	0.103371723	0.145899011	0.382476721	0.030199802	0.105523236	0.034125616	0.408565225	0	0.092086119	0	0	0
ENSMUSG00000041879	Ipo9	0.488991216	0.355399206	0.56934994	0.424333258	0.237735717	0.449655907	0.107395335	0.323851101	0.308610198	0.432157615	0.522587653	0.285935002	0.491375152	0.361037481	0.25528255	0.335080112	0.612519925	0.242588413	1.053875992	0.12549372	0.311124651	0.927233685	0.366743383	1.448503624	0.103596884
ENSMUSG00000009418	Nav1	6.304834528	5.181769001	6.136030225	1.645443211	0.39780009	0.883702668	0.784954896	2.893973515	0.70218888	4.222570743	3.253536771	1.238388236	6.25907444	6.263170478	0.518754604	0.851406583	0.637780833	2.824893399	5.795640028	1.800513827	0.682524546	1.135219482	3.971593181	5.246517971	0.993192478
ENSMUSG00000054412	Gm4793	0.131972933	0.169886681	0.289406046	0.045959169	0.022218091	0.016289975	0.028533723	0.069869348	0.023038435	0.1601001	0.078514575	0.049733507	0.112258429	0.153813738	0	0.116361983	0.052391131	0.075086561	0.168606959	0	0	0	0	0.35764117	0
ENSMUSG00000026421	Csrp1	0.382876387	0.626370274	0.175421095	0.329718418	0.0816923	0.11807176	0.212441108	0.840290553	0.354900099	0.686336062	0.703673044	0.672083106	0.329978823	0.619248013	0.183223199	3.194966605	0.172393721	0.488316255	0.495871624	1.786078398	0.153007577	0	0.393855495	0.154676648	0.09180376
ENSMUSG00000041801	Phlda3	0.347128167	0.144460284	0.088754345	0.189361994	0.060780752	0.262619781	0.189623331	0.213848973	0.157979364	0.188349148	0.394790071	0.119569432	0.31887128	0.123584199	0.137491225	0.380348284	0.053332528	0.224269753	0.17741874	0.755617331	0.131269773	0.153624376	0	0	1.085479877
ENSMUSG00000026418	Tnni1	0.001724513	0.005482936	0.003549468	0.002250833	0.004021978	0	0	0	0.004765899	0	0	0	0	0	0	0	0	0	0	0	0	0	0	0	0
ENSMUSG00000041782	Lad1	0.004536567	0	0	0.005385222	0.00796315	0.009194418	0.006034843	0	0	0.00668083	0.024165096	0	0	0	0.057743315	0	0	0	0	0	0	0	0	0	0
ENSMUSG00000026414	Tnnt2	22.29725601	27.54497617	23.76227811	23.89179545	48.52710503	23.08818338	98.66593746	20.6985537	25.11877809	21.92849613	19.71626476	23.11089564	14.69775489	21.95305126	59.07582711	26.06598958	24.03946685	25.35948618	16.34931601	36.7812081	26.15715408	22.23626589	20.61062756	19.08433474	30.73005426
ENSMUSG00000026413	Pkp1	0.001729585	0	0	0.001056716	0.00277994	0	0	0	0	0	0	0	0	0	0	0	0	0	0	0	0	0	0	0	0
ENSMUSG00000051985	Igfn1	0	0	0	0	0	0	0	0	0.003745038	0	0	0	0	0	0	0	0	0	0	0	0	0.137072676	0	0	0
ENSMUSG00000026411	Tmem9	0.280570755	0.094766583	0.113291197	0.22788766	0.050975995	0.159272452	0.107110907	0.104445188	0.216700554	0.089498582	0.09354355	0.168418344	0.272888254	0.158886554	0.264970581	0.098394644	0.033924985	0.150647282	0.086869254	0.168319156	0.092992979	0	0	0	0
ENSMUSG00000097918	Ascl5	0	0	0	0	0	0	0	0	0	0	0	0	0	0	0	0	0	0	0	0	0	0	0	0	0
ENSMUSG00000026407	Cacna1s	0.010408263	0.013910442	0.013955183	0.006174562	0.063891731	0.011223167	0.059093853	0.025784347	0.011623511	0	0	0	0.018479711	0	0	0	0	0	0	0	0.060647595	0.158142771	0	0	0
ENSMUSG00000102717	Gm37759	0	0	0	0	0.003607428	0	0	0	0	0	0	0	0	0	0	0	0	0	0	0	0	0	0	0.106256375	0
ENSMUSG00000041642	Kif21b	0.038620277	0.003158882	0.223012719	0.010917156	0.004683404	0.057092447	0.01109059	0.066640059	0.027369569	0.007387925	0	0.01498271	0.039760101	0.011371034	0	0	1.168646083	0	0.058009134	0.11223856	1.008662315	0.028139369	0	0.181632502	0
ENSMUSG00000087230	Mroh3	0	0	0	0	0	0	0	0.010341928	0	0	0	0	0	0	0	0	0	0	0	0	0	0	0	0	0
ENSMUSG00000041605	Inava	0.000941591	0	0	0	0	0	0	0	0	0	0	0	0	0	0	0	0	0	0	0	0	0	0	0	0
ENSMUSG00000097315	Gm26568	0	0	0	0	0	0	0	0	0	0	0	0	0	0	0	0	0	0	0	0	0	0	0	0	0
ENSMUSG00000103594	A430034D21Rik	0	0	0	0	0	0.008441818	0	0	0	0	0	0	0	0	0	0	0	0	0	0	0	0	0	0	0
ENSMUSG00000102941	Gm37552	0	0	0	0	0	0	0	0	0	0	0	0	0	0	0	0	0	0	0	0	0	0	0	0	0
ENSMUSG00000097433	Gm26781	0.019881391	0.025883065	0.030651615	0.030453627	0.014459751	0.019339372	0.006286485	0.035534785	0.01223537	0.062414073	0.011889603	0.00864648	0.008053105	0.014737796	0.025892783	0	0	0	0	0.057438419	0	0	0	0	0.084883879
ENSMUSG00000052759	Gpr25	0	0	0	0	0	0	0	0	0	0	0	0	0	0	0	0	0	0	0	0	0	0	0	0	0
ENSMUSG00000041570	Camsap2	0.500625444	0.863292867	0.580984566	0.73327995	0.367790848	0.588514727	0.353970049	0.816153278	0.564690211	0.871096113	0.538601077	0.66910757	0.57634839	0.714869584	0.411271443	0.59247484	0.42206937	0.917271349	0.840774985	1.105553847	0.815442942	1.295813181	0.229925345	0.377352667	1.128384793
ENSMUSG00000026404	Ddx59	0.049968025	0.040583775	0.068979866	0.070095275	0.06828417	0.075186316	0.036153155	0.057451054	0.078184846	0.025595965	0.047591841	0.009231599	0.031154918	0.03562389	0.052301823	0.011970385	0.058049808	0.071794704	0.082055466	0	0.175966659	0	0.063059654	0	0.085946095
ENSMUSG00000041498	Kif14	0.003701038	0.002114223	0.010063241	0.001470104	0.025969548	0.003992582	0.006146682	0	0.003462316	0	0	0	0	0.011500796	0	0	0.16500823	0	1.530758479	0	0	0	0	0	0
ENSMUSG00000104414	Gm37799	0	0	0	0	0	0	0	0	0	0	0	0	0	0	0	0	0.046795448	0	0	0	0	0	0	0	0
ENSMUSG00000104509	Gm33994	0	0	0	0	0	0	0	0	0	0	0	0	0	0	0	0	0	0	0	0	0	0	0	0	0
ENSMUSG00000104366	4933409D19Rik	0	0	0	0	0	0	0	0	0	0	0	0	0	0	0	0	0	0	0	0	0	0	0	0	0
ENSMUSG00000097229	Platr23	0	0	0	0	0	0	0	0	0	0	0	0	0	0	0	0	0	0	0	0	0	0	0	0	0
ENSMUSG00000041483	Zfp281	0.212139584	0.18716704	0.141165264	0.137476578	0.079420584	0.236263938	0.190430515	0.188623398	0.133853468	0.124421241	0.153856361	0.16677593	0.19587135	0.191944813	0.183143719	0.164399365	0.267692698	0.187143825	0.051733931	0.069482015	0.170688903	0.717466927	0.42026199	0	0.098039216
ENSMUSG00000097113	Gm19705	0.047177554	0.012275661	0.035008892	0.013206503	0.002086289	0.047711166	0.017773825	0	0.039093355	0.018424393	0.088456583	0.044014528	0.042470129	0.011073339	0.010112778	0.080053616	0.062988158	0.044348036	0.05332723	0	0	0	0	0	0
ENSMUSG00000097448	Platr22	0.004499204	0.003694973	0.003882706	0.012297799	0	0	0	0	0.03770484	0	0.014415599	0.011126639	0	0	0	0	0	0	0	0	0	0	0	0	0
ENSMUSG00000026398	Nr5a2	0.001942651	0.272843573	0.011234876	0.011310969	0.003255296	0.007066585	0.034904546	0.008591216	0.046202969	0.117731631	0.016585316	0.013605756	0	0.149384393	0	0	0	0.153916203	0.376521614	0.073325341	0	0.179671245	0	0	0
ENSMUSG00000098045	Gm26979	0.034748544	0.055215157	0.102911852	0.029457458	0.025562376	0.018130204	0.010592406	0.053631108	0.02990758	0.005338971	0.058658096	0.094557486	0.009527457	0.092303366	0.075085057	0	0	0.045635564	0.143811025	0.038133299	0.122039028	0	0	0	0
ENSMUSG00000098145	Gm26936	0.282456196	0.260816098	0.820956915	0.27417368	0.223051929	0.19665438	0.077076668	0.248245151	0.403391144	0.094397259	0.424409225	0.644735571	0.220453499	0.284515067	0.202300585	0.098246328	0.092778149	0.480062018	0.485468017	0.411857513	0.35890065	0	0	0.358191632	0.293483293
ENSMUSG00000098206	Mir181a-1hg	0.036495515	0.050904601	0.098125709	0.044367691	0.016464153	0.034152814	0.008635417	0.040785578	0.084434115	0.046937112	0.061480068	0.114001637	0.015490489	0.054407345	0.019517831	0.092682452	0	0.024490266	0	0.128250383	0.188295258	0	0.140409997	0	0
ENSMUSG00000026395	Ptprc	0.064951846	0.075315908	8.940752013	0.088644632	0.080700555	0.072205911	0.172845642	0.058061424	0.15772913	0.076699557	0.213836079	0.124385074	0.074252023	0.161087389	0.132165999	0.143445612	24.31285234	0.08895541	4.084647923	0.403207385	16.95509956	0.028139369	0.264288849	16.50447922	0.207331232
ENSMUSG00000099459	Gm28556	0	0	0	0	0	0	0	0	0	0	0	0	0	0	0	0	0	0	0	0	0	0	0	0	0
ENSMUSG00000026394	Atp6v1g3	0	0.0012657	0	0	0	0	0	0	0	0	0	0	0	0	0	0	0	0	0	0	0	0	0	0	0
ENSMUSG00000026393	Nek7	1.361089742	1.937412061	2.196537869	2.052274648	1.17025972	1.790390824	1.318587702	2.48443883	1.655842409	1.65665393	1.176134889	1.54638331	1.160751906	1.653589948	1.301860044	1.609114445	3.250506245	1.595549616	1.518734217	2.333410266	2.551098684	1.00856437	2.230293415	2.033550529	1.178054462
ENSMUSG00000099510	Gm28501	0.326382113	0.329967499	0.496198858	0.42942398	0.338034238	0.299874863	0.065860561	0.365979856	0.359514354	0.294529458	0.240263398	0.304354704	0.182925085	0.334865427	0.285478787	0.336436267	0.953856151	0.284993097	0.318797672	0.246203421	0.662769297	0.063593814	0.524843504	0.519703653	0.482261956
ENSMUSG00000100459	Gm5833	0.000903655	0.00175688	0	0	0.000785941	0	0	0	0	0.010111735	0	0	0	0	0	0	0	0	0	0	0	0	0	0	0
ENSMUSG00000019230	Lhx9	0.003603381	0.000559203	0	0	0	0.003448372	0	0	0	0	0	0.011742326	0	0	0	0	0	0	0	0	0	0	0	0	0
ENSMUSG00000079283	2310009B15Rik	0.155296438	0.152495273	0.11175824	0.112873584	0.111716094	0.179085962	0.132191091	0.187031574	0.163004992	0.210946481	0.121387739	0.134241129	0.200011583	0.108572632	0.096614661	0.138226063	0.060528008	0.10563725	0.031952404	0.155556683	0.080287107	0	0.316871336	0.198027356	0.41225126
ENSMUSG00000099808	1700019P21Rik	0.000759981	0	0	0	0	0	0	0	0	0	0	0	0	0	0	0	0	0	0	0	0	0	0	0	0
ENSMUSG00000056268	Dennd1b	1.604014067	1.588713795	2.496922953	2.010420294	1.420075402	2.234729709	0.625775193	1.572653898	1.660241334	2.155961441	1.671480381	2.127494222	1.273883738	1.666561866	1.099088244	1.335816827	4.315355765	2.06643833	2.161388923	0.811950653	3.175332113	0.254077995	1.942834048	9.430661417	0.8396539
ENSMUSG00000063681	Crb1	0.020358083	0.001703405	0.072823084	0.016126643	0.10098654	0.012487664	0.009620941	0	0.007601864	0.018571482	0.020508318	0	0.007021905	0.017746229	0.139550693	0	0	0.049058179	0.031511645	0.03010969	0	0.392574536	0.063059654	0	0
ENSMUSG00000103844	4933436E23Rik	0	0	0	0	0	0	0	0.002869128	0	0	0	0	0	0	0	0	0	0	0	0	0	0	0	0	0
ENSMUSG00000102661	Gm34816	0	0	0	0	0	0	0	0	0	0	0	0	0	0	0	0	0	0	0	0	0	0	0	0	0
ENSMUSG00000033964	Zbtb41	0.296076367	0.281696881	0.219800515	0.292029235	0.287732257	0.295920216	0.249588798	0.233642626	0.235419412	0.332826092	0.191308949	0.269474357	0.238360639	0.332665928	0.251011127	0.374668064	0.25730967	0.396314508	0.386873102	0.101567697	0.300864216	0.238019373	0.253076079	0.297346264	0.208450506
ENSMUSG00000033952	Aspm	0.006790329	0.009161489	0.012869582	0.004214999	0.011886884	0.012841085	0.002233802	0	0.015199448	0.011999904	0.032505262	0	0	0	0.01531722	0	0.130307837	0	4.122525503	0	0	0.681162311	0	0	0
ENSMUSG00000026368	F13b	0	0	0.002014513	0.004223758	0	0	0	0.003305256	0.002444617	0	0	0	0	0	0	0	0	0	0	0	0	0	0	0	0
ENSMUSG00000057037	Cfhr1	0	0	0	0	0	0	0	0	0	0	0	0	0	0	0	0	0	0	0	0	0	0	0	0	0
ENSMUSG00000070594	Gm4788	0.014236174	0.002119399	0.010149756	0.019777346	0	0	0	0	0.018268611	0.009930487	0.029504977	0.020266874	0	0	0	0	0	0	0	0	0	0	0	0	0
ENSMUSG00000033898	Cfhr2	0.047099783	0.000855662	0.072133753	0.107318627	0.006352701	0.010376509	0	0	0.082327505	0	0.047255399	0.027523293	0.044026296	0.061430468	0	0.014282491	0	0.024490266	0	0	0	0	0.215615739	0	0
ENSMUSG00000026365	Cfh	19.70972647	0.92591337	16.711837	48.23346207	1.242825321	6.099976322	3.25531438	1.422224264	14.25323108	2.753140687	38.02938245	5.500155385	14.87383495	10.9436358	2.032528125	4.674577363	2.588382291	6.857599318	4.01429176	2.69582861	2.383540446	1.709644785	10.9538218	6.595483004	3.022079442
ENSMUSG00000052726	Kcnt2	10.65421011	0.159914662	0.894835578	11.66644917	0.327803216	4.472614085	0.654113099	0.146329137	5.418630969	0.282275174	13.03458917	1.306029832	11.21507003	6.021169637	0.358277732	2.148261794	0.966539605	3.310125328	0.695113889	0.82102367	0.66500459	0.469901197	7.855617972	0.077973926	1.161396096
ENSMUSG00000102368	4930590L20Rik	1.540739134	0.01629815	0.109670354	1.587080967	0.058676459	0.678288764	0.135304701	0.003196748	0.663636494	0.031713891	1.734671201	0.093193823	1.18070449	0.929075006	0.038734778	0.254706652	0.134631689	0.515873326	0	0	0.03321917	0	1.218115357	0.090581351	0.329983194
ENSMUSG00000026361	Cdc73	1.034450687	1.144232192	0.993764667	1.262892383	1.231258239	1.306425502	0.802715512	1.020662129	0.878222175	1.558356201	1.124256024	1.07676516	1.061611204	0.835373314	0.826526137	1.135433839	1.573115258	1.612590198	1.063232164	0.709062725	0.748168254	1.370842231	1.263062872	1.105715019	1.332087127
ENSMUSG00000033849	B3galt2	0.400964066	0.323248874	0.444103552	0.47752479	0.736138277	0.405106756	0.264521463	0.261184883	0.355592247	0.334853845	0.500362171	0.515450316	0.359222432	0.352013166	0.219986435	0.39198626	0.89277938	0.506755705	0.268028404	0.337458091	0.227278175	0.10102847	0.891461949	0.188707503	3.118881718
ENSMUSG00000018196	Glrx2	0.395492903	0.381898798	0.331165179	0.341309196	0.308202065	0.381203149	0.649439023	0.396816635	0.470502887	0.248993252	0.344768262	0.509675198	0.397293297	0.347603998	0.48624725	0.412210018	0.290235743	0.440087871	0.223376539	0.37165644	0.26024497	0.327355591	0.131892254	0.406901759	0.455101518
ENSMUSG00000018199	Ro60	0.508329126	0.439785251	0.256947764	0.658637661	0.18018806	0.556337293	0.377641959	0.626024312	0.592525833	0.523689023	0.60140348	0.474765935	0.375444485	0.730436764	0.327825723	0.81579298	0.309645657	0.675231026	0.205465732	0.403224991	0.228741351	0.543408006	0.733387838	0.090192471	0.120027878
ENSMUSG00000018189	Uchl5	0.289391721	0.362232505	0.398643104	0.314103199	0.178814923	0.302383582	0.227761466	0.429089202	0.265463113	0.263469811	0.253985484	0.502632682	0.282194613	0.249135104	0.236020297	0.315807516	0.769230346	0.31374028	0.751187913	0.067413609	0.360959301	0.292580482	0.20005323	0.988950903	0.09180376
ENSMUSG00000026360	Rgs2	0.076309843	0.088166413	0.281798043	0.083229901	0.236072446	0.085751729	0.288556054	0.153414867	0.052340512	0.067385923	0.15535104	0.048845161	0.039067602	0.09604849	0.44098943	0.139995651	0.137891683	0.06666988	0.259882947	0	0.082437852	0.739594204	0	0.426066897	0.643268157
ENSMUSG00000051079	Rgs13	0.002856427	0.001378795	0.0051445	0.008754566	0.429097881	0	0.005587516	0	0.010257883	0	0	0	0	0	0.301026703	0	0	0	0.08479247	0	0	0	0	0	0
ENSMUSG00000026358	Rgs1	0	0	0.072328321	0.001570539	0.054561069	0.004018508	0	0	0	0	0.007927542	0	0	0	0.040768371	0	0.644663572	0	0.042451849	0	0	0	0	0	0
ENSMUSG00000098509	Rgs21	0	0	0	0	0.121257805	0.007644595	0.002977334	0	0	0	0	0	0.008534863	0	0.115393357	0	0	0	0	0	0	0	0	0	0
ENSMUSG00000026357	Rgs18	0.004306845	0.003970418	0.548971058	0.004842702	0.016615121	0.004207663	0.00507211	0	0.021369526	0.01967719	0	0	0	0.026889479	0	0.040840664	0.144555822	0	0.237610755	0.156575374	0.102228583	0	0	0.106256375	0
ENSMUSG00000099964	Gm29514	0	0	0	0	0.000860274	0	0	0	0.005232835	0	0	0	0	0	0	0	0	0	0	0	0	0	0	0	0
ENSMUSG00000035131	Brinp3	0.042239399	0.007213256	0.00807863	0.006374064	0.001855533	0.017838493	0	0.002412887	0.003914714	0	0.029376923	0	0	0.022255358	0	0	0	0.025982259	0	0	0	0.145872537	0	0	0
ENSMUSG00000085822	Gm15584	0.000558046	0	0	0	0.000704101	0	0	0	0	0	0.021881024	0	0	0	0	0	0	0	0	0	0.122238928	0	0	0	0
ENSMUSG00000099629	Gm29515	0	0	0	0	0	0	0	0	0	0	0	0	0	0	0	0	0	0	0	0	0	0	0	0	0
ENSMUSG00000102074	Gm29020	0	0	0	0	0	0	0	0	0	0	0	0	0	0	0	0	0	0	0	0	0	0	0	0	0
ENSMUSG00000101011	Gm29398	0	0	0	0	0	0	0	0	0	0	0	0	0	0	0	0	0	0	0	0	0	0	0	0	0
ENSMUSG00000056220	Pla2g4a	1.120827649	0.055432293	1.257384917	2.024721656	0.057647616	0.14213411	0.174760149	0.079648642	0.539577137	0.144160732	1.275404983	0.140902893	1.410372021	0.62346236	0.069875586	0.111295631	0.152976593	0.141979345	0.533329442	0.044086171	0.079708268	0.092086119	0.547924509	0.584597709	0
ENSMUSG00000032487	Ptgs2	0.063179232	0.003915359	0.001463164	0.249032371	0.005408077	0.010001398	0	0.02037061	0.020228697	0	0.107239795	0.010683624	0.028655517	0.023404287	0	0	0	0.025176551	0.038618687	0	0	0	0.176504092	0	0
ENSMUSG00000097754	Ptgs2os2	0.001475482	0	0.001399596	0	0	0	0	0	0	0	0	0	0	0	0.020011366	0	0	0	0	0	0	0	0	0	0
ENSMUSG00000006007	Pdc	0	0	0	0	0	0	0	0.007953273	0	0	0	0	0	0	0	0	0	0	0	0	0	0	0	0	0
ENSMUSG00000099447	2310030A07Rik	0.000444989	0	0	0	0.001398015	0	0	0	0	0	0	0	0	0	0	0	0	0	0	0	0	0	0	0	0
ENSMUSG00000006010	Odr4	0.47599882	0.407700639	0.558018649	0.476120067	0.373622167	0.388048168	0.460641564	0.393307125	0.517974953	0.37509013	0.48823698	0.404193377	0.578782783	0.248096143	0.599166944	0.376228725	0.273158368	0.186510589	0.442823527	0.550281433	0.397134643	0.028139369	0.209856145	0.752332826	0.514208745
ENSMUSG00000006005	Tpr	2.662356993	2.9891172	3.911450646	3.054602962	2.536343	2.949020284	3.810526679	3.212418334	2.666580516	3.232120236	2.758654212	2.957848824	2.524023104	2.61774859	2.283695164	2.177867985	3.95302787	2.854361367	4.072602874	2.189875931	3.467478984	4.758832949	3.853974565	2.030675173	2.799318967
ENSMUSG00000006014	Prg4	0.330960765	0.905777011	0.101505012	0.047996482	0.053573566	0.059403682	0.216927996	2.620145632	0.310170168	0.057022568	6.363383963	0.037193354	0.226270326	0.701501959	0.040126739	0.02342255	0.06015164	0.402037407	0.231857646	0.146650682	0.253708699	0	0.306249503	0.135014273	0.168191604
ENSMUSG00000066842	Hmcn1	0.470347534	2.341434215	0.519958842	28.80945456	6.157360299	0.207825608	1.154765451	4.235422349	3.30589352	1.063531541	3.12227728	8.993530725	0.368640471	1.770155432	2.85293411	0.467324936	0.741079896	4.456431351	0.845911312	0.35926008	0.322962312	0.193232062	0.646559662	0.070144919	0.370367889
ENSMUSG00000093650	Gm20631	0.098373339	0.446995542	0.137094274	5.291116949	2.016463629	0.026401942	0.192236394	0.828829257	0.905285384	0.162850185	0.784365401	1.890589138	0.090057351	0.291171966	0.66081772	0.048709007	0.29750094	0.760736365	0.315348641	0.157607969	0.034750578	0.201069691	0	0	0.176056338
ENSMUSG00000099622	Gm29188	0.001284018	0	0	0	0.000742457	0	0	0	0	0	0	0	0	0	0	0	0	0	0	0	0	0	0	0	0
ENSMUSG00000102095	C730036E19Rik	0.000479834	0	0	0	0.007222321	0	0	0	0	0	0	0	0	0	0	0	0	0	0	0	0	0	0	0	0
ENSMUSG00000114212	Gm47985	0.001358288	0.002103676	0	0	0.000725242	0	0.021934091	0	0	0	0	0	0	0	0	0.035243346	0	0	0	0	0	0	0	0	0
ENSMUSG00000114943	Gm8947	0	0	0	0	0	0	0	0	0	0	0	0	0	0	0	0	0	0	0	0	0	0	0	0	0
ENSMUSG00000114694	Gm47995	0	0	0	0	0	0	0	0	0	0	0	0	0	0	0	0	0	0	0	0	0	0	0	0	0
ENSMUSG00000114582	3110040M04Rik	0	0	0	0	0	0	0	0	0	0	0	0	0	0	0	0	0	0	0	0	0	0	0	0	0
ENSMUSG00000114591	Gm47996	0	0	0	0	0	0	0	0	0	0	0	0	0	0	0	0	0	0	0	0	0	0	0	0	0
ENSMUSG00000100954	Gm10138	0.050402266	0.053637495	0.125942096	0.048780904	0.412184728	0.026420644	0.074401233	0.044158595	0.027555195	0.029187508	0.062706274	0.013262881	0.050797802	0.013598643	0.046571536	0.02915945	0.072228381	0	0.093508016	0.136197511	0.270874885	0.489813616	0	0.111959515	0
ENSMUSG00000023150	Ivns1abp	1.519599059	1.896470973	2.111724221	1.582476751	7.525289383	1.332534066	5.124375841	1.157376232	1.356927516	1.343456358	1.709062261	1.535229	1.298372185	1.152671244	2.028458725	1.090108487	2.112401259	1.352916132	1.287526754	2.569752927	1.888438401	2.332299421	0.978578998	3.491201923	2.422377111
ENSMUSG00000052748	Swt1	1.041372244	1.124450438	1.01625981	1.155451325	0.794124967	1.232367686	0.233983793	1.097660304	0.926748156	1.264418338	1.246728894	0.859560222	0.979273816	1.23068365	0.537717589	0.991782852	1.257090675	0.960490796	1.020004158	1.005501143	1.233106637	0	1.437753031	0.938352325	1.196239872
ENSMUSG00000053286	Trmt1l	0.592979072	0.652021502	0.620186341	0.724732208	0.580547609	0.702080449	0.204262885	0.555010387	0.504364832	0.788009358	0.735157012	0.513210042	0.370977188	0.654308833	0.312794262	0.678094732	0.622075894	0.428760342	0.801126424	0.875575913	1.382605007	0.336760208	0.943496703	0.790312937	0.655564454
ENSMUSG00000026484	Rnf2	0.455422485	0.519705508	0.580643768	0.402588791	0.406859622	0.50858055	0.170071388	0.343954519	0.41989765	0.392493542	0.327630602	0.469349464	0.373501551	0.418123093	0.117815448	0.341498846	0.486618947	0.419343512	0.535527905	0.137915859	0.736420662	0.223927307	0.500429011	0.200891869	0.103665616
ENSMUSG00000100357	Gm28181	0	0	0	0	0	0	0	0	0	0	0	0	0	0	0	0	0	0	0	0	0	0	0	0	0
ENSMUSG00000026483	Fam129a	1.389735598	0.320829091	2.522836057	1.000202005	0.151290275	1.047798489	0.173529432	0.586967495	0.522053781	0.225574553	1.496086141	0.41943858	1.935686152	1.102431743	0.125929354	2.388548804	1.926959208	0.741928466	1.073910895	2.643985361	0.433278922	0.542036341	1.494701435	7.31344832	0.468518756
ENSMUSG00000100594	2810414N06Rik	0.006141814	0.014672743	0.00981768	0.002681761	0.005520456	0	0.003833506	0.021411885	0.003578803	0	0	0	0	0	0.019020664	0.027336072	0	0	0	0	0	0	0	0	0
ENSMUSG00000043019	Edem3	0.690443014	0.471816743	0.427835864	0.639632531	0.378549559	0.626875726	0.27958257	0.491948693	0.434021539	0.54571569	0.668303748	0.814291975	0.762975885	0.624354913	0.269930118	0.39890785	0.658835307	0.702415402	0.402024178	0.103010583	0.380232218	0.697528577	0.475168817	0.400418428	0.254547856
ENSMUSG00000032666	1700025G04Rik	1.011384748	1.982544453	0.977081415	0.360083282	0.878303656	0.333574982	0.471201856	2.685211822	0.928351479	1.286474798	0.766495057	2.720783205	1.132391676	1.848781846	1.047159196	0.822859615	1.167784734	0.930706365	2.096072626	2.185825612	0.221975924	1.138952686	0.679525587	3.971958905	0.367605136
ENSMUSG00000100685	Gm28610	0.008098115	0.021752196	0.008733816	0	0.006088458	0.005039181	0	0.021398854	0.007033615	0.016550811	0.020137387	0.041998365	0.015190631	0.038320496	0.028962337	0.023951264	0	0	0	0	0	0	0	0	0
ENSMUSG00000014980	Tsen15	0.262442772	0.246542175	0.162603378	0.260377533	0.154129905	0.297691036	0.168547239	0.29340081	0.132755674	0.209610676	0.268394409	0.211791124	0.226876109	0.255528863	0.173204463	0.07528234	0.205733738	0.149818001	0.168307347	0.590350597	0.193257426	0.301602081	0.35520984	0	0
ENSMUSG00000032649	Colgalt2	1.395427029	1.342865895	0.141502221	0.303547208	0.058663096	0.673905397	0.214229875	0.987023854	0.121464611	0.53056566	0.79662592	0.644206669	1.940211833	1.192558195	0.071833539	0.116327523	0.287990689	1.073003667	0.526134659	0.085679722	0	0.070172484	1.087959828	0	0.17925199
ENSMUSG00000026482	Rgl1	0.999059345	3.231243065	2.085606879	1.605295168	0.865201181	1.846443039	0.532249584	1.961369056	0.63279648	1.357523727	0.606270848	1.164715621	1.09086713	1.895706117	1.062152849	0.540088068	0.490066917	2.126234499	1.745043439	1.90441763	0.616901533	0.476635334	1.962897199	0.168941576	0.308407444
ENSMUSG00000055547	Apobec4	0.018541588	0.004706138	0.001115832	0.003595981	0.010450684	0.078292213	0	0	0.018190903	0	0.017792232	0	0.035555063	0	0	0.067888549	0	0	0.032711381	0	0	0	0	0	0
ENSMUSG00000008475	Arpc5	0.551730855	0.813692093	0.866197985	0.564413976	0.219610998	0.691406327	0.3918924	0.925726211	0.474866413	0.568681392	0.627592275	0.911464731	0.581214768	0.611918949	0.284339439	0.735355135	0.83268415	0.821202639	1.0886913	0.533370072	1.11261744	1.334398951	0.312598321	0.699921665	0.356672367
ENSMUSG00000026480	Ncf2	0.018174914	0.021573529	1.506165701	0.025064858	0.028142662	0.071548855	0.049920641	0.015240902	0.0559751	0.019486176	0.09745814	0.328755114	0.007853985	0.040008273	0.014776986	1.101097627	0.040176132	0.103267774	0.417796274	0.088172342	1.40354401	0.092086119	0.077363454	0.316714207	0
ENSMUSG00000042772	Smg7	0.823502282	1.229421105	1.058093085	1.180465137	0.770040846	1.340503589	0.537932224	1.112930578	0.931901469	0.924876638	0.878496978	1.045253516	0.790686849	1.041424877	0.876656585	1.215722882	0.884752698	1.015806655	1.05820489	0.318295497	1.992683661	1.10373324	1.12191908	1.326812702	0.432748153
ENSMUSG00000042751	Nmnat2	0.051946479	0.006629011	0.010926333	0.128636481	0.003459954	0.003349314	0	0.010839769	0.072883383	0.244771572	0.052421442	0	0.081148046	0.03040184	0	0.053834379	0.089161781	0.026853459	0	0	0	0.10102847	0.07256894	0	0
ENSMUSG00000099969	Gm28960	0.006182784	0.00372181	0.001659379	0.002767481	0.00225276	0	0.006363679	0	0.00930642	0	0	0	0	0	0	0	0.024306771	0	0	0	0	0	0	0	0
ENSMUSG00000026479	Lamc2	0.142715891	0.012824803	0.009038262	0.014883594	0.040733937	0.006250828	0.02114949	0.027627163	0.118826427	0	0	0.089088748	0.268909197	0.061038013	0.063965395	0.06496056	0.035897878	0	0	0	0	0.112711616	0	0	0
ENSMUSG00000026478	Lamc1	14.63197513	1.93272455	1.324052772	1.808009787	1.011567134	3.727447741	1.501285058	1.405119141	1.820340603	1.26951292	3.765409721	3.092778499	23.62428409	9.04553387	1.302429243	2.242534991	1.328725512	3.833686233	2.409327959	2.917902382	1.023899785	0.833529048	10.3949725	0.410205923	3.1023352
ENSMUSG00000042708	Shcbp1l	0.004488556	0.0050758	0.023077791	0.002016002	0.001092144	0.002817882	0	0	0.002560839	0	0	0.028104335	0.009298546	0	0	0	0	0	0.049788399	0	0	0	0	0.078662115	0
ENSMUSG00000042699	Dhx9	0.556553617	0.595482346	1.032609863	0.646625927	0.328161969	0.837713042	0.495972422	0.741902274	0.592308789	0.569230847	0.553130362	0.592598775	0.460421612	0.564988508	0.415131288	0.711732076	1.14043132	0.757772643	1.012329919	0.689560465	1.065536281	0.878586744	0.969051799	0.974948808	0.455909772
ENSMUSG00000042684	Npl	0.006660066	0.008710273	0.467319508	0.026831558	0.009248135	0.011665364	0.010151319	0.010290317	0.039518551	0.009945499	0.030418031	0.245125632	0	0.014703288	0.014590702	0.045734772	0	0	0.072421286	0.048278742	0	0	0.076161462	0.075376127	0
ENSMUSG00000042671	Rgs8	0.000495602	0	0	0	0	0	0	0	0	0	0	0	0	0	0	0	0	0	0	0	0	0	0	0	0
ENSMUSG00000100945	Gm29529	0	0	0	0	0	0	0	0	0	0	0	0	0	0	0	0	0	0	0	0	0	0	0	0	0
ENSMUSG00000100334	C230024C17Rik	0.001302177	0	0.001620521	0	0.003870027	0	0	0	0	0	0	0	0	0	0	0	0	0	0	0	0	0	0	0	0
ENSMUSG00000026475	Rgs16	0.003142226	0.037667787	0.007523749	0.015504777	0.0157268	0.003719395	0.020304247	0.048297172	0	0.029134901	0	0.317801293	0	0.015940764	0	0	0.038282494	0.048134662	0.138926729	0	0	0	0	0	0
ENSMUSG00000099568	Gm28513	0.004972808	0.000617582	0.016577969	0	0.095877309	0.005937308	0	0.004465886	0	0	0	0.014677908	0	0	0.04256262	0.01288185	0	0	0.038193304	0	0	0	0	0	0
ENSMUSG00000066800	Rnasel	0.074141296	0.077201267	0.501938757	0.051726565	0.054365077	0.160973269	0.046956324	0.081642008	0.270156084	0.052668532	0.049781043	0.256895577	0.034885579	0.086582908	0.192372477	0.023427571	0.293002666	0.051689035	0.189809347	0	0	0.258022665	0	0	0
ENSMUSG00000042641	Rgsl1	0.008783459	0	0.133255587	0.002189104	0.006624233	0	0	0	0.032239684	0	0.026019918	0	0	0	0.006214268	0	0.037081535	0	0.049993769	0	0	0	0	0	0
ENSMUSG00000045968	Teddm2	0.064952056	0.022586124	0.028856811	0.031663468	0.082467907	0.027906736	0.021411797	0.037018893	0.148227476	0.031743195	0.112563034	0.04487208	0.052232091	0.030929906	0.012487201	0.02000176	0	0.053007233	0.035498127	0	0	0.053367489	0	0.19062163	0
ENSMUSG00000043282	Teddm1b	0.002574021	0	0.001610742	0	0.006542921	0	0	0	0	0	0.015186444	0	0	0	0	0	0	0	0	0	0	0	0	0	0
ENSMUSG00000047053	Teddm1a	0.000778583	0	0.001653505	0	0.00206548	0	0	0	0	0	0	0	0	0	0	0	0	0	0	0	0	0	0	0	0
ENSMUSG00000026473	Glul	1.202289662	0.621793054	1.125346703	0.599261229	1.118238478	0.523336871	1.432430862	0.403374596	0.770615779	1.94469963	1.197872663	0.472517128	1.097189142	0.644273058	0.431473606	0.641544337	0.728918772	0.461565672	0.446401536	0.433578504	0.211264381	0.925350806	0.605247181	0.603872986	1.983081051
ENSMUSG00000100014	Gm29290	0	0	0	0	0	0	0	0	0	0	0	0	0	0	0	0	0	0	0	0	0	0	0	0	0
ENSMUSG00000101903	Gm29291	0	0	0.074532149	0.001082729	0	0	0	0	0.004654616	0	0	0	0	0	0	0	0	0	0.026056731	0	0	0	0	0	0
ENSMUSG00000100502	Gm28286	0.003998611	0.002875703	0	0	0.016017188	0	0	0	0.007829612	0.015479876	0	0	0.007868669	0	0	0	0	0	0	0	0	0	0	0	0
ENSMUSG00000100627	A830008E24Rik	0.067915985	0.001487765	0.018276764	0.007847965	0.011389127	0.003638649	0.006793834	0	0.026203531	0.021096257	0.055652392	0	0.02803212	0.052590429	0	0	0	0	0	0	0	0	0	0.144458569	0.085196292
ENSMUSG00000066797	Zfp648	0	0	0	0	0	0	0	0	0	0	0	0	0	0	0	0	0	0	0	0	0	0	0	0	0
ENSMUSG00000099933	4930452N14Rik	0	0	0	0	0	0	0	0	0	0	0	0	0	0	0	0	0	0	0	0	0	0	0	0	0.079375159
ENSMUSG00000100221	4930532M18Rik	0	0	0	0	0	0	0	0	0	0	0	0	0	0	0	0	0	0	0	0	0	0	0	0	0
ENSMUSG00000004110	Cacna1e	0.011113813	0.001383244	0.010298384	0.214376709	0.007700253	0	0.008995795	0.013427108	0.002455048	0	0.010352578	0.56666635	0	0	0	0	0.038010095	0	0.884989571	0	3.988534486	0	0	0.090192471	0
ENSMUSG00000101880	Gm29282	0.001112898	0.012581583	0.023642494	0.00233623	0.008655669	0	0.013689209	0.012094523	0.013401342	0.006863795	0.009679624	0	0	0	0.025084487	0	0.089784587	0	0	0	0.278262619	0	0	0.29638997	0
ENSMUSG00000096950	Gm9530	0	0.018225501	0.016898214	0.00429442	0.002565501	0.003136473	0	0.015664632	0.006178112	0.024381366	0	0.047971129	0	0.033230423	0	0	0	0.027828797	0	0	0	0	0	0.20253561	0
ENSMUSG00000056708	Ier5	0.169743457	0.567467158	0.365301896	0.212045915	0.160919583	0.284502864	0.321205668	1.109143923	0.199879352	0.757564948	0.145315862	0.48244145	0.214653702	0.429832754	0.293975047	0.260779922	0.340843791	0.625795831	0.797828127	0.028348287	0.818027857	0.315552435	0.541761163	0.717060942	0
ENSMUSG00000026471	Mr1	0.143279449	0.069746001	0.044553792	0.112160174	0.063622065	0.10451458	0.057337882	0.134484862	0.114373157	0.156580718	0.094185636	0.309470439	0.203015891	0.039974101	0.162113788	0.123224852	0.104294434	0.083007741	0	0	0.051219537	0	0	0	0.078164082
ENSMUSG00000026470	Stx6	0.288240513	0.673170963	0.397143029	0.596120622	0.325136189	0.197760207	0.132225572	0.447231822	0.278268256	1.240265581	0.368068884	0.506769174	0.319426084	0.32910505	0.519699365	0.242739236	0.372156514	0.390730982	0.546518682	0.138952378	0.400185567	0.613700229	0.621356112	1.292071606	0.438913039
ENSMUSG00000033722	BC034090	0.277849785	0.063085535	0.050081531	0.037284564	0.447888719	0.040801881	0.141461635	0.036979499	0.171630187	0.077276003	0.273713195	0.207146211	0.592341002	0.190520104	0.482635253	0.127492428	0.030199802	0.038779831	0.030095282	0.180622617	0	0.272641771	0.211581534	0.154676648	0.139291286
ENSMUSG00000103670	Gm37622	0	0	0	0	0	0	0	0	0	0	0	0	0	0	0	0	0	0	0	0	0	0	0	0	0
ENSMUSG00000026469	Xpr1	0.708725233	1.153381573	1.379907893	1.099944136	0.612012957	0.780603029	0.31636251	0.848484356	0.9722618	1.837092102	1.137937914	1.269218194	0.592216193	0.846461943	0.278379163	1.143721423	1.558950545	1.363198087	1.031948338	0.933499854	1.94895063	0.777625779	0.746209005	2.217490785	0.565853973
ENSMUSG00000073535	Gm5532	0.104340568	0.149411403	0.138970595	0.121936861	0.654227586	0.145131124	0.406375722	0.096932213	0.126761172	0.091450749	0.118131085	0.079987776	0.048495055	0.070445152	0.209972287	0.194626794	0.149127315	0.116574173	0.06089052	0.220832105	0.168802473	0.647317082	0	0.230052775	0.328870962
ENSMUSG00000033701	Acbd6	0.701107881	0.809785327	0.497014577	0.914540098	0.591891532	0.75491637	0.519791108	0.745002871	0.686788446	0.844368661	0.653242977	0.897968366	0.581759006	0.868013525	0.53225315	0.605337473	0.78140922	0.666606495	0.890942467	0.539085363	0.650054224	1.306302817	1.551522321	0.476444138	0.454260069
ENSMUSG00000026468	Lhx4	0.001751801	0.00138402	0	0	0	0	0	0	0	0	0	0	0	0	0	0	0.080655568	0	0	0	0	0.028139369	0	0	0
ENSMUSG00000033684	Qsox1	0.612026566	0.350382174	0.193680421	0.645045905	0.199250605	0.268590853	0.290306972	0.62555304	0.238990732	0.283527355	0.562994631	0.26493487	0.951896011	0.535757113	0.0775751	0.443815507	0.160406314	0.320312662	0.569391756	0.310361728	0.168839063	0.053367489	0.148592132	0.122651229	0.09486946
ENSMUSG00000102558	Gm37571	0.084633677	0.085381673	0.115023858	0.066475934	0.112248888	0.097384835	0.036159741	0.070509356	0.078179927	0.098997277	0.031157932	0.090212499	0.230528896	0.190211887	0.071114649	0.058434352	0.138323972	0.06066769	0.378724206	0	0.127427723	0	0.07256894	0.135014273	0
ENSMUSG00000033671	Cep350	1.706866719	2.047961757	2.427043267	1.757451425	1.709429317	1.984341296	0.925374385	1.941230506	1.675055132	1.988942163	1.56397603	1.923847528	1.389609643	2.020789504	0.990983097	1.851833102	2.702223695	2.084229207	3.086619575	1.512808851	3.029804587	1.449128644	0.948707337	3.376098933	1.643765215
ENSMUSG00000026466	Tor1aip1	1.684961732	1.466774967	2.027758067	1.718462015	1.43078579	1.036462156	1.246802646	1.72726429	1.281679293	1.581868493	1.402482613	1.403679535	1.559079841	1.522466465	1.398611419	1.219526276	1.810256389	1.214850584	1.757448387	0.950730154	1.74262042	0.330367737	1.222579267	2.208742199	1.671739072
ENSMUSG00000050565	Tor1aip2	0.499520289	0.614433146	0.645708133	0.537355538	0.4253325	0.692434961	0.399069972	0.554117359	0.697395573	0.59531802	0.447546389	0.673338094	0.549680355	0.526636123	0.247374601	0.357976194	0.922899437	1.019298352	1.059244253	0.141602249	0.544920785	0.212945972	0.49852719	1.098685009	0.582582531
ENSMUSG00000015484	Fam163a	0.000995717	0.003077501	0	0.044152991	0	0	0	0	0.095775002	0	0	0	0	0	0	0	0	0	0	0	0	0	0	0	0
ENSMUSG00000060985	Tdrd5	0.003019035	0	0.001099256	0.002602865	0	0	0	0	0.005638409	0	0	0	0	0	0	0	0	0.025706776	0	0	0	0	0	0	0
ENSMUSG00000103705	4930518J20Rik	0	0	0	0	0	0	0	0	0	0	0	0	0	0	0	0	0	0	0	0	0	0	0	0	0
ENSMUSG00000026602	Nphs2	0	0	0	0	0	0	0	0	0	0	0	0	0	0	0	0	0	0	0	0	0	0	0	0	0
ENSMUSG00000026601	Axdnd1	0.006322462	0	0.010248912	0.012798649	0.000725121	0.016424331	0.005760246	0	0.015563904	0	0.039578865	0.02429934	0	0.010312361	0	0	0	0	0	0	0	0	0	0	0
ENSMUSG00000078193	Gm2000	0.119592993	0.161396861	0.118429313	0.164246634	0.090430102	0.106585421	0.22871714	0.226285489	0.20157801	0.188269099	0.114833818	0.167843883	0.069406337	0.137002655	0.211621198	0.232834104	0.132875078	0.031270521	0.231841668	0.135052035	0.247521349	1.638621985	0.123762376	0	0
ENSMUSG00000026600	Soat1	0.435676908	0.12078978	0.758980994	0.685737122	0.044491074	0.409221787	0.103126691	0.118898538	0.521062667	0.136027879	0.635652405	0.313441206	0.358063025	0.394976194	0.065632968	0.143540682	0.645200032	0.23229742	0.405585334	0.15272389	0.917260924	0.028139369	0.912891852	0.843558577	0
ENSMUSG00000026596	Abl2	0.708628999	0.774883071	1.291640813	0.820627115	0.582464334	0.650341648	0.284701698	0.797705875	0.700928534	0.83095753	0.823459328	0.714863938	1.086530455	0.600667172	0.376424641	0.491474343	0.968230218	0.454387013	0.796355014	0.730330931	0.761166098	0	0.267930253	1.005180888	0.610545511
ENSMUSG00000060519	Tor3a	0.30785497	0.437767867	0.389157984	0.256737043	0.091516807	0.178211983	0.063363532	0.445899733	0.127915088	0.430521161	0.181318125	0.320017473	0.316853481	0.276136401	0.061628629	0.151405004	0.244577943	0.502477786	0.411262383	0.070297059	0.575442733	0.036663074	0.384882748	1.122578436	0
ENSMUSG00000033557	Fam20b	0.314439247	0.299105367	0.290510553	0.262718929	0.356284572	0.212275983	0.571006849	0.24719929	0.357128592	0.137756443	0.300682998	0.383336949	0.422740216	0.557882231	0.257701823	0.243925486	0.280950903	0.312772722	0.191164908	0.101463955	0.167759558	0.250588884	0.388087536	0.249526235	0.084883879
ENSMUSG00000026594	Ralgps2	0.15650718	0.048027397	0.830120992	1.600189858	0.237012099	0.051947925	0.205163445	0.242272809	0.318796727	0.029146871	0.071764413	2.359183809	0.008569619	0.140796486	0.4228578	0.082740795	1.102279135	0.186688443	0.923826608	0.096254549	15.35409966	0.082122033	0.07256894	0.174671739	0
ENSMUSG00000033544	Angptl1	0.460921642	0.013383273	0.177758993	0.298826368	0.088662248	0.033535267	0.063779784	0.029133232	0.053322704	0.017485574	0.227201317	0.122193844	0.113486369	0.247932647	0.147284877	0	0.085242016	0	0.038193304	0.041133728	2.047160442	0.191504845	0.255349498	0.094800209	0
ENSMUSG00000101905	4930439D14Rik	0	0	0	0.002703932	0	0	0	0	0	0	0	0	0	0	0	0	0	0	0	0	0	0	0	0	0
ENSMUSG00000101768	Gm28694	0	0.003137941	0.067876904	0.008579443	0.024582133	0.002176692	0.005221583	0.007953273	0.004131275	0	0	0	0	0	0.063565903	0.063837393	0	0	0	0	0.301502266	0	0	0	0
ENSMUSG00000026592	Tex35	0.000687687	0.006245646	0	0.003864465	0	0	0	0.006220988	0	0	0	0	0	0	0	0	0	0	0	0	0	0	0	0	0
ENSMUSG00000070565	Rasal2	1.519440034	11.0505495	2.32786026	5.99864788	2.401855071	7.807750046	1.211474795	13.11536176	1.657535488	3.791668349	1.641291991	3.471729169	0.857170629	5.504194948	1.36689788	8.264357438	1.025209107	7.830730972	4.764218007	2.098357878	0.564264985	1.557608592	3.581804485	0.719886011	1.282876232
ENSMUSG00000033488	Cryzl2	0.073593261	0.085754901	0.096363469	0.156123607	0.055863843	0.055109279	0.102316171	0.133014668	0.048506555	0.052960265	0.045520195	0.148086177	0.040340188	0.047398382	0.334089739	0.036254475	0.027979228	0.116106359	0	0	0	0	0.251148392	0.099029511	0
ENSMUSG00000087093	Gm15486	0.09969405	0.000749173	0.004718626	0.006917349	0.005113247	0	0.022315151	0.015451133	0	0	0.056624958	0.045065938	0.078233418	0.04664133	0	0.02000176	0	0	0	0	0	0	0.122970979	0	0
ENSMUSG00000026589	Sec16b	0.957720282	0.017697462	0.054033029	0.035841994	0.043262614	0.009998614	0.02013893	0.003166019	0.077377792	0.01511533	0.530076129	0.173075598	0.576687468	0.402978833	0.093102189	0.118357224	0.0689847	0	0.143620383	0	0	0.053367489	0.976868459	0	0.262559715
ENSMUSG00000004031	Brinp2	0.005835283	0	0.003911454	0.012307057	0.0058275	0.002730839	0	0	0.094634192	0	0	0	0	0	0.007778276	0.423913635	0	0	0	0.074832655	0	0	0	0	0
ENSMUSG00000026587	Astn1	0.005685633	0.004938308	0.008087439	0.014040772	0.006077837	0.502015433	0.007655889	0.003809562	0	0.013204109	0.121275438	0	0	0	0.021530332	1.369735753	0	0.198985847	0.150913024	0.342657757	0	0.072936268	0	0	0
ENSMUSG00000103971	Gm37679	0.002947346	0	0.003742059	0.002835044	0.002341632	0.112743966	0.004030072	0	0	0	0.074798807	0	0	0	0	0.317029168	0	0.079550349	0	0.035093753	0	0	0	0	0
ENSMUSG00000073530	Pappa2	0.001876521	0.002141673	0.002637206	0.001077586	0.00279603	0.008318984	0	0	0.218783519	0	0.231886297	0	0	0	0	0	0	0	0	0	0	0	0	0	0
ENSMUSG00000047661	1600012P17Rik	0	0	0	0	0	0	0	0	0	0	0	0	0	0	0	0	0	0	0	0	0	0	0	0	0
ENSMUSG00000104014	4930562F17Rik	0.001959757	0.001831974	0	0	0	0	0	0	0	0.012401409	0.02457359	0	0	0.017189441	0	0	0	0	0	0	0	0	0	0	0
ENSMUSG00000040782	Cop1	1.411234915	1.542269402	1.578420254	1.454744298	0.95687176	1.317765843	0.722076433	1.229940378	1.392479129	1.497852818	1.357227641	1.457259353	1.163984658	1.342208596	0.860982971	1.415900806	1.669152267	1.358905506	1.332469029	1.097227956	2.867575781	1.066678644	1.390969023	3.71711589	0.772425973
ENSMUSG00000015829	Tnr	0.015387359	0.028510551	0.008982444	0.010591068	0.06173412	0.032914255	0.008868314	0.007773834	0	0.013260665	0.252802945	0	0	0.009509862	0.083969582	0.118095119	0	0	0.060190563	0	0	0	0	0	0
ENSMUSG00000103719	Gm38039	0	0	0	0	0	0	0	0	0	0	0	0	0	0	0	0	0	0	0	0	0	0	0	0	0
ENSMUSG00000104111	Gm37294	0	0	0	0	0.00071853	0	0	0.011101777	0	0	0	0	0	0	0	0	0	0	0	0	0	0	0	0	0
ENSMUSG00000090394	4930523C07Rik	0.992468032	2.677278044	0.307422108	0.656758311	0.331890823	1.53215604	0.499702924	1.719318385	0.423066597	1.568808364	1.429718043	0.341701569	1.309339459	1.595323878	0.21653627	1.985684217	2.436932377	2.073718097	1.748789707	0.277830251	4.529140726	0.381910389	1.157946459	1.013602029	1.183595137
ENSMUSG00000026729	4930562F07Rik	0.004129435	0.008776377	0	0.004366468	0.001096137	0.007418642	0	0.003754009	0	0.010834001	0	0	0	0	0	0.02000176	0.026009155	0.057446008	0	0.073325341	0	0	0	0	0
ENSMUSG00000026725	Tnn	0.005418713	0.006374946	0	0	0.011168029	0.008004098	0.001217066	0.005817251	0.004338724	0.016051107	0.030511967	0	0	0	0	0	0.05323453	0	0	0	0	0	0	0	0
ENSMUSG00000058267	Mrps14	0.702099284	0.859454167	0.697350249	0.72192199	0.675345943	0.845952492	1.726054957	0.849469386	0.883230521	0.686357837	0.64551027	0.792964634	0.594033298	0.682673979	1.085483555	0.78221908	0.709797874	0.806390041	0.87552873	0.860735385	0.745890256	0.634394025	0.556605835	0.708261897	1.265822865
ENSMUSG00000014226	Cacybp	0.521308266	0.642759788	0.553517308	0.460947085	0.382026379	0.557444729	1.221107518	0.888262508	0.498079249	0.646221897	0.382244708	0.650405571	0.635581923	0.769499067	0.677499322	0.601871088	0.721413562	0.439156085	0.699810265	0.416148661	0.231833819	0.336655549	0.289400198	0.271473845	1.422402091
ENSMUSG00000026721	Rabgap1l	2.562806381	2.53380811	2.271986791	2.715061776	3.806626876	1.535010505	0.953096401	2.531159222	5.690521165	2.518787496	3.449162031	3.912165065	2.543240928	2.435712062	10.72641877	1.524393751	9.568308437	2.138860976	2.23998418	0.677769634	7.004507724	0.495025001	2.457805235	8.926672756	1.600690538
ENSMUSG00000104302	Gm36975	0.780516061	0.710605885	0.790859531	0.862491644	1.503828368	0.422881578	0.182620063	0.608980833	2.784779563	0.737546246	0.875184772	0.812206408	0.788280877	0.84813975	3.451222657	0.083527663	3.550994556	0.592081824	0.916971901	0.16435222	3.129595981	0.188316446	0.745881778	2.70546722	0.864166299
ENSMUSG00000118401	Gpr52	0.000819234	0.002062482	0.002557783	0.013986824	0.006821225	0	0	0	0	0	0	0.057377841	0	0	0.032329816	0	0	0	0	0	0	0	0	0	0
ENSMUSG00000102852	Gm37083	0.000443129	0.000738069	0.00291337	0.001888018	0.001638052	0	0	0	0	0	0	0	0.018602229	0	0.014776986	0	0.04730548	0	0	0	0	0	0	0	0
ENSMUSG00000103631	Gm38060	0.002424775	0	0	0	0	0	0	0	0	0	0	0	0	0	0.013869472	0	0	0	0	0	0	0	0	0	0
ENSMUSG00000040423	Rc3h1	1.230335714	1.893120144	1.817858347	1.461741825	1.895293285	1.480324199	0.925980659	1.717635865	1.176146572	1.701389026	1.455576328	1.458866541	1.182928103	1.427944104	1.579298225	1.132941615	1.065808363	1.485144163	1.978946179	1.504486452	1.806605337	2.078882757	1.48959292	1.977984901	1.527045586
ENSMUSG00000026715	Serpinc1	0.064043859	0.049204902	0.0648202	0.045630991	0.040146095	0.086708953	0.01016087	0.040222078	0.068680936	0.09833796	0.082616135	0.025814101	0.047968424	0.114512082	0	0	0.098841224	0.04573484	0.148382243	0.120351901	0.114650862	0	0	0	0.151550221
ENSMUSG00000043467	Zbtb37	0.322939798	0.275960373	0.298623806	0.289941215	0.268730423	0.363978291	0.204717989	0.204439437	0.210548583	0.25619163	0.395159802	0.167109636	0.206431384	0.293320414	0.254987968	0.340495446	0.436407021	0.516655329	0.189763484	0.174246774	0.651945015	0.367915871	0.13686533	0.288598558	0.09486946
ENSMUSG00000104016	Gm37362	0.002567427	0.006077321	0.017941024	0.006724407	0.002023363	0.026044556	0	0	0.018071937	0.016056003	0.018141725	0	0	0.011868661	0	0	0	0	0	0	0	0	0	0	0
ENSMUSG00000026709	Dars2	0.095443434	0.108992149	0.13493753	0.185242678	0.062554256	0.103989696	0.075585944	0.164555719	0.132078956	0.070921914	0.060473662	0.239701152	0.090639401	0.190626821	0.137256443	0.111552568	0.20507657	0.101862491	0.450426747	0.041133728	0.193236956	0.384485286	0.068832599	0.165957478	0
ENSMUSG00000102864	Gm37634	0	0	0.003811645	0.00675379	0.000741191	0.004379451	0	0	0	0	0	0	0	0	0	0	0	0	0	0	0	0	0	0	0
ENSMUSG00000026708	Cenpl	0.040195664	0.040849874	0.07655523	0.053172986	0.013053348	0.026982313	0.001326063	0.030856577	0.004681297	0	0.009679624	0.079496533	0.040249406	0.07153188	0	0.070691861	0.076912933	0.028741661	0.725116927	0	0.125731213	0	0	0	0
ENSMUSG00000026705	Klhl20	0.285755848	0.401517852	0.311219355	0.310678359	0.161453212	0.34748985	0.108521775	0.307129432	0.258993739	0.456691069	0.144716215	0.249604186	0.154122656	0.3958556	0.071446674	0.392419365	0.404018927	0.228681393	0.502483784	0.402480305	0.134955981	0.092086119	0.70327186	0.098796657	0.175326412
ENSMUSG00000044835	Ankrd45	0.006234571	0.00491568	0	0.001414387	0.024446512	0	0.026601607	0.010549556	0.01173398	0	0	0	0	0	0.010079751	0	0	0	0	0	0	0	0.111756817	0	0
ENSMUSG00000049160	Tex50	0.000541382	0.001640105	0	0.001547145	0.006897668	0	0.00663881	0	0	0	0.018359353	0	0	0	0	0	0	0	0	0	0	0	0	0	0
ENSMUSG00000026701	Prdx6	0.655547978	0.605389052	0.541709444	0.640967152	0.931400397	0.482778643	1.549698066	0.526937029	0.779404482	0.577262732	0.717804601	0.626793517	0.585296287	0.695574282	0.754943978	0.594097934	0.614776612	0.618479261	0.342324116	1.338784762	0.452570331	1.160725676	0.750471705	0.780764096	0.48325409
ENSMUSG00000026700	Tnfsf4	0	0	0	0	0.000854358	0.0052153	0	0	0	0	0	0	0	0	0.051576197	0	0.085098913	0	0	0	0	0	0	0	0
ENSMUSG00000066755	Tnfsf18	0.000599341	0.001111597	0.007938226	0	0.007754742	0	0	0	0.012067005	0	0	0	0.010147689	0	0.032962088	0	0.0421003	0	0	0	0	0	0	0	0
ENSMUSG00000000817	Fasl	0	0.001149623	0.000548177	0	0	0	0	0	0	0	0	0	0	0	0	0	0.601201994	0	0	0	0	0	0	0	0
ENSMUSG00000040297	Suco	0.859065327	0.831840186	0.832608584	1.045630432	0.340890398	1.023472732	0.275854114	0.781207299	1.068511031	0.948759625	0.861704057	0.909383812	0.770953287	0.84754677	0.545974343	3.527141159	1.638069709	0.886459762	1.164891602	0.755937695	1.64883092	0.797611301	0.690547668	0.883655041	1.033949947
ENSMUSG00000103158	Gm31925	0	0	0	0	0	0	0	0	0	0	0	0	0	0	0	0	0	0	0	0	0	0	0	0	0
ENSMUSG00000086277	4930558K02Rik	0.008380407	0.013235855	0.00482252	0.004756085	0.004257933	0.003270346	0	0.031515421	0.004601319	0.102467222	0	0.041153425	0.013203935	0	0.034536588	0	0	0.045497984	0	0	0	0	0	0	0
ENSMUSG00000026698	Pigc	0.195670564	0.107678432	0.161294914	0.143117676	0.078952736	0.247867999	0.097263528	0.11063361	0.079024282	0.161796838	0.218866985	0.177638998	0.18598341	0.101002934	0.096821724	0.047840271	0.030292015	0.045631494	0.255986603	0.280144155	0.1153875	0	0.042322668	0.371899179	0.085196292
ENSMUSG00000103393	Gm38304	0.128834675	0.208525312	0.040265465	0.038839735	0.020342716	0.036034151	0.041629812	0.47388329	0.044624562	0.399083075	0.095930442	0.14290632	0.128794303	0.15454594	0.034536588	0.029999895	0	0.189565377	0	0.060341108	0.066869951	0	0	0.144139989	0
ENSMUSG00000040265	Dnm3	1.770138919	5.04250073	0.282660036	0.341543389	0.204882736	0.135623451	0.582598413	11.54564279	0.310189998	9.36299812	1.136842227	1.393179639	0.932998542	4.071564134	0.11645617	0.545476252	0.488399063	3.101752589	1.214192388	1.21607277	0.197576967	0.313660977	1.038891379	0.070144919	1.720614686
ENSMUSG00000090260	2810442N19Rik	0.001698163	0.001682934	0	0.001273178	0	0	0	0.031566819	0	0	0	0	0.011977956	0.01046036	0	0	0	0	0	0	0	0	0	0	0
ENSMUSG00000078190	Dnm3os	1.171026523	0.161715713	0.062838723	0.058105129	0.034120468	0.68537558	0.052936776	0.292729164	0.040201126	0.369985215	0.994948419	0.045274443	0.381933337	0.70096067	0.010079751	0.426173019	0.10781966	0.461059343	0.144317377	0.096557484	0.03321917	0.70851155	0.932997736	0	0.083522651
ENSMUSG00000026694	Eef1aknmt	0.093754783	0.066957142	0.0662628	0.085205178	0.060038448	0.05826116	0.016988827	0.046807631	0.08890094	0.04727879	0.061505597	0.14585234	0.043287112	0.051189949	0	0.065079643	0.07983339	0.025706776	0.030626933	0.052168379	0.086074816	0	0	0	0
ENSMUSG00000026696	Vamp4	0.808720366	0.595566396	0.712066543	0.679988249	0.27336025	0.548612648	0.27582054	0.786616031	0.542538348	0.54931148	0.71404369	0.420769345	0.864298882	0.816216311	0.118799367	0.734926807	0.697244205	0.412809574	0.774877353	0.228709448	0.498639621	0.224195139	0.563875489	0.573131756	0.432527635
ENSMUSG00000026697	Myoc	1.388721677	0.042712844	0.068198851	0.048997505	0.047182034	0.058990881	0.111793206	0.02850453	0.058823714	0.041385853	4.425571271	0.086742135	5.870874368	0.82923295	0.033009837	0.132019479	0.020172678	0.024945899	0.024938962	0	0.03321917	0.053367489	0.14032932	0	0
ENSMUSG00000091060	Myocos	0.007889818	0	0	0	0	0	0	0	0	0	0.017324915	0	0.016664209	0	0	0	0	0	0	0	0	0	0	0	0
ENSMUSG00000040225	Prrc2c	3.210666028	3.158070611	2.80222029	3.40726592	2.024263516	3.859101239	1.718316292	3.177227308	3.408330236	2.979130108	3.578659362	3.368236546	3.213742959	2.879066186	1.855892785	2.950351637	4.509499799	3.564110294	2.914661381	3.01670376	3.99690245	4.438751268	3.126046108	2.952427097	2.747496332
ENSMUSG00000026692	Fmo4	0.007249312	0.019763533	0.001188021	0.015945331	0	0	0	0.012871669	0.005634644	0	0	0.015564493	0.007103383	0.031490387	0	0	0	0	0	0	0	0	0	0	0
ENSMUSG00000040181	Fmo1	0.768904308	2.997838045	0.232355962	1.160047047	0.162140262	0.085024473	0.482859603	5.292753208	0.142068378	0.325163276	1.020775731	1.172439403	0.267240911	2.128375628	0.156570549	0.393884003	0.294252956	1.38964994	0.763684901	0.093634712	0.239795468	0.135489522	1.025787385	0	2.270913777
ENSMUSG00000040170	Fmo2	2.149012722	1.296797935	0.358935629	1.803610827	0.215587187	0.232325277	0.757909232	5.364580386	5.195598521	0.365108796	3.294542168	1.386652359	0.299807842	1.753772443	0.323519029	1.883332768	0.278334985	1.517643926	0.457610749	0.101686107	0.149138994	0.234708726	1.429901951	0.674820066	0.764132415
ENSMUSG00000095576	Fmo6	0.004190329	0	0.001217635	0.008019929	0.004506873	0	0	0.013640889	0.015459569	0	0.013753474	0.024050024	0	0	0	0.048964882	0	0.02644817	0	0	0	0	0	0	0
ENSMUSG00000026691	Fmo3	0.01837366	0.003829013	0.003466609	0.003617896	0	0	0.032991541	0.019688404	0.099040794	0	0.033780192	0	0	0	0	0.703847079	0	0.028840011	0	0	0	0	0	0	0
ENSMUSG00000103288	Gm37273	0.00172535	0	0	0	0	0.007357158	0	0	0.009448462	0	0	0	0.009779272	0	0	0	0	0	0	0	0	0	0	0	0
ENSMUSG00000071890	Mroh9	0.003460706	0	0	0.004660729	0.003407387	0	0	0.002886136	0.011448478	0	0	0	0.019558544	0	0	0	0	0	0	0	0	0	0	0	0
ENSMUSG00000026586	Prrx1	1.533096839	0.131637845	0.162840905	0.145524909	0.832577502	1.692300062	0.575684145	0.135053986	0.284567069	0.167726931	1.903605527	0.118742915	1.901976495	0.823755392	0.617274516	1.357547918	0.144879707	0.675476521	0.794256562	0.554619767	0.242124988	1.053189264	1.18506833	0	0.446963134
ENSMUSG00000092188	Gm20471	0.02605394	0	0	0.001629928	0.041153754	0.021389064	0	0	0.00546084	0	0.043027332	0	0.040648032	0	0.008880932	0	0	0	0	0	0	0	0.140182193	0	0
ENSMUSG00000040124	Gorab	0.134746015	0.084707854	0.066005355	0.117293969	0.049911729	0.194724893	0.030363664	0.148190703	0.120448595	0.090062917	0.11106942	0.097426951	0.197317786	0.178206214	0.05341605	0.071004093	0.083453697	0.024629996	0.070153166	0	0.177055451	0	0.143868173	0.196448846	0
ENSMUSG00000101869	Gm29500	0	0	0	0	0	0	0	0	0	0	0	0	0	0	0	0	0	0	0	0	0	0	0	0	0
ENSMUSG00000040113	Mettl11b	0.001313913	0.002779734	0	0	0.055303273	0.004724047	0	0	0	0	0	0	0	0	0	0	0	0.030489432	0	0	0	0	0	0	0
ENSMUSG00000026585	Kifap3	0.879775565	0.72505476	0.619548641	0.714155642	0.377042041	1.037584788	0.532850234	0.713414312	1.033244462	0.667624908	1.15330256	0.802167735	0.973455265	0.919591277	0.341328684	0.748773518	0.442109538	0.938993763	1.10646283	0.475274304	0.03321917	1.287075073	0.749747914	0.597167169	0.65871395
ENSMUSG00000026584	Scyl3	0.212284949	0.251629026	0.284020097	0.197909941	0.120874019	0.384453024	0.068851819	0.274994585	0.209517189	0.276365907	0.198956913	0.480770126	0.346813435	0.161046652	0.161613137	0.141284757	0.214295512	0.130222025	0.25437567	0.173217816	0.451797754	0	0.387637971	0.203241844	0.354197015
ENSMUSG00000041406	BC055324	0.042155761	0.048383848	0.079143729	0.066204464	0.036709441	0.063355436	0.014837671	0.042307537	0.064215653	0.035455564	0.091085548	0.07107545	0.039125622	0.097740071	0.117147781	0.039386919	0.122710961	0.074609067	0.189377937	0	0.168517865	0	0.185846856	0.287895763	0
ENSMUSG00000041396	Mettl18	0.035805458	0.048356932	0.028544297	0.051062214	0.036240899	0.061039493	0.044942251	0.077159536	0.054047153	0.017061762	0	0.053269905	0.016544088	0.038144911	0.08580538	0.030977783	0.027201114	0.028560779	0	0.212481963	0.034750578	0	0	0	0
ENSMUSG00000026582	Sele	0.001729303	0	0.00499678	0.032299106	0.001213968	0.403987737	0.017573294	0.162277294	0	0.014817449	0	0.014052167	0	0	0	0	0.022590906	0.379080017	0.14025465	0	0	0	0.272828156	0	0
ENSMUSG00000026581	Sell	0.001330518	0.006313961	0.024670247	0.002819768	0.001316924	0.002706494	0	0	0	0	0	0	0	0	0	0	0.88046487	0	0	0	4.398819197	0	0	0	0
ENSMUSG00000026580	Selp	0.005207309	0.001732041	0.004331534	0.122618836	0	0.011659496	0.005502239	0.111614071	0.01424016	0.105941396	0.021174642	0.034987197	0	0	0	0.025947203	0	0.051689035	0	0	0	0	0	0	0
ENSMUSG00000090081	Gm16587	0	0	0	0	0	0	0	0.007525678	0	0	0	0	0	0	0	0	0	0	0	0	0	0	0	0	0
ENSMUSG00000086593	Gm16548	0	0	0	0	0	0	0	0	0	0	0	0	0	0	0	0	0	0	0	0	0.122943766	0	0	0	0
ENSMUSG00000026579	F5	0.001180843	0.001021434	0.010349176	0.001579459	0	0	0	0.006062917	0.003961267	0	0	0	0	0	0	0	0	0	0	0	0	0	0	0	0
ENSMUSG00000040918	Slc19a2	0.071432711	0.031921381	0.057476696	0.050438947	0.134434113	0.04841395	0.049062074	0.030552149	0.149814175	0.049631121	0.088326963	0.045003222	0.04620728	0.054538037	0.151763376	0.012797379	0.038452073	0	0.022588967	0.084099858	0	0.063593814	0.339784204	0.098796657	0.072843823
ENSMUSG00000026578	Ccdc181	0.052082281	0.040354649	0.048694024	0.067611229	0.035342312	0.021289185	0.023104855	0.051144311	0.190454791	0.037910347	0.021697273	0.074803008	0.063700665	0.068577413	0.117243535	0	0.027010675	0.030840068	0	0.108409943	0.235085725	0.063593814	0.111209964	0.304785126	0
ENSMUSG00000026577	Blzf1	0.279938986	0.159492321	0.162891948	0.194493942	0.162463389	0.218661889	0.091041194	0.166606732	0.168481489	0.202485629	0.388687629	0.196241828	0.289099607	0.332746226	0.094476247	0.179822805	0.314504242	0.211827893	0.21166586	0.134004985	0.173767991	0	0.522762066	0.075376127	0.197503555
ENSMUSG00000026575	Nme7	0.370211237	0.368046898	0.322622645	0.367410769	0.706825149	0.597141744	0.95778374	0.349812321	1.236709208	0.187779582	0.489718939	0.220995745	0.322168886	0.265824964	0.660235081	0.370120914	0.562400469	0.360607769	0.479205263	0.393978736	0.460112394	0.267584458	0.081953778	0.20809251	0.193621237
ENSMUSG00000026576	Atp1b1	0.401740178	0.597291327	0.489222252	0.530807485	2.528211227	1.064713411	3.444768103	0.462166556	3.862629709	0.494531779	0.681089889	0.34605501	0.288433781	0.311381299	3.350344974	0.672880229	1.045297901	0.467267342	0.4861321	1.147829475	0.873047386	2.429962024	0.297676257	0.122651229	0.89917961
ENSMUSG00000104011	Gm32391	0	0	0	0	0.009834928	0	0	0	0	0	0	0	0	0	0	0	0	0	0	0	0	0	0	0	0
ENSMUSG00000097281	Gm26685	0	0	0	0	0	0	0	0	0	0	0	0	0	0	0	0	0	0	0	0	0	0	0	0	0
ENSMUSG00000103383	Gm37754	0.003099955	0	0	0	0	0	0	0	0.111491651	0	0.023903002	0	0	0	0	0	0	0	0	0	0	0	0	0	0
ENSMUSG00000102897	Gm37853	0.008844614	0.001747353	0.002618725	0.003022682	0	0.021046842	0.009581031	0	0.319018757	0	0.063239871	0	0	0	0	0	0	0	0	0	0	0	0	0	0
ENSMUSG00000102761	Gm37184	0.002040554	0	0.00124918	0.011056521	0.00137307	0.074350557	0	0	0.12460743	0.012401409	0.038559731	0	0	0	0	0.013047949	0	0	0	0	0	0	0	0	0
ENSMUSG00000102163	Gm36945	0	0	0.002844791	0.002048156	0	0.005582965	0	0	0.053405382	0	0.006190609	0	0	0	0	0	0	0	0	0	0	0	0	0	0
ENSMUSG00000026574	Dpt	5.505886435	0.365261353	0.441661258	0.346446865	0.32159731	0.332353016	0.74499999	0.199053554	0.355873896	0.367144808	6.126927933	0.251385734	11.59905936	3.177249702	0.526491656	0.555510523	0.615592881	0.215254103	0.026804909	1.240558025	0.200404191	1.120601043	2.734005283	0	0.770295288
ENSMUSG00000103659	Gm32569	0.473047626	0.008479092	0.021694774	0.051107592	0.079064327	0.00209944	0.026331133	0.007560244	0.375050645	0	0.646634469	0.009300353	0.670968204	0.235307244	0.01229486	0.070984096	0.064186859	0	0	0	0.075648115	0	0.41749173	0	0.09180376
ENSMUSG00000026573	Xcl1	0.005629392	0	0.000811316	0.002324263	0.008463067	0.012806763	0.011159992	0	0.019584261	0	0	0.026614012	0.013565686	0	0	0	4.268602555	0	0	0	0	0	0	0	0
ENSMUSG00000101189	1700029M03Rik	0	0	0	0	0	0	0	0	0	0	0	0	0	0	0	0	0	0	0	0	0	0	0	0	0
ENSMUSG00000102408	4930568G15Rik	0	0	0	0	0.001985309	0	0	0	0	0	0	0	0	0	0	0	0	0	0.025152171	0	0	0	0	0	0
ENSMUSG00000026572	Tbx19	0	0	0.001444221	0	0.004196743	0	0	0	0	0	0	0	0	0	0	0	0	0	0	0	0	0	0	0	0
ENSMUSG00000040848	Sft2d2	0.146071141	0.279020712	0.529149166	0.651802155	0.151407421	0.046438086	0.23484794	0.319118639	0.386345816	0.360135876	0.270625933	0.36171939	0.104462028	0.101216323	0.150617552	0.159557047	0.378701368	0.106111597	0.325677581	0.214366233	0.443323385	0.160333494	0.334542471	0.538642606	0.333088963
ENSMUSG00000040843	Tiprl	0.494639058	0.636357154	0.491057183	0.558744499	0.437111425	0.488280576	0.509214601	0.524837425	0.5269614	0.566589595	0.331263606	0.539210208	0.664506405	0.526915265	0.363955949	0.520925572	0.440980831	0.937751645	0.457084081	0.852676539	0.829209182	0.602387023	0.778890814	0.454865106	0.367182514
ENSMUSG00000040836	Gpr161	0.112920662	0.023146126	0.004015216	0.024057055	0.006773295	0.04697636	0.005394843	0.032188506	0.044956155	0.085039853	0.08229695	0.042789582	0.238107346	0.122595309	0	0.082671776	0.030069039	0.029572456	0	0	0	0	0.075677312	0	0
ENSMUSG00000026571	Dcaf6	1.197610068	1.378500915	0.861389327	1.300305366	1.688204438	0.619383294	0.718425174	1.521483632	1.54462258	1.373605381	1.341059361	1.035537562	0.860420156	1.338835249	1.258678062	1.492973641	1.123597571	0.668727512	0.777695384	0.537703908	0.750712114	0.327266244	1.747784554	1.232030864	2.604490218
ENSMUSG00000026568	Mpc2	3.509114132	3.744654897	3.371835429	3.169697125	4.396693519	3.440760428	10.14938358	2.955745768	3.291785971	2.917368665	3.021735632	3.384107129	2.740839204	3.224465488	4.749995337	4.018383666	2.80339703	3.600087668	3.429459188	5.146158191	2.951890728	5.245969992	3.087541407	3.482888433	5.831961807
ENSMUSG00000026567	Adcy10	0.024747767	0.01316352	0.004217627	0.011313704	0.007712156	0.013726686	0.005221583	0.011844373	0.008995194	0.020998363	0.022156147	0.007368936	0	0	0.012774916	0.0165741	0	0	0	0.049032106	0	0	0	0	0.119731801
ENSMUSG00000103583	Gm38325	0	0	0	0.001785561	0.001885131	0	0	0	0	0	0	0	0	0	0	0	0	0	0	0	0	0	0	0	0
ENSMUSG00000026566	Mpzl1	0.292701059	0.822144567	0.077523422	0.457667671	0.115470811	0.543748061	0.164435834	0.495187562	0.186349108	1.463719743	0.628295283	0.197833701	0.223725319	0.608646633	0.118958012	0.258202134	0.023194537	0.526337988	0.608060566	0.126044799	0	0.063593814	0.648871428	0.410205923	0.094368111
ENSMUSG00000040723	Rcsd1	0.489276355	2.475644102	2.028986157	1.457302172	0.988136217	2.356164675	0.600704437	1.787294593	0.479165854	0.696734094	0.757993309	1.702310547	0.132977889	1.389772804	0.716413091	1.181635862	2.570115898	1.799065034	2.245379644	0.181942063	4.624308583	0.358577499	1.46686557	0.543307957	0.092128538
ENSMUSG00000103686	Gm37073	0	0.000939614	0.003142344	0	0	0.010009397	0	0	0	0	0	0	0	0	0	0	0	0.03117139	0	0	0	0	0	0	0
ENSMUSG00000040713	Creg1	1.202291268	0.818846574	1.68082564	1.05259197	2.353941706	0.988506527	3.980895261	0.670607636	1.909050897	0.64286243	0.904115541	0.931064395	0.984112409	0.986629782	1.350286332	0.762217775	0.858958768	0.994970736	0.926746901	0.968830607	1.087666847	1.406865705	1.070179086	0.702466894	0.902610958
ENSMUSG00000104306	Gm36972	0	0	0.007077902	0.00126218	0	0	0	0	0	0	0	0	0	0	0	0	0	0	0	0	0	0	0	0	0
ENSMUSG00000005763	Cd247	0.034823494	0.328871987	0.053135533	0.035551876	0.058666441	0.035758732	0.037641794	0.130067728	0.049454406	0.317951811	0.016460417	0.040743744	0.017833186	0.344857756	0.118400718	0	6.112080512	0.197513235	0.065195563	0.2873523	0.121000188	0.063593814	0.111756817	0	0.16840653
ENSMUSG00000102154	Gm37469	0	0.012721498	0.001189534	0	0	0	0	0	0	0.067860199	0	0	0	0	0	0	0.089597312	0	0	0	0	0	0	0	0
ENSMUSG00000026565	Pou2f1	0.943599757	0.917338932	0.887338165	1.057202086	1.08251081	1.040372203	0.256182615	0.923505635	0.800320317	1.302252579	1.061082993	0.66162291	0.952532898	0.938798138	0.802930747	0.880189105	1.699481071	1.075016122	1.811284907	0.796604382	1.039400949	0.543470736	0.668459936	0.44393766	0.988140434
ENSMUSG00000097196	Gm26665	0	0	0	0	0.002011811	0	0	0	0	0	0	0	0	0	0	0	0.028414257	0	0.062579337	0	0	0	0	0	0
ENSMUSG00000102484	Gm37923	0	0	0	0	0	0	0	0	0	0	0	0	0	0	0	0	0	0	0	0	0	0	0	0	0
ENSMUSG00000026564	Dusp27	0.065298705	0.071802249	0.064122407	0.067919089	0.524632284	0.09102714	0.373442621	0.036151157	0.092686285	0.005999952	0.087397011	0.070918201	0.014588403	0.101705937	0.610464429	0.120870528	0.054822605	0.032873542	0.054269514	0.0881601	0.052767803	0	0.07535795	0	0
ENSMUSG00000000544	Gpa33	0	0	0	0	0	0	0	0	0	0	0	0.00883831	0	0	0	0	0	0	0	0	0	0	0	0	0
ENSMUSG00000040629	Mael	0	0	0	0	0	0	0	0	0	0	0	0	0	0	0	0	0	0	0	0	0	0	0	0	0
ENSMUSG00000040612	Ildr2	0.113808053	0.02203276	0.209909734	0.047079413	0.011021608	0.019268281	0.0651074	0.027275329	2.748570285	0.008905513	0.289364501	0.021804924	0.598080244	0.108072703	0	0.185466614	0	0	0.179564564	0.316026694	0.250766479	0.10102847	0.17773548	0	0.299622965
ENSMUSG00000091393	5330438I03Rik	0	0	0	0	0	0	0	0	0.008337347	0	0	0	0	0	0	0	0	0	0	0	0	0	0	0	0
ENSMUSG00000103400	Gm15853	0.006324008	0.00653568	0.002851096	0	0.003383522	0.013103234	0	0.015647753	0	0	0	0	0	0.024640101	0	0	0	0	0	0	0	0	0.084645336	0	0
ENSMUSG00000026563	Tada1	0.107897249	0.102710358	0.10382344	0.103085805	0.099986812	0.096283483	0.040990382	0.128725665	0.126318492	0.081337297	0.072060383	0.088123577	0.071691251	0.154713242	0.044382751	0.13202216	0.150366345	0.233148463	0.052861639	0.077939285	0.073924582	0.107853923	0.238401061	0.162982032	0.25020365
ENSMUSG00000040596	Pogk	0.241155298	0.189778101	0.275431937	0.191284694	0.295606219	0.222835968	0.114894568	0.266943616	0.202716755	0.181892574	0.161868615	0.114513175	0.283445139	0.255251242	0.105805573	0.12293736	0.238861785	0.404668533	0.35672287	0.132728343	0.03321917	0.271004052	0.25260441	0.30040642	0.32761793
ENSMUSG00000086056	Gm4846	0	0	0	0	0.004194044	0	0	0	0.00900621	0	0	0.008557599	0	0	0	0	0	0	0	0	0	0	0	0	0
ENSMUSG00000051081	Gm4847	0	0	0	0	0.005592059	0	0	0	0	0	0	0	0	0	0	0	0	0	0	0	0	0	0	0	0
ENSMUSG00000026560	Fmo9	0.00145426	0	0	0	0	0	0	0	0	0	0	0	0	0	0	0	0	0	0	0	0	0	0	0	0
ENSMUSG00000102548	Gm16701	0.004521685	0.027573162	0.004378377	0.001688676	0	0.016282468	0	0.00311494	0	0.027715181	0.029435979	0	0.01024807	0.01282524	0	0	0	0	0	0	0	0	0	0	0
ENSMUSG00000097823	Gm16701	0.009592188	0.018115147	0.00721036	0.001161975	0	0.013561505	0	0.005587928	0.004170751	0	0.017452144	0.02371624	0.017436579	0.018949084	0.015383385	0	0.02722244	0.031982499	0	0	0	0	0	0	0
ENSMUSG00000060568	Fam78b	0.278055959	1.325713828	0.24533325	0.170752902	0.132605773	0.966243277	0.12749805	0.606968352	0.202946545	0.482588874	1.058020064	0.20591344	0.185810706	0.755508317	0.227284146	0.064521529	0.607483345	1.016502354	0.678396468	1.858310184	0	0.385498478	0.664212464	0.063952522	0.472010364
ENSMUSG00000026558	Uck2	0.06002431	0.083531669	0.064579173	0.121465982	0.350231961	0.055869859	0.180415398	0.096789868	0.195258364	0.138584806	0.068447477	0.161194407	0.034968195	0.108039174	0.379808294	0.231109757	0.135943216	0	0.119862174	0.13267107	0.124171158	0.088141449	0	0.327094033	0
ENSMUSG00000103139	Gm37982	0.013548864	0.003287115	0.005125178	0.031948406	0.095113733	0	0.012591167	0.012315504	0.046832872	0.041404913	0	0.008885477	0.036555559	0.014619028	0.045414317	0.089910063	0.067595411	0	0.022908773	0	0	0	0	0	0
ENSMUSG00000102909	Gm2453	0.000920776	0	0	0	0	0	0	0	0	0	0	0	0	0	0	0	0	0	0	0	0	0	0	0	0
ENSMUSG00000052428	Tmco1	1.091554559	1.166307111	0.986938882	1.217591987	1.012318719	1.274955987	1.875390776	1.194740181	1.147280854	1.004658493	1.004900047	1.271307629	1.091911381	1.255767321	1.177809036	1.101819442	1.234389095	1.033769417	1.600576733	0.926331899	0.724890377	0.836572368	1.093962263	0.340347255	0.907928528
ENSMUSG00000026687	Aldh9a1	0.155655724	0.140380927	0.365689525	0.128879405	0.664343245	0.205094466	0.195307205	0.192726629	0.235047269	0.111535864	0.139971373	0.090504827	0.162480802	0.172027199	0.253638058	0.228748734	0.100867956	0.100578276	0.344076047	0.19963191	0.265415747	0.148385565	0.592776164	0.154676648	0.188400873
ENSMUSG00000026688	Mgst3	1.37071105	1.780467792	1.446776845	1.587936199	1.884735395	1.617445514	5.460745631	1.566155927	1.394316429	1.59018476	1.200248046	1.365812577	0.973058781	1.615528993	2.270817059	1.738995527	1.735955159	1.179949425	1.382205292	2.561960272	1.493162959	1.102249458	1.9725686	1.498634714	1.636362662
ENSMUSG00000040485	Lrrc52	0.001134023	0.005085122	0	0.002915074	0.151617263	0.005421194	0.00454723	0	0.012075421	0	0.021824686	0	0	0	0	0	0	0	0	0.087231871	0	0	0	0	0
ENSMUSG00000015843	Rxrg	0.091507299	0.109943047	0.09294597	0.109318878	0.463167498	0.114318078	0.411232446	0.087621648	0.058095063	0.047050933	0.097443846	0.098296968	0.014494203	0.06426616	0.008699041	0.093135667	0.039470842	0.093486524	0.043881301	0.846259992	0.20290891	0.617426241	0.122970979	0	0.345743498
ENSMUSG00000026686	Lmx1a	0.007750805	0	0.001036881	0.004925106	0.001270737	0	0	0	0	0	0	0.02309345	0.068950839	0	0	0	0	0	0	0	0	0	0	0	0
ENSMUSG00000093538	Gm20711	0.007095622	0.00105752	0.001780758	0.002061182	0.001092144	0	0	0	0	0	0	0	0	0	0	0	0	0	0	0	0	0	0	0	0
ENSMUSG00000052534	Pbx1	4.759667071	1.937543271	1.642495787	7.544750532	7.07899858	4.178847574	1.484729288	2.976970537	13.30267852	4.737012277	4.410891896	3.044296276	3.551398007	3.742879425	4.660978176	5.120291124	0.784795641	4.083047189	1.373746518	2.588693439	0.815936669	5.227365156	4.314856173	8.703330521	1.846698372
ENSMUSG00000103530	Gm37839	0	0	0	0	0	0	0	0	0	0	0	0	0	0	0	0	0	0	0	0	0	0	0	0	0
ENSMUSG00000026683	Nuf2	0.007960041	0.001857618	0.006801563	0.000881101	0.000773359	0.005275444	0.008153268	0.002633014	0	0	0.013570546	0	0	0	0	0	0.093590895	0	0.822453749	0	0	0	0	0	0
ENSMUSG00000026678	Rgs5	0.541161576	1.737387147	0.847114493	0.584048625	0.777561001	22.24949426	3.381775144	0.946983089	0.666749131	2.205954412	0.626832489	0.599748632	0.346352191	1.146115673	0.596838826	11.03676144	0.931494018	15.52910052	2.167137737	2.317946025	0.368881129	2.210619793	7.2226339	0.525666608	1.704043942
ENSMUSG00000038530	Rgs4	0.034835301	0.066425128	0.050436656	0.030502297	0.032954097	2.45409869	0.14381804	0.07398537	0.021085402	0.050213168	0.054958012	0.075373843	0.024052793	0.065510002	0.059712148	1.128996143	0.063246306	1.186411956	0.204460671	0.061956717	0	0	0.833935102	0	0
ENSMUSG00000070532	Ccdc190	0.000886708	0	0.001611436	0	0	0.014400046	0	0	0	0	0	0	0	0	0	0	0	0.043809691	0	0	0	0	0	0	0
ENSMUSG00000026675	Hsd17b7	0.074075691	0.048300942	0.04015459	0.075098041	0.135532699	0.084538855	0.14192237	0.049725529	0.032453892	0.009971879	0.026248189	0.028919858	0.171086326	0.054345438	0.118925806	0.105301166	0.034713544	0.029332309	0	0	0.082437852	0	0	0	0
ENSMUSG00000097503	3110045C21Rik	0.012890061	0.005656448	0.002643154	0.005484213	0.011927851	0.010682586	0.003159411	0.034601524	0.004090557	0	0	0	0.020627628	0	0	0	0	0	0	0	0	0	0	0	0
ENSMUSG00000026674	Ddr2	2.749039796	0.100442947	0.154428529	0.23952341	0.108398104	1.827166539	0.258808451	0.0863446	0.644297589	0.110415012	1.981992499	0.082063664	5.230382998	1.551547753	0.121864927	0.885938962	0.311011257	1.311934828	0.30459985	0.25062119	0.03321917	0.348325607	2.621989724	0.093593523	0
ENSMUSG00000026670	Uap1	0.995058349	0.391862768	0.328839398	0.449059191	0.259844495	0.492198943	0.517794826	0.484855443	0.838014981	0.524091262	0.634619885	0.153682584	4.426232509	0.829013864	0.225128715	0.418763645	0.393404405	0.46829133	0.411246273	0.246614692	0.378756934	0.743979407	0.515074251	0.064869353	0.360883128
ENSMUSG00000104266	Gm37748	0.004415969	0	0	0.005307462	0.007374254	0.003060119	0	0.002976664	0.010057986	0	0	0	0	0	0	0	0	0	0	0	0.046037548	0	0	0	0
ENSMUSG00000103908	Gm37502	0.002031883	0.000618	0	0	0.003334222	0	0	0	0	0	0	0	0	0	0	0	0	0	0	0	0	0	0	0	0
ENSMUSG00000026667	Uhmk1	0.252454361	0.276901738	0.243096419	0.290149015	0.134039639	0.195207242	0.26746041	0.242682784	0.195114934	0.256044341	0.150643172	0.281003696	0.226728265	0.249943616	0.174848384	0.074133499	0.446684951	0.173006215	0.115513374	0	0.223376628	0.365387713	0.076126675	0.090581351	0.092128538
ENSMUSG00000044306	4930500M09Rik	0.002807954	0.002517171	0.001438107	0	0	0	0.008040279	0	0	0	0	0	0	0	0	0	0	0.057446008	0	0	0	0	0	0	0
ENSMUSG00000073494	Sh2d1b2	0	0	0	0	0	0	0	0	0	0	0	0	0	0	0	0	0	0	0	0	0	0	0	0	0
ENSMUSG00000102418	Sh2d1b1	0.001025712	0.000557496	0.056933251	0	0	0.010431224	0	0	0.014844063	0	0	0	0	0	0	0	0.098602206	0.022207171	0	0	0	0	0	0	0
ENSMUSG00000102752	Gm7694	0.007507085	0.008385383	0.027442018	0.020921934	0.022106986	0.007499678	0.045791144	0.002637976	0.077150865	0.058397737	0.016565369	0.059076892	0.014303328	0	0	0	0	0	0	0	0	0	0	0	0
ENSMUSG00000038473	Nos1ap	0.120801574	0.161504655	0.743155923	0.698509229	0.872492543	0.042474477	0.209419576	0.300524929	2.068195738	2.012293355	0.397920588	1.420294587	0.101676642	0.123668686	1.1403917	0.483199417	0.023132726	0.065512286	0.614535243	0.117807848	0.109423557	0.10102847	0.079668579	0.090581351	0.205677895
ENSMUSG00000042800	Spata46	0.002030528	0.001319988	0.004049475	0.015987351	0.011392544	0	0.005005659	0	0.089298586	0.051870004	0.009269249	0.019594166	0	0	0	0	0	0	0	0	0	0	0	0	0
ENSMUSG00000038463	Olfml2b	0.426711743	0.020456356	0.011509	0.084909697	0.116396118	0.128887134	0.089484429	0.004230528	0.465647439	0.01330256	1.490382407	0.046843269	0.569445227	0.258591086	0.307367747	0.24696644	0.017356772	0	0.168795417	1.97266407	0.03321917	0.070172484	0.339066692	0	0.123566627
ENSMUSG00000026663	Atf6	0.967706923	0.959286636	2.288376915	1.110669755	2.992961513	0.961488949	1.353440467	0.867816302	1.204622128	0.74900545	1.069978152	1.064767403	0.799166924	0.966513655	2.031763647	0.837355918	1.674717445	1.055245644	1.949079543	1.143106114	1.923963664	0.237112913	1.278732452	3.227057196	1.340664221
ENSMUSG00000026659	Dusp12	0.295676801	0.228139223	0.377163471	0.248193679	0.255219988	0.311281743	0.099314832	0.332211738	0.195447371	0.245233371	0.258500131	0.309565851	0.222528196	0.339129361	0.145781961	0.366192582	0.131415387	0.265516646	0.110227178	0.255207363	0.225253236	0.115380178	0.418269494	0.321566993	0.084883879
ENSMUSG00000096968	Gm26620	0.007426079	0	0.012143905	0.00549288	0.007943711	0.004397346	0	0	0.005015146	0	0.008778907	0	0	0.008369146	0.049494141	0	0	0	0	0	0	0	0	0	0
ENSMUSG00000070524	Fcrlb	0	0	0	0	0.000666844	0	0	0	0	0	0	0	0	0	0	0	0	0	0.02853413	0	0	0	0	0	0
ENSMUSG00000038421	Fcrla	0.015017574	0.019188442	0.044329244	0.005085164	0.012722461	0.031765779	0.015640935	0.008647516	0.010257883	0.016159527	0	0.017160429	0.009940961	0.013153827	0	0.015502073	0.040176132	0	0.080453597	0	2.030656446	0.310791107	0.10082678	1.043606926	0.092128538
ENSMUSG00000026656	Fcgr2b	0.023236941	0.03722329	3.356815427	0.094726524	0.027371604	0.057199111	0.076611931	0.022118424	0.060734055	0.017828732	0.075328701	0.065881074	0.009479176	0.038953401	0	0.037202694	0.036056306	0.151503102	1.161294961	1.017859548	0.967088322	0.092086119	0.084645336	0.413713379	0.34040804
ENSMUSG00000103676	Gm38204	0.001254221	0.004239126	0.153683217	0	0	0	0	0	0.003679717	0	0	0	0	0	0	0	0	0	0.070996255	0	0.124171158	0	0	0.184488646	0
ENSMUSG00000104340	Gm10522	0	0	0.004188978	0	0	0	0	0	0	0	0	0	0	0	0	0	0	0	0	0	0	0	0	0	0
ENSMUSG00000059089	Fcgr4	0.000474113	0	0.251494956	0	0.005020584	0	0.012644622	0	0	0	0	0	0	0	0	0	0	0	0	0	0	0	0	0	0
ENSMUSG00000059498	Fcgr3	0.045734645	0.052672542	3.05213713	0.04166539	0.03720862	0.049365346	0.171455626	0.054139291	0.047938962	0.03081776	0.021730459	0.022158228	0.023565251	0.084898366	0.050873163	0.06101358	0.073965699	0	0.713988019	0.16957989	0.19457439	0	0	0	0
ENSMUSG00000026649	Cfap126	0.018651452	0.009536496	0.021308778	0.018178084	0.044679344	0.026991712	0.007490401	0.04020811	0.019500901	0.039006419	0.010632269	0.01498271	0	0.009771685	0.047797283	0.015008187	0	0.059368164	0	0	0	0	0	0.122651229	0
ENSMUSG00000058076	Sdhc	1.184603721	1.282916928	1.284074358	1.213318408	2.058688995	1.391109042	3.604661096	1.034928134	1.205020795	1.173274751	1.277187806	1.077891022	0.993910465	0.961125468	2.075430852	1.89840529	1.13936632	1.266273922	1.149291669	1.559339608	1.466912279	1.281637063	0.580566304	2.169063648	1.656151536
ENSMUSG00000056569	Mpz	0.000926138	0.001499739	0	0	0	0	0.005211737	0	0	0	0	0	0	0	0	0.052042675	0.027984866	0	0	0.270092451	0	0.092086119	0	0	0
ENSMUSG00000038370	Pcp4l1	0.250447088	0.360879596	0.228456987	0.289701368	0.509555769	0.404963996	0.836337497	0.318408168	0.233668195	0.467294569	0.172617806	0.964557432	0.213847003	0.143468461	1.397369179	1.219765154	0.185901496	0.664713191	0.192740727	0.090715693	0.225967238	0.256020776	0.175686851	0.295634383	0.434422423
ENSMUSG00000005677	Nr1i3	0.012381844	0.012611529	0.020043376	0.017401983	0.041175899	0.007912025	0.018860138	0.007741042	0.024521584	0.029609405	0.022115771	0.066174765	0.009666963	0.024737168	0.048879156	0	0.083496012	0	0	0	0	0	0.068832599	0.165886998	0
ENSMUSG00000005674	Tomm40l	0.097134147	0.10710189	0.084703164	0.090680817	0.122052434	0.138851444	0.222902809	0.123700093	0.071398622	0.048814216	0.060650549	0.070925082	0.059595554	0.189615789	0.204784517	0.153334036	0.046985416	0.198369883	0.042451849	0.04254061	0	0.233524824	0	0.068415363	0.217964623
ENSMUSG00000005681	Apoa2	0.003523959	0.005500178	0.018701493	0.004058705	0.010045184	0.007054626	0.004716652	0	0.010807235	0	0	0	0	0	0	0	0	0	0	0	0	0	0	0	0
ENSMUSG00000058715	Fcer1g	0.099553584	0.109260493	5.662654883	0.116975194	0.140513419	0.132931976	0.210645193	0.072271168	0.132745123	0.140107016	0.140553023	0.221122489	0.087020411	0.213833239	0.121813156	0.313614452	3.17252233	0.163689014	2.680863401	0.362171448	0.328928511	0.225894589	0	0.531873582	0.607553391
ENSMUSG00000013593	Ndufs2	1.76551004	2.127357079	1.854175461	1.873455259	2.371436179	2.031308425	7.458664143	1.766872896	2.018081836	1.697633175	1.591797334	1.727123197	1.010151375	1.739975376	2.864017115	2.040996518	2.642208734	1.49978811	1.996152517	2.477223321	1.944492243	2.225252519	2.964068382	1.376806308	2.564341593
ENSMUSG00000006403	Adamts4	0.046456721	0.03159773	0.008326542	0.005170915	0.003396762	0.129928183	0	0.010718313	0.006285118	0.026862139	0.00540161	0.111065498	0.032920504	0.102483426	0	0	0	0.155850351	0.063770857	0	0	0.250588884	0	0	0
ENSMUSG00000052423	B4galt3	0.122404851	0.12231605	0.115210013	0.107581289	0.059273296	0.133469437	0.062127673	0.097327606	0.140311159	0.091404952	0.182442464	0.126344513	0.097788875	0.110837169	0.114686985	0.198265846	0.198956243	0.147282411	0.176226036	0.096137669	0.214593127	0	0.359313802	0.10530528	0.164110177
ENSMUSG00000062729	Ppox	0.135400496	0.078600643	0.141123244	0.129246539	0.072728386	0.122322413	0.056207702	0.093935278	0.074497537	0.117769773	0.066398348	0.134801546	0.192557434	0.091401587	0.057503951	0.114882879	0.170997713	0.111689065	0.158269697	0.11821023	0.198447516	0.450834243	0	0	0
ENSMUSG00000053483	Usp21	0.090727725	0.076499327	0.137361429	0.06843952	0.051290071	0.09173523	0.043529253	0.110455039	0.123347512	0.084305365	0.042955308	0.166974668	0.038553121	0.154768653	0.040440086	0.068036573	0	0.092568998	0.062961984	0.221380526	0.03321917	0	0.165100471	0.271192278	0.116300707
ENSMUSG00000062963	Ufc1	0.488760805	0.45543783	0.424630621	0.511827622	0.405423996	0.364536046	0.762280317	0.591684403	0.490488122	0.459551332	0.426428252	0.474755426	0.557000953	0.566799155	0.329413862	0.479158458	0.321362257	0.367952565	0.307692204	0.419832682	0.616342332	0.569543724	0.645685613	0.122651229	0.859489448
ENSMUSG00000103983	Gm20045	0.130838282	0.135447958	0.185089111	0.131494382	0.147637447	0.173772985	0.030541618	0.158385789	0.16490441	0.113867318	0.120188027	0.057675422	0.132057203	0.166616451	0.062629238	0.259698807	0.139848723	0.216827513	0.177590023	0.064472454	0.076974591	0	0.383641462	0	0.230383064
ENSMUSG00000013973	Dedd	0.163210065	0.202253065	0.234431831	0.249274883	0.194476553	0.167583236	0.10627806	0.275598456	0.155932294	0.257898454	0.175744749	0.218358159	0.08215285	0.185877236	0.197095999	0.09774049	0.120964656	0.286716797	0.147487399	0.25994902	0.327292424	0	0.120540019	0.238720891	0.397058556
ENSMUSG00000013997	Nit1	0.296034799	0.266237678	0.234965892	0.31042202	0.230169481	0.344111484	0.300879382	0.265030721	0.309724581	0.181006495	0.275401429	0.201680355	0.304693956	0.29063627	0.308730015	0.487186383	0.170434074	0.284296784	0.299343338	0.264022776	0.346572794	0.378822879	0.455728538	0.100040016	0.071575813
ENSMUSG00000006412	Pfdn2	0.484104689	0.527250584	0.401904517	0.579045285	0.363646592	0.545253605	0.899992022	0.533696159	0.541370058	0.401066633	0.464277535	0.426282854	0.336069836	0.380083755	0.584644426	0.633236111	0.660051079	0.491451978	0.550081874	0.351837847	0.440078156	2.879066131	0.375344222	0.170174633	0.566257581
ENSMUSG00000045259	Klhdc9	0.010064007	0	0.001083794	0.002173648	0.002600278	0.005440829	0	0	0.014176408	0	0.019930157	0.0121898	0	0.011262783	0	0	0	0	0	0	0	0	0	0	0
ENSMUSG00000006411	Nectin4	0.002865834	0	0.185905125	0.002561869	0	0	0.006457846	0	0	0.007940793	0	0.008557599	0.018806328	0	0	0	0	0	0.090464937	0.044086171	0	0	0	0.242011907	0
ENSMUSG00000048865	Arhgap30	0.019240069	0.027540767	1.63322436	0.010701861	0.008343258	0.03381461	0.029466588	0.016895571	0.033176526	0.033641062	0.053450043	0.006513046	0.017152335	0.025675004	0.027110932	0	1.582520543	0.025706776	1.027789304	0.096387722	1.457814428	0	0	2.894963432	0
ENSMUSG00000026641	Usf1	0.111332479	0.183406127	0.170490207	0.12498249	0.078794927	0.151611913	0.108600874	0.196599992	0.137226733	0.159831297	0.135903971	0.078523061	0.160473193	0.132975181	0.021837876	0.053899956	0.149713905	0.128953372	0.177101746	0	0.188441156	0.088141449	0.076382524	0	0.195675866
ENSMUSG00000103711	Tstd1	0.009013219	0.023047929	0.026221357	0.01742503	0.009913179	0.015088069	0	0.024941909	0.042614268	0.028174422	0.034600306	0.017927958	0.016623073	0.055508417	0	0	0	0	0.055585128	0	0.189769525	0	0	0	0
ENSMUSG00000038235	F11r	0.053790518	1.897817802	0.211506337	0.92724889	0.261310384	0.228456014	0.498637503	1.674180165	0.933982324	2.411262418	0.029597684	2.060612759	0.048864318	1.025285106	0.208356745	0.245296176	0.103765806	1.072003469	1.18171148	0.275073029	0.426137855	0.535885782	0	0.144458569	0.17925199
ENSMUSG00000091993	B930036N10Rik	0.00803035	0.001205535	0.003992602	0.001792989	0.005490432	0.00403463	0	0	0	0	0	0	0.017810121	0	0	0	0	0	0	0	0	0	0	0	0
ENSMUSG00000060244	Alyref2	0.067286904	0.037535931	0.054418337	0.027496134	0.024227028	0.054094684	0.029488482	0.064605978	0.051329193	0.011454098	0.08603574	0.035462124	0.103103882	0.037889998	0	0	0.027979228	0.019171485	0.050013002	0.146470786	0	0	0	0.089059091	0
ENSMUSG00000038209	Itln1	0	0	0	0.001399917	0.001267957	0	0	0	0	0	0	0	0	0	0	0	0	0	0	0	0	0	0	0	0
ENSMUSG00000004709	Cd244a	0.001639359	0.006903164	0.180555703	0.009197727	0.000705472	0.002673663	0	0.01819158	0.300550589	0	0.019359248	0.066512777	0.022932584	0.011567614	0	0	1.668876895	0	0.069029387	0	0.122039028	0	0	3.179221015	0.207331232
ENSMUSG00000004707	Ly9	0.003441517	0.000924081	0.176348889	0.009372783	0.001214816	0.003184268	0.007357475	0	0.045546562	0	0.022654777	0.016539752	0	0	0	0	0.845639185	0	0.188498186	0	0.81207528	0	0	1.218553812	0
ENSMUSG00000038179	Slamf7	0.001506844	0.004078799	0.410307721	0.003213079	0.003599194	0.013008905	0.006291255	0.031813092	0.029793126	0	0	0	0	0	0	0	0.638956164	0	0.169053296	0	0.368214941	0	0	4.415094066	0
ENSMUSG00000103219	Gm37787	0	0	0.003515105	0	0	0	0	0	0	0	0	0	0	0	0	0	0.043267567	0	0	0	0	0	0	0.194364371	0
ENSMUSG00000015355	Cd48	0.014803776	0.023670693	1.929195491	0.020689451	0.016278138	0.038801245	0.038808813	0.012356202	0.106367013	0	0.010595465	0	0.007984357	0	0	0.039741679	1.634554989	0	0.437383824	0.090980878	1.279095743	0	0	3.15155077	0.103665616
ENSMUSG00000015316	Slamf1	0.001746583	0	0.013214867	0	0.001796292	0.005073309	0.002968806	0	0.004150239	0	0	0	0	0	0	0	0.340515615	0	0	0.052842532	0.342899428	0	0	0	0
ENSMUSG00000038147	Cd84	0.013447666	0.01495244	2.576751223	0.022650635	0.010715587	0.01403127	0.04636354	0.007953273	0.011252591	0.011900399	0.024958719	0	0	0.027118972	0	0.019271666	3.517867867	0.051171919	0.931401716	0.044086171	3.22066938	0	0	1.231781303	0
ENSMUSG00000073492	Gm10521	0	0.001295637	0.04610776	0	0	0	0	0	0	0	0	0	0	0	0.018212548	0	0.065120248	0.032162666	0	0	0	0	0	0	0
ENSMUSG00000104413	Gm37065	0	0	0.00528751	0	0.001439201	0	0	0	0	0	0	0	0	0	0	0	0.026885189	0	0	0	0	0	0	0	0
ENSMUSG00000015314	Slamf6	0	0.001313028	0.061200404	0.002673911	0.001336148	0	0	0	0.002951324	0	0	0	0	0	0.041446998	0	2.116196891	0	0.032810875	0	4.080064119	0	0	0.090581351	0
ENSMUSG00000026556	Vangl2	0.09823328	0.055153079	0.0163999	0.099332079	0.00650122	0.095051581	0.015286514	0.069309456	0.038631592	0.081887731	0.081723544	0.050272689	0.132180892	0.050738491	0.042838367	0	0.068016789	0.070158918	0.109028258	0.076442372	0	0.118178165	0	0	0
ENSMUSG00000051251	Nhlh1	0	0	0	0	0	0	0	0	0	0	0	0	0	0	0	0	0	0	0	0	0	0	0	0	0
ENSMUSG00000003458	Ncstn	0.647311281	0.448700531	0.713243211	0.610313575	0.333321336	0.501458839	0.312327211	0.543195394	0.460096767	0.421644868	0.400638686	0.582667503	0.782390853	0.605537558	0.389360028	0.268777785	0.310380684	0.221346814	0.333523106	0.36023681	0.626936646	0.170429371	0.264314734	0.902960603	0.914696754
ENSMUSG00000026553	Copa	1.971726953	1.118737335	1.20418443	1.381119571	0.815611803	1.190135928	0.715944194	1.107849864	1.233257375	0.892645446	1.382983015	1.356132493	1.857770718	1.821219682	1.216938314	1.503806414	0.910616042	1.319666359	1.543277855	1.920181629	0.580302478	0.163402895	1.428875298	1.796028621	0.522423
ENSMUSG00000103380	Gm37756	0.024895237	0.013477724	0.013186743	0.009234565	0.022448913	0.01873212	0.013624075	0.014955627	0.01304029	0.016105865	0	0.012618551	0.007539192	0	0	0	0.031623153	0	0.032340899	0	0	0	0	0	0
ENSMUSG00000003464	Pex19	0.334937173	0.326013325	0.296032137	0.293511943	0.409809257	0.337766545	0.428897481	0.24492557	0.288660092	0.391884934	0.206693718	0.336733653	0.270508388	0.285131377	0.185005803	0.541235378	0.46831609	0.293582464	0.17181516	0.351483371	0.311182761	0.405611885	0.045520757	0.202436073	0.663817153
ENSMUSG00000026554	Dcaf8	1.220313434	1.121628722	1.152980292	1.189125515	1.397458418	1.10799189	1.085176382	1.297850956	1.24078383	1.110736695	1.286219166	0.910712981	0.917712272	1.242076237	0.832923937	0.845927195	1.066529582	1.054792001	0.968600693	1.121075449	1.402644748	1.605967433	1.118725633	0.768305514	1.755699098
ENSMUSG00000013698	Pea15a	0.645919435	0.82357949	0.754648701	0.543146391	0.215025459	0.79432298	0.483390411	0.711743477	0.332587488	0.697946614	0.601760271	1.024148612	0.724192697	0.731656854	0.135896946	0.428852559	0.304531827	0.697500708	0.642289102	0.260230008	0.082437852	0.755415928	0.936668095	0.392369139	0.546291083
ENSMUSG00000007122	Casq1	0.010684347	0.006882271	0.009245159	0.013469962	0.127663331	0.024598277	0.056856889	0.019192638	0.032411946	0.020407827	0	0.035061313	0.039839021	0.017925484	0.036267678	0	0	0.032788283	0	0.038949304	0	0	0	0	0.09486946
ENSMUSG00000092085	Gm17224	0.001630498	0.001800773	0	0	0.013488111	0	0	0	0.002560839	0	0	0	0	0	0	0	0	0	0	0	0	0	0	0	0
ENSMUSG00000007107	Atp1a4	0	0	0	0.003364828	0.000810104	0	0	0	0	0	0	0	0	0	0	0	0	0	0	0	0	0.137072676	0	0	0
ENSMUSG00000103617	Gm37950	0	0	0	0	0	0	0	0	0	0	0	0	0	0	0	0	0	0	0	0	0	0	0	0	0
ENSMUSG00000038034	Igsf8	0.904884821	0.097910605	0.339268822	0.19103154	0.421332808	0.55358622	0.125766479	0.153013333	0.249466559	0.182152489	0.739595288	0.137220015	1.21242926	0.559638871	0.127840125	0.295465385	0.354039607	0.445707843	0.407913857	0.476939679	0.03321917	0.151245493	0.144959274	0.078662115	0.463039612
ENSMUSG00000007097	Atp1a2	3.115198811	0.934099114	0.690676794	0.629320204	2.984649388	4.198868077	4.757354488	0.581961049	0.670170919	0.562677293	2.278925404	0.581926004	1.376219469	1.962542878	1.356228487	2.417832626	1.198332038	2.826028363	0.40417918	4.086017951	0.687162481	0.965798273	2.458140607	0.485939204	6.053702437
ENSMUSG00000038026	Kcnj9	0.00928613	0	0.017308209	0.003305479	0	0	0	0	0.013137993	0	0.016456517	0	0.033977986	0.016693794	0	0	0.046985416	0	0	0	0	0	0	0	0
ENSMUSG00000102413	Gm36937	0	0	0	0	0	0	0	0	0	0	0	0	0	0	0	0	0	0	0	0	0	0	0	0	0
ENSMUSG00000044708	Kcnj10	0	0	0.016393609	0	0.004710453	0.007937891	0	0	0	0	0	0.014049127	0	0	0	0	0	0	0	0.139662401	0	0	0	0	0
ENSMUSG00000050229	Pigm	0.125796691	0.138049105	0.128949023	0.101158793	0.071166453	0.176155394	0.060971172	0.11146144	0.157081971	0.043802076	0.173321974	0.10006385	0.087852788	0.033708271	0.033492895	0.046318299	0.132252608	0.2434382	0.317753264	0.146507349	0.197575678	0.070172484	0.207032561	0.122651229	0.180880555
ENSMUSG00000026548	Slamf9	0.014246941	0.012800893	1.014828842	0.014095493	0.021553312	0.0441645	0.034733127	0.015830655	0.023254721	0	0	0	0	0.030706046	0.013852871	0	0	0	0.442510617	0	0	0.053367489	0	0.350997055	0
ENSMUSG00000037995	Igsf9	0.012857381	0.010337483	0.207027691	0.006159932	0.003146526	0.013917577	0	0.016596984	0.012776963	0	0	0	0.010760637	0	0	0.027710349	0	0.061993398	0.091194315	0.052842532	0	0	0	0.606083194	0
ENSMUSG00000026547	Tagln2	0.730674109	1.108165428	0.963860518	1.579655205	0.268070336	1.252023832	0.725177181	2.756289579	0.362042264	1.098031675	1.204918203	1.636731819	1.07175434	0.903854125	0.30925361	1.09282877	1.403340771	1.142311877	2.031671685	1.078646457	0.562195311	0.491046251	0.952297847	0.477101632	0.692555433
ENSMUSG00000026546	Cfap45	0.002494604	0.021508713	0.052571628	0.041743107	0.004465165	0.059387705	0.010577921	0.027324758	0.028863653	0	0	0	0	0.00641262	0	0	0.030259017	0.053764082	0.063724828	0	0	0	0	0.104445187	0
ENSMUSG00000049598	Vsig8	0.003587228	0.004792647	0	0.002092855	0.004087626	0	0	0	0	0	0.010897235	0	0.008164412	0.050374979	0	0	0	0	0	0	0	0	0	0	0
ENSMUSG00000053318	Slamf8	0.005427585	0	0.150763956	0.001494054	0	0.024451295	0	0	0	0	0	0.015038227	0	0.011618653	0	0	0	0	0.06613699	0	0	0	0	0.440669634	0.34040804
ENSMUSG00000070504	Fcrl6	0	0	0.002952649	0	0	0	0	0	0	0	0	0	0	0	0	0	0	0	0	0	0	0	0	0	0
ENSMUSG00000026544	Dusp23	0.170604398	0.125950869	0.176090729	0.198399577	0.11483614	0.1521351	0.166935704	0.346074455	0.243438102	0.180825746	0.214403549	0.189762315	0.255772844	0.129542131	0.15663019	0.186362919	0.035090674	0.164750224	0.319289507	0.140601006	0	0.250588884	0.076126675	0.122651229	0.103665616
ENSMUSG00000037942	Crp	0.001088179	0.002851521	0.003412898	0.003211059	0.001642859	0	0	0.023982515	0	0	0.014614435	0	0	0	0	0	0	0.028579227	0	0	0	0	0	0	0
ENSMUSG00000026542	Apcs	0	0	0	0	0	0	0	0	0	0	0	0	0	0	0	0	0	0	0	0	0	0	0	0	0
ENSMUSG00000037924	Olfr16	0	0	0	0	0	0	0	0	0	0	0	0	0	0	0	0	0	0	0	0	0	0	0	0	0
ENSMUSG00000062527	Olfr1408	0	0	0	0	0	0	0	0	0	0	0	0	0	0	0	0	0	0	0	0	0	0	0	0	0
ENSMUSG00000058981	Olfr1406	0	0	0	0	0	0	0	0	0	0	0	0	0	0	0	0	0	0	0	0	0	0	0	0	0
ENSMUSG00000046643	Olfr218	0	0	0	0	0	0	0	0	0	0	0	0	0	0	0	0	0	0	0	0	0	0	0	0	0
ENSMUSG00000049456	Olfr1404	0	0	0	0	0	0	0	0	0	0	0	0	0	0	0	0	0	0	0	0	0	0	0	0	0
ENSMUSG00000005339	Fcer1a	0	0.012396142	0.010636226	0	0	0	0	0	0	0	0	0.010386287	0	0	0	0	0	0	0	0	0	0	0	0	0
ENSMUSG00000049605	Olfr418	0	0	0	0	0	0	0	0	0	0	0	0	0	0	0	0	0	0	0	0	0	0	0	0	0
ENSMUSG00000079180	Mptx2	0	0	0	0	0	0	0	0	0	0	0	0	0	0	0	0	0	0	0	0	0	0	0	0	0
ENSMUSG00000037872	Ackr1	0.009250424	0.003401744	0	0.000864836	0	0.008911119	0.009254324	0.002658644	0	0	0	0	0.193910203	0.015156452	0	0	0.028414257	0.022610009	0	0.098064212	0	0	0.067741498	0	0
ENSMUSG00000005338	Cadm3	0.094843703	0.013837984	0.024742838	0.012653963	0.01122291	0.039894307	0.018143797	0.046102462	0	0.010055709	0.0214785	0	1.058580943	0.061183208	0	0	0	0.093755003	0	0.598995038	0	0.193232062	0	0	0
ENSMUSG00000037860	Aim2	0.126864019	0.072845342	0.865473202	0.017548038	0.026162442	0.115011957	0.028296078	0.070094427	0.011063408	0.103008364	0.044620877	0.01498271	0.313007657	0.060969254	0	0.174961688	2.853992298	0.1504653	0.275799694	0.048068835	1.060009878	0	0	2.752981145	0
ENSMUSG00000037849	Ifi206	0.013637673	0.151354344	0.511194609	0.009345132	0.003803185	0.0289047	0.007551726	0.051528028	0.002855454	0.008057498	0	0	0	0.013812632	0.054637643	0.020620683	1.176377276	0	0.378778119	0	1.646643941	0.380674764	0	0.22776869	0
ENSMUSG00000070501	Ifi214	0.001048577	0	0.058482175	0	0.000958515	0	0	0	0	0	0	0	0	0	0	0.059267688	0.442755713	0	0	0	1.458895236	0	0	0	0
ENSMUSG00000073491	Ifi213	0.015538352	0.660052135	1.547411819	0.024806195	0.010379962	0.019715283	0.046712949	0.316998308	0.040230509	0.295354709	0.017015571	0.013886883	0	0.244589765	0	0.074494715	1.111035546	0.235827389	0.569603895	0	2.08286511	0	0	1.00976055	0.236742424
ENSMUSG00000043263	Ifi209	0.013885742	0.013709792	0.655421083	0.011524281	0.009640824	0.018096161	0.030167636	0.002747352	0.007631238	0.007255525	0	0	0.018602229	0	0	0.025263434	1.118146817	0	0.388547081	0.113587315	2.789932659	0	0	1.083945739	0
ENSMUSG00000066677	Ifi208	0.008459225	0.412062328	0.263481671	0.021233937	0.003231312	0.033176781	0.031614466	0.149947312	0.028539047	0.20075632	0.01028302	0.033855248	0.013462628	0.080416587	0.028962337	0	0.834809569	0.226405004	0.269238966	0	0.596407553	0	0	0	0
ENSMUSG00000073490	Ifi207	2.256002495	0.37856899	3.614243851	0.196765775	0.125959394	0.584638465	0.212949422	0.402059779	0.228542724	0.336239437	0.63937728	0.289753914	1.087659999	0.803570659	0.263255766	0.196647798	0.193518628	0.375886154	0.94257809	0.309939053	0.123350191	0.240471684	1.778211405	2.125204414	0
ENSMUSG00000073489	Ifi204	0.852820124	0.420146488	1.946734161	0.089975587	0.067990336	0.199076655	0.144807934	0.463900332	0.363002794	0.219230966	0.105174424	0.347526833	0.890829388	0.488286558	0.073017202	0.17034127	0.065319293	0.102212966	0.650723033	0	0.118391199	0.192300296	0.409056437	0.36955311	0.092128538
ENSMUSG00000090272	Mndal	1.531432465	4.737509504	3.931560494	0.338658011	0.229770041	2.955360219	0.681994222	4.567956763	1.399343225	3.477694094	0.749441888	0.481798008	0.874180189	3.146874043	0.166119385	1.296356562	4.51562477	2.962141939	2.629614323	0.343233595	7.125939824	0.352565798	1.319108686	6.856790836	0.61241376
ENSMUSG00000026536	Ifi211	0.97999202	0.254432374	0.468402971	0.072495565	0.05137926	0.216239154	0.069843325	0.272091496	0.197950442	0.15551439	0.232069389	0.104566992	0.670521105	0.583707575	0.086464633	0.04087186	0.0706893	0.190854838	0.182470301	0.048278742	0.123511809	0.178922884	0.488483535	1.515297213	0.123566627
ENSMUSG00000039997	Ifi203	2.602234488	4.889303942	4.002543414	0.254293369	0.251370653	3.396258984	0.583153464	4.281442522	1.298170552	3.535324039	0.950430967	0.35883291	1.241942005	3.375866532	0.347730233	1.204335517	4.822343475	3.806584039	3.431325151	0.239772893	5.954486278	0.505241709	2.291892613	5.246376894	0.245386729
ENSMUSG00000026535	Ifi202b	0.007129029	0.002823472	1.573183356	0.008011041	0.009797464	0	0.026353996	0.003432927	0.019609568	0	0.03908167	0.012825413	0	0.030816404	0	0.051340711	0	0	0.184260005	0.057438419	0.080287107	0	0	0	0
ENSMUSG00000054203	Ifi205	3.275396651	0.158217914	0.412513958	0.176064171	0.192077227	0.158071322	0.320527096	0.061804137	0.248063074	0.269715067	0.479672239	0.268183606	1.753187612	1.332050813	0.434786955	0.219936093	0.266591527	0.075849361	0.521465468	0.182816674	0.309990988	0.431302161	1.504485551	2.12758845	0.262196345
ENSMUSG00000045381	Olfr433	0.000616446	0	0.005384646	0	0	0	0	0	0	0	0	0	0	0	0	0	0	0	0	0	0	0	0	0.619292191	0
ENSMUSG00000047048	Olfr432	0.001412649	0	0.001684815	0	0	0	0	0	0	0	0	0	0	0	0	0	0	0	0	0	0	0	0	0	0
ENSMUSG00000050134	Olfr430	0	0	0	0	0	0	0	0	0	0	0	0	0	0	0	0	0	0	0	0	0	0	0	0	0
ENSMUSG00000049528	Olfr429	0	0	0	0	0	0.004417931	0	0	0	0	0	0	0	0	0	0	0	0	0	0	0	0	0	0	0
ENSMUSG00000059371	Olfr427	0	0	0	0	0	0	0	0	0	0	0	0	0	0	0	0	0	0	0	0	0	0	0	0	0
ENSMUSG00000046486	Olfr231	0	0	0	0	0	0	0	0	0	0	0	0	0	0	0	0	0	0	0	0	0	0	0	0	0
ENSMUSG00000051528	Olfr424	0	0	0	0	0	0	0	0	0	0	0	0	0	0	0	0	0	0	0	0	0	0	0	0	0
ENSMUSG00000055033	Olfr420	0.002340807	0	0.00189451	0	0.008862526	0	0	0	0	0	0	0	0	0	0	0	0	0	0	0	0	0	0	0	0
ENSMUSG00000026532	Spta1	0.588823667	0.03324757	0.057163384	0.053773173	0.410020937	0.069636164	0.060508507	0.025181515	0.021435029	0.04363021	0.112530939	0.030142666	0.092728128	0.350789189	0.206763672	0.114482555	0.030605749	0	0.040185173	0.052842532	0	0	0.280185255	0	0
ENSMUSG00000050788	Olfr419	0.002696408	0	0	0	0.002747005	0	0	0	0	0	0	0	0	0	0	0	0	0	0	0	0	0	0	0	0
ENSMUSG00000026531	Mptx1	0	0	0	0	0	0	0	0	0	0	0	0	0	0	0	0	0	0	0	0	0	0	0	0	0
ENSMUSG00000066672	Olfr417	0	0	0	0	0	0	0	0	0	0	0	0	0	0	0	0	0	0	0	0	0	0	0	0	0
ENSMUSG00000059503	Olfr248	0	0	0	0	0	0	0	0	0	0	0	0	0	0	0	0	0	0	0	0	0	0	0	0	0
ENSMUSG00000051509	Olfr414	0	0	0	0.002902589	0	0	0	0	0	0	0	0	0	0	0	0	0	0	0	0	0	0	0	0	0
ENSMUSG00000066671	Olfr220	0	0	0	0	0.003296305	0	0	0	0	0	0	0	0	0	0	0	0	0	0	0	0	0	0	0	0
ENSMUSG00000028354	Fmn2	0.140616177	0.002598649	0.036254552	0.020206612	0.012628341	0.006563476	0.01170445	0	0.023444684	0	0.017750135	0.009704837	0.288972965	0.065526437	0	0.150113282	0.020172678	0	0.06999811	0.052168379	0.03321917	0.250883774	0.059822924	0	0
ENSMUSG00000050069	Grem2	0.002072906	0.001842567	0	0	0.001276895	0	0.004201608	0	0	0	0	0	0	0	0	0	0	0	0	0	0	0	0	0	0
ENSMUSG00000026527	Rgs7	0.442852408	0.006174511	0.023059011	0.02755578	0.394912481	0.024109775	0.069499919	0.012093886	0.031137248	0.007055171	0.318561471	0.085337989	0.031942657	0.209518721	1.459514349	0.311252988	0.10348852	0	0	0	0	0.224195139	0.256834145	0	8.339177595
ENSMUSG00000103079	Gm36307	0	0	0	0	0	0	0	0	0	0	0	0	0	0	0	0	0	0	0	0	0	0	0	0	0
ENSMUSG00000026526	Fh1	0.647670368	0.844213392	0.833795619	0.744198973	0.890832572	0.77918386	2.787481078	0.589014975	0.741225327	0.726855609	0.725237023	0.878819166	0.57692548	0.75850548	1.158243545	0.749033512	0.424752419	0.688217747	0.641269259	0.892312686	0.68824538	1.136744418	0.169952496	0.548565843	1.319533658
ENSMUSG00000039783	Kmo	0.120036423	0.129275914	0.715385753	0.112529241	0.425030054	0.107987231	0.041763893	0.074931184	0.101744314	0.101051491	0.133930182	0.061295918	0.118804686	0.130847911	0.159595527	0.162750141	0.090614477	0.325417734	0.245422005	0.045317666	1.338300933	0	0.317026925	1.031366423	0.23092538
ENSMUSG00000026525	Opn3	0.061819048	0.020318916	0.061080589	0.012974305	0.00555151	0.030189964	0.017679751	0.018956393	0.026548762	0.020430489	0.058693408	0.010902462	0.135059707	0.051937759	0	0	0.024133604	0	0.085961044	0	0.152149808	0.178922884	0.152532032	0	0
ENSMUSG00000078185	Chml	0.115878739	0.114273591	0.136305907	0.049487698	0.027527386	0.137667564	0.125884674	0.075264639	0.060300871	0.163360632	0.142669286	0.066978665	0.119838504	0.054506274	0.038871785	0.31313447	0.027861362	0.10787895	0.235215623	0	0.194387498	0.175530981	0.091041515	0.356005574	0.277459502
ENSMUSG00000026523	Wdr64	0.001139981	0.006320288	0.00203536	0.002667293	0	0.005582965	0	0	0.003326735	0.005911004	0.006021467	0	0	0	0	0	0	0	0	0	0	0	0	0	0
ENSMUSG00000039748	Exo1	0.002983996	0.003995089	0.012663769	0.005730056	0	0.004920521	0	0.002679638	0.003376428	0	0.016921505	0	0	0	0	0	0.018715657	0	0.197122277	0	0	0	0	0	0
ENSMUSG00000104158	Gm38100	0.000547395	0	0	0	0	0	0	0	0	0	0	0	0	0	0	0	0	0	0	0	0	0	0	0	0
ENSMUSG00000055214	Pld5	0.004769787	0.010333676	0.01159728	0.009155072	0.04580938	0	0	0.012691701	0.004665768	0	0	1.896918192	0	0	0.023252786	0	0.04730548	0	0.032711381	0	0	0.137691544	0	0	0
ENSMUSG00000078184	Rbm8a2	0	0	0	0	0.002608174	0	0	0	0	0	0	0	0	0	0	0	0	0	0	0	0	0.147879686	0	0	0
ENSMUSG00000104157	Gm38101	0	0	0	0	0	0	0	0	0	0	0	0.016065083	0	0	0	0	0	0	0	0	0	0	0	0	0
ENSMUSG00000104021	Gm36536	0	0	0	0.001121463	0	0	0.006475497	0	0.003044307	0	0	0.016088966	0	0	0	0	0	0	0	0	0	0	0	0	0
ENSMUSG00000057335	Cep170	1.856186138	1.075712736	2.486289721	1.111950144	0.33756103	1.405517783	0.323469186	1.030186497	0.711937332	0.979900428	1.155733312	1.341150777	3.376485359	1.311475292	0.388214074	0.642106579	0.766373937	0.917755954	1.624882839	1.386618122	1.4252166	2.271834757	1.429556445	3.268290742	1.738951366
ENSMUSG00000103435	Gm36992	0.211357231	0.085221025	0.322190936	0.093548322	0.044849314	0.139344681	0.005382586	0.072779809	0.066636926	0.050216115	0.148546018	0.136045002	0.334049712	0.157376958	0.016327046	0.044193133	0.080606142	0.128179298	0.211966259	0.124203676	0.265906723	0.063593814	0.227889982	0.493831916	0.372362023
ENSMUSG00000026504	Sdccag8	1.47572129	0.831547405	1.521706547	0.870452085	0.39849357	1.090768203	0.261147945	0.739168915	1.238749229	0.793558729	1.181058203	1.084484026	1.936244875	1.071603884	0.327319678	0.66870602	1.686043456	0.767893927	1.167886289	0.845419735	0.823654698	0.053367489	1.182803585	2.552608442	1.501728713
ENSMUSG00000087082	Gm15423	0.011965748	0.006466328	0.012040585	0.001866758	0.010199415	0	0	0	0.012749287	0	0.008012859	0	0.013382366	0.034608105	0	0	0.039490728	0	0	0	0	0	0	0	0.103665616
ENSMUSG00000019699	Akt3	3.875402753	5.571630987	2.440572825	4.045182883	0.366864962	3.90176527	0.668025311	5.135172687	2.163423034	6.244349217	4.053900662	1.008181178	3.297777673	4.559763847	0.765227192	3.483575516	2.75327145	5.405223126	3.966261271	2.945111911	6.543922644	1.154001713	3.753833713	3.866269373	0.51478527
ENSMUSG00000097892	Gm26801	0.00243227	0.000796677	0	0.001217268	0.002092054	0	0	0	0	0	0	0.044383033	0	0	0.020099037	0	0.041708375	0	0	0.048664405	0.168839063	0	0	0	0
ENSMUSG00000063659	Zbtb18	0.129002103	0.270174607	0.164745203	0.160717785	0.150496813	0.131193063	0.290821741	0.318670698	0.116710079	0.183576379	0.152276901	0.120707141	0.093455483	0.12717437	0.10123421	0.115071835	0.069474579	0.1347295	0.227487261	0.196424192	0.409059516	0.780791592	0	0	0.094368111
ENSMUSG00000103043	Gm37306	0	0.005465264	0.00220911	0	0	0	0	0.005574021	0	0	0	0	0	0	0	0	0	0	0	0	0	0	0	0	0
ENSMUSG00000102885	Gm37280	0	0	0	0	0	0	0	0	0	0	0	0	0	0	0	0	0	0	0	0	0	0	0	0	0
ENSMUSG00000101746	2310043L19Rik	0	0	0	0	0	0	0	0	0	0	0	0	0	0	0	0	0	0	0	0	0	0	0	0	0
ENSMUSG00000015962	1700016C15Rik	0.000469217	0	0.003169744	0.002624157	0.003593662	0.004442326	0	0	0.002302333	0	0	0	0	0	0	0	0	0	0	0.17234842	0.227382035	0	0	0	0
ENSMUSG00000015961	Adss	0.28611046	0.538893335	0.306889129	0.502194746	0.257209534	0.300263747	0.097483017	0.582310149	0.412868844	0.652479042	0.334911773	0.704933193	0.26914217	0.413719311	0.227559852	0.30242097	0.982471856	0.2710998	0.75985735	0.038133299	0.754866413	0.441442215	0.199132441	0.608702177	0.083522651
ENSMUSG00000102483	Catspere1	0.003292087	0.004109587	0.001432319	0.002401975	0	0.01004777	0	0	0	0	0	0.013937554	0	0	0	0	0	0	0	0	0	0	0	0	0
ENSMUSG00000091476	Catspere2	0.186033014	0.071268852	0.116380755	0.181241034	0.048217629	0.092395782	0.038394491	0.066880658	0.215650123	0.105986114	0.231372306	0.086067679	0.113767807	0.110428389	0.018491954	0.035250285	0.051018645	0.138598591	0.024938962	0.170150169	0.087693144	0	0.076382524	0.360664295	0.085196292
ENSMUSG00000026502	Desi2	1.134574956	0.722086848	1.020450574	1.157896732	1.290001959	1.354112843	0.549003348	0.744188347	0.673672524	0.863149044	1.330766111	1.423164396	1.079251432	0.93758956	0.805041916	1.250335761	0.885477517	0.967444898	0.759111713	0.59355284	0.882524055	0.454934776	1.620641605	0.868562673	1.321378297
ENSMUSG00000086350	B230369F24Rik	0.065645508	0.081501248	0.0447171	0.051677857	0.185870173	0.054814606	0.070482156	0.035989221	0.099787214	0.066937048	0.045513603	0.034058342	0.035089659	0.021728148	0.117069199	0.055296487	0.083341668	0.093891142	0.116198403	0.03010969	0	0	0.068832599	0	0.085946095
ENSMUSG00000026500	Cox20	0.606401677	0.766378742	0.648263879	0.666579189	0.695322466	0.729366639	1.345945556	0.669098448	0.617083759	0.648313029	0.734133736	0.798202849	0.470798042	0.647104356	0.939797814	0.618917406	0.906652569	0.530080409	0.711460686	0.476440459	0.596374702	1.160668176	0.632255906	0.305328715	0.33995182
ENSMUSG00000039630	Hnrnpu	2.367343918	2.665709245	2.546022238	2.645614605	2.216837452	2.822315432	2.429432017	2.763463241	2.455405778	2.866675347	2.049371239	2.77176675	2.20689384	3.140552759	2.224807213	2.986591756	2.698083735	2.935702837	5.641324132	3.293662508	2.807042982	8.991419978	1.92643572	3.283459432	3.46021627
ENSMUSG00000026495	Efcab2	0.246256074	0.388949634	0.316745715	0.333967285	1.227783713	0.293269839	0.989668372	0.259119206	0.234477758	0.140705674	0.256024219	0.250017338	0.305048256	0.239500963	0.921009252	0.195137224	0.246057879	0.254525936	0.354858702	0.048664405	0.259504616	0.146849466	0.201653559	0	0.521495522
ENSMUSG00000026494	Kif26b	0.011470041	0.017866111	0.008605259	0.366922801	0.233788018	0.014523477	0.06215568	0.011627349	0.249957227	0.038669598	0.092496357	1.292641789	0	0	0.2414589	0.094309514	0	0.056393548	0.022908773	0	0	0	0	0	0
ENSMUSG00000089713	Gm16564	0.000824446	0	0	0.011894722	0.00589849	0	0	0	0.024843765	0	0	0	0	0	0	0.025947203	0	0	0	0	0	0	0	0	0
ENSMUSG00000055067	Smyd3	1.758033343	1.622631413	2.551301048	2.739556907	1.599833498	1.303472897	0.389039702	1.811818862	1.892930433	2.091870197	1.872624566	1.532405197	1.348736866	1.69195246	2.273314298	1.034863748	3.568684178	0.984211317	1.912268718	1.314830841	3.816921351	0	1.980054081	2.142449431	1.362168607
ENSMUSG00000026492	Tfb2m	0.229701656	0.260686692	0.233584009	0.26565568	0.250124139	0.304312646	0.421437781	0.240753609	0.246409076	0.222841414	0.361969057	0.217229422	0.19254578	0.418486842	0.192612383	0.203414276	0.349776601	0.192552543	0.115555863	0.616162094	0.406002151	0	0.718279624	0.181946178	0.16349706
ENSMUSG00000038949	Cnst	0.267017136	0.921456214	0.36041247	0.42411467	1.093538457	0.340488308	0.370527437	0.459923133	0.326499445	0.890006951	0.250378566	0.765840032	0.274700396	0.532456429	0.688434207	0.434452761	0.633225437	0.491458051	0.441451346	0.407980319	0.100089121	0.063593814	0.53756023	0.214284908	0.969407921
ENSMUSG00000038936	Sccpdh	0.197948543	0.147036413	0.15715074	0.189330963	0.436699992	0.196330392	0.32047245	0.186756284	0.072896041	0.121544099	0.203817882	0.206981049	0.105696629	0.166243863	0.202734946	0.189494379	0.105505644	0.061554955	0.194101823	0.259450052	0	0.298177518	0.171579741	0	0.432639886
ENSMUSG00000087236	Kif28	0.006023359	0.007521919	0.016210098	0.009289304	0.43612881	0.014811545	0.038349025	0	0.004120517	0.010059553	0.028169386	0.014052167	0	0	0.083064326	0	0	0.064075964	0	0	0	0	0	0	0
ENSMUSG00000026491	Ahctf1	1.074990617	1.049912397	0.798572643	1.176193972	0.672432317	1.120854068	0.423002439	1.003811557	0.812963005	1.25840884	0.913764489	1.021339382	0.974463265	1.128045645	0.475798044	0.90242324	0.923559045	1.116869756	1.207184258	0.61447988	0.822905579	0.355106465	1.50128366	1.261434731	0.864005178
ENSMUSG00000073486	Gm10518	0	0	0	0	0	0	0	0	0	0	0	0	0	0	0	0	0	0	0	0	0	0	0	0	0
ENSMUSG00000026490	Cdc42bpa	1.927006895	3.946375993	0.640445145	2.367043796	1.018407692	2.825356311	0.855052843	2.638481047	2.138958861	6.099074021	2.483230369	3.72075643	1.621680144	3.321240088	1.063498355	2.403774495	0.382901631	3.735693439	1.880597796	2.211423876	0.491465045	1.728388821	2.698656596	0.090581351	1.774953542
ENSMUSG00000026489	Coq8a	0.512345452	0.701703753	0.597277038	0.612587296	1.644517847	0.551879609	2.674059779	0.387755931	0.658052735	0.497711009	0.395725061	0.420946654	0.427979687	0.490374581	1.478525364	0.634441508	0.640866149	0.621992116	0.24861807	0.990153702	0.828105485	0.385548055	0.399906066	0.346433821	2.271858645
ENSMUSG00000104520	Gm37336	0.002910436	0	0.00364072	0.032688938	0.015096011	0.00568957	0.005924198	0.002847243	0	0	0	0.034599079	0	0.01528129	0	0	0.028731669	0	0	0	0	0	0	0	0
ENSMUSG00000010609	Psen2	0.36778521	0.14475716	0.225822076	0.753560421	0.126774126	0.259097381	0.16278267	0.278840298	0.244039065	0.181380591	0.241487619	0.850548446	0.670667259	0.262312412	0.172277353	0.126310891	0.986563814	0.216518971	0.134023479	0	0.660088496	0.165936546	0.539582134	0.502899724	0.171892189
ENSMUSG00000102923	Gm31728	0.026265774	0.021986231	0.051666151	0.043183708	0.016926991	0.027129103	0	0.026978361	0.036040629	0.023533284	0.035555655	0.061377606	0.017196136	0.129096342	0	0.08820077	0	0.025473683	0.038193304	0.084923887	0	0	0	0.075376127	0
ENSMUSG00000038855	Itpkb	0.697181947	12.1862707	1.976971396	1.961579118	0.554084455	1.361804549	0.94497539	6.692118167	0.959439957	8.501067021	0.976010742	3.002805985	0.553819046	6.384483787	0.403993557	1.973100391	4.259410696	6.006861485	4.275666965	0.889034645	2.383279846	0.607910626	1.456318347	2.429302426	0.759153824
ENSMUSG00000053963	Stum	0.008473145	0.004471886	0.014533038	0.032064581	0.042986354	0.026278126	0.011071216	0.003570857	0.131825384	0	0	0.01792628	0	0.032028907	0.039807649	0.839157939	0	0.089306229	0	0	0.03321917	0	0	0	0.098039216
ENSMUSG00000102608	Gm37267	0	0.002008047	0.0072075	0	0	0	0	0	0	0	0	0	0.008459807	0	0	0	0	0	0	0	0	0	0	0	0
ENSMUSG00000026496	Parp1	0.203273906	0.246174817	0.379845989	0.263067793	0.203884906	0.170513005	0.350613935	0.253478946	0.243475965	0.194971317	0.237875981	0.270202081	0.253175378	0.225779634	0.145688898	0.239881791	0.300404787	0.099566343	0.3671234	0.325069745	0.513512993	0.460945543	0	0.214804652	0.508754287
ENSMUSG00000058729	Lin9	0.087975449	0.09660492	0.242991384	0.093137815	0.041601881	0.06835352	0.007432258	0.14511419	0.105942817	0.170105881	0.050280323	0.025594127	0.053893295	0.09448791	0.025446721	0.031900074	0.225784818	0.269455248	0.903572232	0.335991088	0.243317157	0.097878005	0.135482997	0.152015323	0.229210297
ENSMUSG00000026497	Mixl1	0	0	0	0	0	0	0	0	0	0	0	0	0	0	0	0	0	0	0	0	0	0	0	0	0
ENSMUSG00000026499	Acbd3	1.163991987	0.829666008	0.876857912	0.847022099	0.532086379	0.840706789	0.618258629	0.829241117	0.65459694	1.025579643	0.827582994	0.52378504	1.144513999	1.185262652	0.873177096	0.718792044	0.4654842	0.946086988	1.183821923	0.998585053	1.665170932	0.889941707	1.10109741	0.789124716	0.790034603
ENSMUSG00000103649	Gm37768	0.488045722	0.268403831	0.377600018	0.332102153	0.188979045	0.279667267	0.078662834	0.219084062	0.317818411	0.248906237	0.310784343	0.151478583	0.376281531	0.364835795	0.256556954	0.200771729	0.48384599	0.444301236	0.410963735	0.333452952	0.092359982	0	0.802845119	0.26525309	0.212647246
ENSMUSG00000103156	Gm38293	0.014846938	0	0.024320837	0.00390405	0.015364187	0	0	0	0.01365217	0	0	0	0	0	0.018212548	0	0	0	0	0	0	0	0	0	0
ENSMUSG00000060743	H3f3a	2.112277446	3.209100558	2.170353111	2.610516138	1.464192022	2.195134265	3.550446762	4.374252083	2.768666383	2.843498562	2.162749263	2.875989276	1.690460853	2.181712154	1.586672417	2.606370779	2.329371472	2.655918416	3.307057076	2.762371156	4.074013828	37.31652736	1.642676102	1.360006835	1.560865202
ENSMUSG00000073485	H3f3aos	0.012843496	0.040954897	0.017432667	0.011757643	0.018975265	0.005852622	0.003961717	0.013696685	0.021212348	0.023432668	0.01028302	0.019725111	0	0.024942707	0.020284251	0.080236524	0	0	0	0	0	0	0	0	0
ENSMUSG00000038806	Sde2	0.274533431	0.284492816	0.228894754	0.301410353	0.185618904	0.371384219	0.273198237	0.369457995	0.196153782	0.431832436	0.375225224	0.325512119	0.183705601	0.237625051	0.292718996	0.22460479	0.35404691	0.238744315	0.153441822	0.353629155	0.519155073	0.036663074	0.342924846	0.420617945	0.192407327
ENSMUSG00000066652	Lefty2	0	0	0	0	0	0	0	0	0.005177189	0	0	0	0	0	0	0	0	0	0	0	0	0	0	0	0
ENSMUSG00000026520	Pycr2	0.153290896	0.102670495	0.098433096	0.13117496	0.028617804	0.129556695	0.055463167	0.122253842	0.129479091	0.133372577	0.114788961	0.15640501	0.160009766	0.119606129	0.041003914	0.164098961	0.03625129	0.193386469	0.194109844	0	0.216930217	0	0.317305608	0.195315466	0
ENSMUSG00000038793	Lefty1	0.079743587	0.027791585	0.016379742	0.030681622	0.008315393	0.081219738	0.026891384	0.030912925	0.045490088	0.00532924	0.124762529	0.057913128	0.178114879	0.072005187	0	0	0.030700462	0	0.035628396	0	0	0	0	0	0
ENSMUSG00000026519	Tmem63a	0.560569141	0.149517926	0.294692215	0.316405058	0.10556103	0.437613437	0.192305242	0.320942366	0.510211038	0.493051435	0.324281247	0.780428022	1.156275031	0.466687861	0.062213295	0.289126676	0.475967487	0.241857366	0.216475543	0.645291251	0.273040866	0	0.460320068	0.187185986	0.49960715
ENSMUSG00000085563	2210411M09Rik	0.02692002	0.007628303	0.001776669	0.014895407	0.009272307	0.008225241	0.006101453	0.017972277	0.018566677	0.044015591	0.03754002	0.073738158	0.056819304	0.027807965	0	0.042066827	0.034251267	0	0	0	0	0	0	0	0
ENSMUSG00000038776	Ephx1	0.824302659	0.592805461	0.747905254	2.147270545	0.087817001	0.621406339	0.291617674	1.023904708	1.207019434	1.187193433	1.059415453	1.929877522	1.3218961	0.552190332	0.030691955	0.277949914	0.241382327	0.768508254	0.765865524	0.273774588	0.519248645	0.082122033	1.097093092	0.258678669	0.188861908
ENSMUSG00000038768	9130409I23Rik	0	0	0	0	0	0	0	0	0	0	0	0	0	0	0	0	0	0	0	0	0	0	0	0	0
ENSMUSG00000103328	Gm37406	0	0	0	0	0	0	0	0	0	0	0	0	0	0	0	0	0	0	0	0	0	0	0	0	0
ENSMUSG00000026516	Nvl	0.835401099	0.699640865	0.767066837	0.707938922	0.442056758	0.719652065	0.221508981	0.650476135	0.642492819	0.662254668	0.617756966	0.703587926	0.690015434	0.906355592	0.263808617	0.550006769	0.767271535	0.774391176	0.902544381	0.907197422	0.965833494	0	1.367143945	1.226366834	0.570564076
ENSMUSG00000062169	Cnih4	0.74655492	0.734133531	0.814890308	0.813446331	0.579354331	0.661626995	1.336965566	1.081232887	0.70619265	0.901756883	0.644171418	0.532665577	0.922424059	1.042580154	1.256539573	0.657653678	0.601185612	0.745454918	1.61922015	0.799413642	0.342103287	1.097021259	0.558029263	0.856277878	1.148285139
ENSMUSG00000038733	Wdr26	1.129845157	1.425850524	2.090544459	1.86467817	1.046344865	0.991881444	1.077021234	1.343967095	1.213777094	1.340820404	1.501016471	1.731080889	1.157094205	0.867047417	0.964963915	1.227766639	1.823546568	0.934054662	1.473671053	1.236356666	0.962936069	0.258397646	1.809342901	2.040958638	0.989664017
ENSMUSG00000054135	A430110L20Rik	0.023680233	0.027028251	0.035235026	0.042567	0.010035609	0.018221584	0.0066843	0.050888284	0.020882819	0.007057063	0.008852252	0.020645546	0.029846493	0.019086428	0.011701326	0.053746854	0	0	0.029608838	0	0	0	0	0	0.096272335
ENSMUSG00000026514	Cnih3	0.000793773	0.000899499	0	0.012567297	0	0	0	0.018841087	0.009035138	0	0.016515713	0.059486809	0.012826679	0	0	0	0	0	0	0	0	0	0	0	0
ENSMUSG00000050625	Ccdc121	0.00086522	0	0	0.003138769	0	0	0	0	0	0	0	0	0	0	0	0	0	0	0	0	0	0	0	0	0
ENSMUSG00000047369	Dnah14	0.006744206	0.020150569	0.006811462	0.007743138	0.004394424	0.022505565	0.004986094	0.017467497	0.004215896	0.009279192	0.058509784	0.010386287	0	0	0.009986259	0.016102787	0.036056306	0	0	0	0.071687671	0	0.10082678	0	0
ENSMUSG00000004880	Lbr	0.391489076	0.97606256	0.758216957	0.725513617	0.200558249	0.415144275	0.422023441	1.092388891	0.395052524	1.022108702	0.288955342	0.376066652	0.487690059	0.53338774	0.185508112	0.249808578	1.638689491	0.852777939	3.226778987	0.216732216	1.165933767	0	0.47423792	0.577131925	0.168718944
ENSMUSG00000056699	Gm5533	0	0.000861855	0	0.00346909	0	0	0	0	0	0	0	0	0	0	0	0	0.03526889	0	0	0	0	0	0	0	0
ENSMUSG00000022995	Enah	0.426313391	1.482144471	0.249613258	0.276697788	3.047326605	0.267935037	1.101106626	0.990353064	0.272466712	1.282605418	0.634669263	0.188029499	0.679008843	0.73703968	2.655564716	5.13545213	0.601464428	0.910716522	0.577662154	0.265175556	0	1.022985608	0.335202716	0.337484391	0.436996555
ENSMUSG00000026511	Srp9	0.615975709	0.718061955	0.626230581	0.71933864	0.523982794	0.586142239	1.185163363	0.750465472	0.628455937	0.693886993	0.651103764	0.645225256	0.442028745	0.669373594	0.967246761	0.511804591	0.729523073	0.557738886	0.804083174	1.286787197	1.013641578	0.781197248	0.248556873	0.258678669	1.513134466
ENSMUSG00000091013	Vmn1r1	0	0	0	0	0	0	0	0	0	0	0	0	0	0	0	0	0	0	0	0	0	0	0	0	0
ENSMUSG00000038633	Degs1	1.039932339	0.600405247	0.704545078	1.761986995	0.497804959	0.655205269	0.744519881	0.897040292	0.641145025	0.672607035	0.808506455	3.096481103	1.50404874	0.729725799	0.534361508	0.560283265	0.73572591	0.903121701	1.030536206	0.752142311	0.839844478	0.573876021	1.33558428	0.707961636	0.89993173
ENSMUSG00000100147	1700047M11Rik	0.069269745	0	0	0.005321744	0.002355907	0.004814514	0	0	0.003326735	0	0.112939741	0	0.170299158	0.044066456	0.01265099	0	0	0	0.021295762	0.655312867	0	0	0.079668579	0	0
ENSMUSG00000047539	Fbxo28	0.330867168	0.427816135	0.422347194	0.463634782	0.403331234	0.387735432	0.131749967	0.486245783	0.431798108	0.433677917	0.492934027	0.362457217	0.384769659	0.457089085	0.401688953	0.279290805	0.56214856	0.457653052	0.641787783	0.198152571	1.223681951	0.200300199	0.509322312	0.573141811	0.332569935
ENSMUSG00000026510	Trp53bp2	0.356297155	0.206378802	0.200794768	0.363183196	0.157611109	0.294417278	0.194601589	0.231345484	1.133595242	0.218926052	0.393713348	0.34975385	0.333954687	0.31890901	0.256692223	0.316979176	0.429477546	0.104754046	0.261630619	0.299023246	0.49751863	0.269142879	0.101214575	0.165886998	0.384101695
ENSMUSG00000026509	Capn2	1.171919112	1.578222217	1.03793115	1.460140921	0.341430921	0.831052879	0.628199074	1.52214382	0.660570593	1.779751363	1.280828514	1.619758733	1.37336432	1.431176664	0.336462524	1.138916616	1.010290236	1.02011096	1.321336397	1.217018534	0.17206825	0.338939076	0.671994503	1.121461407	0.810260865
ENSMUSG00000102234	Gm37885	0.047989757	0.036149978	0.030906623	0.041647675	0.005665472	0.038984943	0.01020922	0.035480689	0.010472715	0.060767334	0.037770024	0.009181994	0.049161575	0.064045809	0.021443007	0.113063227	0.036009564	0	0.047743978	0.165452067	0.124171158	0	0.123762376	0	0.09486946
ENSMUSG00000038599	Capn8	0	0.003398233	0	0	0	0	0	0	0.008996608	0	0	0	0	0	0	0	0	0	0	0	0	0	0	0	0
ENSMUSG00000102688	Gm37218	0	0	0	0	0	0	0	0	0	0	0	0	0	0	0	0	0	0	0	0	0	0	0	0	0
ENSMUSG00000043429	Ccdc185	0	0	0	0	0	0	0	0	0	0	0	0	0	0	0	0	0	0	0	0	0	0	0	0	0
ENSMUSG00000038576	Susd4	0.009847348	0.017568904	0.001009024	0.033232062	0.002304933	0	0.009306256	0.002869128	0.131072872	0	0.026783363	0.915925493	0	0	0.022727686	0.033669013	0	0	0	0	0	0.10102847	0	0.078662115	0
ENSMUSG00000079164	Tlr5	0.001606111	0.004684227	0.342714514	0.00694175	0.001003885	0	0.01499869	0	0.151044316	0	0.012154515	0.009476805	0	0.014679492	0	0	0	0	0.09576168	0.057438419	0	0.092086119	0	0	0.079974408
ENSMUSG00000104367	Gm38079	0	0	0.009457786	0	0	0	0	0	0.003572743	0	0	0	0	0.015195952	0	0	0	0	0	0	0	0	0	0	0
ENSMUSG00000030768	Disp1	0.629612728	0.498637022	0.335146024	0.383682873	0.254489112	0.102725939	0.065415883	0.287678735	1.045583937	0.229274533	0.632383692	0.151310372	1.477840794	0.791107955	0.228715259	0.063418646	0.260914413	0.20295516	0.644112149	0.18547489	0.038104093	0.598903238	0.368969145	0.100040016	0.079974408
ENSMUSG00000046836	Brox	0.338017269	0.472701391	0.423912955	0.362011411	0.267101675	0.250377764	0.305290492	0.48456262	0.297377978	0.509941767	0.39075905	0.386692733	0.281570944	0.292724387	0.146283577	0.144634524	0.497261103	0.478023163	0.534480291	0.340426041	0.424956622	0.053367489	0.316292988	1.271630848	0.614434862
ENSMUSG00000042901	Aida	0.541178762	0.611267171	0.409735916	0.412272807	0.263750767	0.381962141	0.284963315	0.690771569	0.390495308	0.813929336	0.460689383	0.378148794	0.822351741	0.621020436	0.359413946	0.2142715	0.275940919	0.806905923	0.589552919	0.443773415	0.918454735	0.602396747	0.158080453	0.146389289	0.38596262
ENSMUSG00000056050	Mia3	2.027955162	0.851721876	1.073237082	1.227038971	0.662855852	1.362255429	1.046863666	0.999911053	1.153798712	1.054390129	1.74762471	1.504122677	2.695882135	1.452819325	0.517907455	0.95533268	1.310709167	0.856784506	0.904146117	0.910928376	1.593511041	0.419452924	2.151234202	0.94015908	0.958380521
ENSMUSG00000072258	Taf1a	0.228479796	0.147112116	0.18706439	0.250137315	0.135579088	0.20215708	0.137964084	0.175640962	0.227291119	0.108127702	0.201442579	0.264400201	0.312981031	0.149203943	0.136341657	0.08458427	0.086769169	0.079260342	0.179523271	0.172065589	0.659058756	0	0	0.175912037	0.078164082
ENSMUSG00000104212	Gm37986	0.006434295	0.0011441	0	0.004156865	0.003421505	0.004018508	0.002936216	0.004924454	0	0	0	0.013047029	0	0	0	0.028181954	0	0	0	0	0	0	0	0	0
ENSMUSG00000053461	Hhipl2	0.003098113	0.00122303	0	0	0.002444659	0	0	0	0	0.005768476	0.00597575	0.017937863	0	0	0	0	0	0	0	0	0	0	0	0	0
ENSMUSG00000103451	Gm33973	0	0	0.001156762	0	0	0	0	0	0	0	0	0	0	0	0	0	0	0	0	0	0	0	0	0	0
ENSMUSG00000103305	Gm34068	0	0	0	0	0	0	0	0	0	0	0	0	0	0	0	0	0	0	0	0	0	0	0	0	0
ENSMUSG00000102743	Gm38108	0	0	0	0	0	0	0	0	0	0	0	0	0	0	0	0	0	0	0	0	0	0	0	0	0
ENSMUSG00000039384	Dusp10	0.084600296	0.034029148	0.086192627	0.034798843	0.159159874	0.057095803	0.034726924	0.066698512	0.083522954	0	0.064829329	0.011340389	0.144442232	0.055494658	0.077322332	0.146017094	0.236590458	0.079225733	0.039498527	0	0	0	0	0.154676648	0.352849788
ENSMUSG00000044854	1700056E22Rik	0.006768425	0.005434709	0.004455729	0.007792743	0.015034296	0.003732337	0.014719012	0.006319531	0.003891846	0	0	0.013460834	0.009116024	0	0	0	0	0	0	0	0	0	0	0.090581351	0
ENSMUSG00000102682	Gm37223	0	0	0	0	0	0	0	0	0	0	0	0	0	0	0	0	0	0	0	0	0	0	0	0	0
ENSMUSG00000102794	Gm37712	0	0	0	0	0	0	0	0	0	0	0	0	0	0	0	0	0	0	0	0	0	0	0	0	0
ENSMUSG00000101574	1700112H15Rik	0	0	0.009955028	0.001179624	0	0	0	0	0	0	0	0	0	0	0	0	0	0	0	0	0	0	0	0	0
ENSMUSG00000103308	Gm37800	0	0.002488847	0.00817587	0	0	0	0	0	0	0	0	0	0.011097572	0	0	0	0	0	0	0	0	0	0	0	0
ENSMUSG00000092578	4930488B22Rik	0	0	0	0	0	0	0	0	0	0	0	0	0	0	0	0	0	0	0	0	0	0	0	0	0
ENSMUSG00000039377	Hlx	0.059169109	0.283876629	0.112487366	0.060796615	0.020586624	0.111310317	0.035423252	0.142372366	0.047391259	0.27424114	0.075163179	0.027105394	0.049637817	0.250898791	0.072051833	0.119659067	0	0.271318062	0.276405721	0	0.052767803	0.064727433	0	0	0
ENSMUSG00000102158	Gm34342	0.014294678	0	0.012517643	0.005790708	0.000865584	0.007464319	0.004708617	0.006428363	0.008667051	0.021111744	0	0.009305684	0.016860307	0.009501007	0	0.060229782	0	0	0	0.096323802	0	0	0	0	0
ENSMUSG00000026621	Mtarc1	0.006651221	0.012993113	0.001539728	0.003456178	0.001887487	0.006076323	0	0.004634061	0	0	0	0	0	0.033905141	0	0	0	0	0	0	0	0	0	0	0.110815603
ENSMUSG00000073481	Mtarc2	0.797208147	0.940195722	0.784441945	1.092484523	0.328833759	0.653630401	0.703597311	0.966296821	0.790313005	1.039658708	0.733768714	0.971669327	0.811438292	1.071429439	0.378138202	0.388385875	1.144030759	0.994735151	0.923124518	0.672494429	0.610089295	0.582935353	0.834453645	0.660238618	0.956622658
ENSMUSG00000039349	C130074G19Rik	0.016439341	0.223007046	0.023461713	0.29852591	0.021827092	0.048302909	0.089579921	0.194015361	0.060980634	0.352817758	0.013359946	0.087743947	0.095148513	0.073802047	0	0.063863626	0.018540767	0.074930462	0.133068238	0	0	0	0	0	0.412727678
ENSMUSG00000026620	Mark1	0.076222905	0.038932118	0.038665566	0.012962138	0.109341206	1.126395931	0.102803023	0.008510116	0.227090508	0.028848178	0.153367515	0.013546798	0.018714815	0.02311448	0.155777111	2.88962664	0	0.668019469	0.090192986	0	0.06643834	0.028139369	0.645779439	0	0
ENSMUSG00000102784	Gm38251	0.020301617	0.000959865	0.003216904	0	0.035017914	0.306014592	0	0	0.027976114	0	0.032811083	0	0.024369845	0	0.017653497	0.499743645	0	0.258270491	0.074201053	0	0	0	0.07535795	0	0.079974408
ENSMUSG00000103942	Gm34732	0	0	0	0	0	0	0	0	0	0	0	0	0	0	0	0	0	0	0	0	0	0	0	0	0
ENSMUSG00000103478	4930433J02Rik	0	0	0	0	0	0	0	0	0	0	0	0	0	0	0	0	0	0	0	0	0	0	0	0	0
ENSMUSG00000104461	Gm37662	0	0.000677126	0	0	0	0.015931743	0	0	0	0	0	0	0	0	0	0.029876877	0	0	0.022588967	0	0	0	0	0	0
ENSMUSG00000039318	Rab3gap2	0.636781962	0.701928852	0.972296158	0.509380754	0.37901338	0.661763589	0.201213556	0.558574066	0.502515837	0.690232758	0.564314807	0.714809437	0.691341941	0.610818362	0.173894249	0.451243497	0.818403633	0.494728593	0.814651102	0.718399557	0.973181835	0.160333494	1.208633374	0.637271053	0.622948347
ENSMUSG00000103613	Gm34882	0.008954305	0.002219474	0.021285386	0.012347682	0.011197248	0.007487165	0	0.019004129	0.011996844	0	0	0	0	0.032910808	0	0	0	0	0	0	0	0.115380178	0	0	0
ENSMUSG00000026618	Iars2	0.81434801	0.783586525	0.72431318	0.911018193	0.588340503	0.8721505	0.830685094	0.785168547	0.821947653	0.715823758	0.924494157	1.124415694	0.83376269	0.756231806	0.95615022	0.905856215	0.771798885	0.811412338	0.617902628	1.226878936	1.23239669	0.427329438	1.256305413	1.333682186	1.394173407
ENSMUSG00000104368	2010103J01Rik	0.005446392	0.005413261	0.001821111	0	0.009921045	0.009299728	0	0.005379992	0.015209349	0.009341778	0.015008559	0.016998708	0.011158255	0.007475518	0	0	0	0	0	0	0	0	0	0	0
ENSMUSG00000026617	Bpnt1	0.124204721	0.156321355	0.147231593	0.121276281	0.194166595	0.116619575	0.140887705	0.097952833	0.100000239	0.089912401	0.088965008	0.192016863	0.118301434	0.193289553	0.139055447	0.038531352	0.20057984	0	0.160009435	0	0.226732882	0.190723514	0.175156761	0.205102962	0.448602488
ENSMUSG00000097261	4930532G15Rik	0.022326536	0.004722148	0.009973459	0.018467967	0.038079345	0.014234254	0	0.02066937	0.016675548	0.038001438	0.01437798	0.037846072	0.023832839	0.071179992	0.011043964	0.122925735	0	0	0	0.084923887	0	0	0	0	0.103596884
ENSMUSG00000026615	Eprs	1.115700638	0.753916068	0.671788756	0.878612311	0.777192013	1.030053227	1.384158765	0.922403935	0.84520421	0.737062499	1.149655803	0.769958797	1.115619046	0.838714779	0.824249003	0.922902199	0.657599363	0.949835381	0.669630172	1.087322394	0.403403946	0.899201319	1.066541011	0.578510337	1.255426841
ENSMUSG00000051295	9630028B13Rik	0.009241424	0.006627716	0.003502269	0.00469421	0.003810802	0.005657561	0	0.005055625	0	0	0	0.006387474	0	0.016845368	0	0	0	0.022561013	0.040185173	0	0	0	0	0	0
ENSMUSG00000097615	Gm2061	0	0	0	0	0	0	0	0	0	0	0	0	0	0	0	0	0	0	0	0	0	0	0	0	0
ENSMUSG00000026614	Slc30a10	0	0	0	0	0	0.00978614	0	0	0	0	0	0	0	0	0	0	0	0	0	0	0	0	0.140409997	0	0
ENSMUSG00000103799	Gm38093	0	0	0	0	0	0	0	0	0	0	0	0	0	0	0	0	0	0	0	0	0	0	0	0	0
ENSMUSG00000039246	Lyplal1	0.068941334	0.02397085	0.047120805	0.048824726	0.043254173	0.074374347	0.02723478	0.00332291	0.122282665	0.030947367	0.045842358	0.021817582	0.092362032	0.088872245	0.008818342	0.082906094	0	0.038560163	0.05387488	0.04254061	0	0.212403019	0.111209964	0	0.401119142
ENSMUSG00000103449	Gm37134	0	0	0	0	0	0	0.00444843	0	0	0	0	0	0	0.010913456	0	0	0	0	0	0	0	0	0	0	0
ENSMUSG00000103690	A730004F24Rik	0.000907404	0.002293834	0	0.001845577	0.00279603	0	0	0	0	0	0	0	0.013116491	0.014655773	0	0.024120419	0	0	0	0	0	0	0	0	0
ENSMUSG00000039239	Tgfb2	1.059021743	0.170045882	0.098462254	0.622835387	0.712509438	0.451908165	0.241940355	0.067445749	1.086685214	1.547807042	1.282632606	1.655180495	1.325044591	0.590621584	0.527700842	0.644187452	0.175326468	0.342140781	0.087966533	0.984025944	0	0.481274588	0.696970343	0.122651229	0
ENSMUSG00000100393	Gm29491	0.010046319	0.002681981	0	0.005388974	0	0.018744878	0	0	0.007775112	0	0	0.011678969	0.018602229	0.034650808	0	0.0165741	0	0	0	0	0	0.053367489	0.067613252	0	0
ENSMUSG00000001305	Rrp15	0.152870732	0.130997335	0.146065181	0.134820884	0.132057297	0.119222739	0.106068785	0.124628374	0.099985868	0.185372693	0.118136629	0.108353625	0.119102716	0.106708811	0.008818342	0.020231325	0.039334151	0.046381329	0.107873662	0	0.112284211	0	0.081953778	0	0.092128538
ENSMUSG00000097784	A430105J06Rik	0.039913966	0.047732424	0.021280764	0.045454809	0.043011819	0.033201407	0	0.031142187	0.02018357	0.030735983	0	0.067157937	0	0.040025186	0	0.017931028	0	0.055662033	0.024710455	0	0	0	0	0.122651229	0.083522651
ENSMUSG00000103503	1700023G09Rik	0	0	0	0	0	0	0	0	0	0	0	0	0	0	0	0	0	0	0	0	0	0	0	0	0
ENSMUSG00000104312	Gm37912	0	0	0	0	0	0	0	0	0	0	0	0	0	0	0	0	0	0	0	0	0	0	0	0	0
ENSMUSG00000039224	D1Pas1	0	0	0	0	0	0	0	0	0	0	0.012459615	0	0	0	0	0	0	0	0	0	0	0	0	0	0
ENSMUSG00000026611	Spata17	0.009914126	0.009292119	0.008304578	0.010934032	0.153561464	0	0.011491599	0	0.035125227	0.017433403	0	0.010909789	0.018728636	0	0.158925366	0.027738482	0.024748555	0	0.049788399	0	0	0.097878005	0	0	0.375530903
ENSMUSG00000089730	1700007P06Rik	0	0	0	0	0.002189107	0	0	0	0	0	0	0	0	0	0	0	0	0	0	0	0	0	0	0	0
ENSMUSG00000039210	Gpatch2	0.881768036	0.966703198	1.158888861	1.206825885	0.805679317	0.931117806	0.334918897	1.003530609	0.85600603	1.083042041	0.973831137	0.970966225	0.834705611	0.69707223	0.549825392	0.865823271	1.010140592	0.961865609	0.815165268	1.137309848	1.095350347	0.211289872	0.733571034	1.904396384	1.141032353
ENSMUSG00000104245	Gm38155	0.050600624	0.027247396	0.032387585	0.093335972	0.019207747	0.033482087	0	0.037356856	0.026373698	0.083910515	0.03140858	0.008808338	0.069503631	0.102073883	0	0.012797379	0	0	0	0.047540606	0	0	0.059822924	0	0
ENSMUSG00000103923	Gm37896	0.000626379	0	0	0.001193671	0	0	0	0.014519728	0	0	0	0	0	0	0	0	0	0	0	0	0	0	0	0	0
ENSMUSG00000026610	Esrrg	0.368168475	0.195383608	0.172949732	0.460893781	11.90467002	0.131990394	0.696914378	0.182472304	0.224396333	0.12145181	0.80511265	0.050900223	0.087458819	0.334576531	6.188324839	0.049221846	0.352395506	0.120020037	0.12584955	0.105685064	0.112136537	1.136017198	0.152765047	0	5.642029831
ENSMUSG00000103961	Gm36388	0.013704145	0.007318513	0.013510667	0.008957136	0.691473043	0	0.02986633	0.003476625	0.01508719	0.018948304	0.013651243	0.026761864	0	0	0.223016765	0	0.030292015	0	0.024938962	0	0	0	0	0	0.735827314
ENSMUSG00000103577	9330162B11Rik	0	0	0	0.00159259	0.019972661	0	0	0	0.004201901	0	0	0	0	0	0.014467593	0	0	0	0	0	0	0	0	0	0
ENSMUSG00000104482	Gm38064	0	0	0	0	0.001301744	0	0	0	0	0	0	0	0	0	0	0	0	0	0	0	0	0	0	0	0
ENSMUSG00000026609	Ush2a	0.004231226	0.003177339	0.006930572	0.015362346	0.018674702	0.00504076	0.001947821	0	0.005428057	0	0	0.03289517	0	0	0	0	0	0	0	0	0.071140959	0	0	0	0
ENSMUSG00000026608	Kctd3	0.255477055	0.264759923	0.215653543	0.232352326	0.20946089	0.263575518	0.049059168	0.226765986	0.244888909	0.240734748	0.304739886	0.312113666	0.264697765	0.189183016	0.256592989	0.168868107	0.390878194	0.110366849	0.294130988	0.178221203	0.5687531	0.497431433	0.152532032	0.099029511	0.888045031
ENSMUSG00000037624	Kcnk2	1.46509326	0.046942938	0.062979066	0.053397997	0.031066102	0.154527338	0.086469477	0.041169513	0.049543839	0.051266461	0.122083373	0.152154049	0.689731278	1.023710244	0.059751983	0.043821017	0.103132278	0.151890852	0.077145315	0	0.03321917	0.398949875	1.376168886	0	0.157727702
ENSMUSG00000104507	A430027H14Rik	0.036161164	0	0.002175718	0.001249738	0.005442324	0.002027483	0	0	0	0	0.009715468	0	0.01449689	0.011994219	0	0	0	0	0	0	0	0	0.063946796	0	0
ENSMUSG00000026605	Cenpf	0.092147665	0.179421869	0.214959702	0.140298342	0.185192369	0.101685724	0.427900668	0.118345849	0.091751787	0.051191186	0.096082307	0.125977244	0.049674971	0.058999312	0.101164939	0.038374163	0.366824116	0.10601793	6.042754958	0.171012373	0	0.362261125	0	0	0
ENSMUSG00000026604	Ptpn14	0.282643841	0.753003139	0.15863188	5.634070352	0.600450412	0.187906353	0.445478128	1.408086642	1.946816608	2.163885338	0.74355707	3.73021557	0.130594843	0.366409922	0.322171096	0.645316232	0.203893115	1.329296263	0.443821928	0.575356097	0.28377971	0.416738987	0.15481628	0	0.429127209
ENSMUSG00000097925	Gm26574	0.004078403	0.004349845	0	0.058137577	0.007553238	0.002040338	0	0.024391409	0.00795991	0	0.007168413	0.052344694	0	0	0	0	0.019298164	0	0	0	0	0	0	0	0
ENSMUSG00000104435	Gm37422	0.008209902	0.014615927	0.007994479	0.063174145	0.04966944	0.008399386	0.00492977	0.016469243	0.026313256	0.012780859	0.025288619	0	0.009144496	0.022712007	0.016921161	0	0	0.027828797	0.060946252	0	0	0	0	0	0
ENSMUSG00000026603	Smyd2	0.28686662	0.343542776	0.181290076	0.425799345	0.694964703	0.288232807	0.5997765	0.442039751	0.218031336	0.262996546	0.184674413	0.592098394	0.225946735	0.37346678	0.174469853	0.387959164	0.390243705	0.260444766	0.317374433	0.695424017	0.178240244	0.28804924	0.25039381	0	0.177012417
ENSMUSG00000010175	Prox1	0.173786815	0.224230989	0.210944942	0.824821323	1.295948737	0.211369367	1.025550313	0.08019198	0.235220515	0.1361736	0.225397083	6.780727195	0.160203786	0.149413233	0.8391217	0.38827122	0.163496966	0.102529293	0.047743978	0.250597407	0.234699336	0.73456915	0.077363454	0	0.119731801
ENSMUSG00000099404	Gm28172	0.001442271	0	0.004174286	0.001748619	0.033633493	0.00313525	0.00444843	0	0	0	0	0.069270007	0	0	0.028363845	0	0	0	0	0	0	0	0	0	0
ENSMUSG00000079045	Prox1os	0.003055633	0.001620696	0.006745741	0.009050283	0.093048372	0.006919377	0.013068359	0.016082181	0.002630554	0.015710919	0	0.138596463	0	0	0.130315457	0	0	0	0	0	0	0.160333494	0	0	0
ENSMUSG00000103644	Gm29678	0	0	0	0	0	0	0	0	0	0	0	0	0	0	0	0	0	0	0	0	0	0	0	0	0
ENSMUSG00000103510	Gm30725	0.001179687	0	0	0	0	0	0	0	0	0	0	0	0	0	0	0	0	0	0	0	0	0	0	0	0
ENSMUSG00000103963	Gm30932	0	0	0	0	0	0	0	0	0	0	0	0	0	0	0	0	0	0	0	0	0	0	0	0	0
ENSMUSG00000089872	Rps6kc1	0.435014023	0.309967175	0.654389915	0.347385816	0.244954182	0.353728444	0.168501737	0.3363714	0.36336082	0.358654159	0.309165737	0.227501551	0.45020669	0.43992638	0.333980252	0.28301195	0.124364407	0.27076	0.561735411	0.391650965	0.094884762	0	0.697833469	0.925191774	0.254547856
ENSMUSG00000026634	Angel2	0.720214721	0.730903818	0.730554755	0.666297532	0.427929133	0.678623392	0.213501636	0.86298742	0.58404739	0.767951376	0.562556046	0.835255256	0.578515857	0.606033987	0.256402983	0.400854748	0.682508965	0.59646196	0.854206149	0.474659839	1.222822238	0.122639195	0.665874165	0.354550933	0.26510082
ENSMUSG00000037568	Vash2	0.034048174	0.006725163	0.002013279	0.00133241	0.001398015	0.008951336	0.010920908	0.006102566	0	0	0.006743748	0.008770268	0.091833308	0.024127426	0	0	0	0	0	0	0	0.164244067	0	0	0
ENSMUSG00000104487	Gm31373	0	0	0	0	0	0	0	0	0	0	0	0	0	0	0	0	0	0	0	0	0	0	0	0	0
ENSMUSG00000066595	Flvcr1	0.197342253	0.142709656	0.351359896	0.138213824	0.199922891	0.143023932	0.043206997	0.10899674	0.165494774	0.133140102	0.235384451	0.292550431	0.236986143	0.167026688	0.237785944	0.293504445	0.190027545	0.051376241	0.26668839	0.278778618	0.124924298	0	0.077363454	0.515967514	0.467007222
ENSMUSG00000097845	A230020J21Rik	0.002835448	0	0	0.002879322	0.001169085	0	0	0	0.002868395	0	0.006531107	0	0	0	0	0	0	0	0	0	0	0	0	0	0
ENSMUSG00000057072	Spata45	0.007287051	0.005913695	0.007187035	0.011145287	0.016714226	0.006889016	0	0.015685154	0.005232835	0	0	0.014588871	0.008584914	0.012173077	0	0	0	0.019544076	0.032711381	0.098064212	0	0	0.173088611	0	0
ENSMUSG00000026632	Tatdn3	0.134752206	0.121767051	0.145485335	0.139511564	0.209298177	0.148131755	0.053464647	0.184025212	0.104316947	0.09375942	0.209191009	0.209426729	0.137707335	0.179702114	0.131816379	0.089067818	0.060138077	0.103185069	0.138043671	0.193473378	0	0.115380178	0.208274777	0	0.094368111
ENSMUSG00000062510	Nsl1	0.002835402	0.004370836	0.056144355	0.004944228	0	0.004550369	0	0	0.004972786	0.027877635	0.041250132	0.013047029	0	0.013399976	0	0	0.031494079	0	0.649070511	0	0	0	0	0.478285636	0
ENSMUSG00000103576	Gm38188	0	0	0.001943782	0	0	0	0	0	0	0	0	0	0	0	0	0	0	0	0	0	0	0	0	0	0
ENSMUSG00000026630	Batf3	0.006818087	0.004864608	0.435129712	0.032205335	0.011592554	0	0.013874245	0.003251512	0.017014834	0.010055709	0	0.012542991	0	0	0.085791742	0	0	0.028579227	0.031952404	0	0	0	0.152532032	2.196458492	0
ENSMUSG00000102777	Gm38161	0	0	0	0	0	0	0	0	0	0	0	0	0	0	0	0	0	0	0	0	0	0	0	0	0
ENSMUSG00000091017	Fam71a	0	0	0	0	0	0	0	0	0	0	0	0	0	0	0	0	0	0	0	0	0	0	0	0	0
ENSMUSG00000026628	Atf3	0.050844089	0.076497527	0.227985427	0.098557388	0.078494603	0.057547515	0.092907915	0.08115239	0.190574596	0.166287639	0.056916808	0.122637794	0.109294437	0.048648558	0.10119089	0.151703967	0	0	0.115185949	0.178470272	0.060647595	0	0	0.078662115	0.09486946
ENSMUSG00000073478	D730003I15Rik	0.14518074	0.122638143	0.263774262	0.114456686	0.055619106	0.099094881	0.034475263	0.1185515	0.057258503	0.089656189	0.083414149	0.085955205	0.11267109	0.083576908	0.084359025	0.05825693	0.242052258	0.090827407	0.045135927	0.041948772	0.61055725	0	0.145900574	0	0
ENSMUSG00000103174	Gm37168	0.001077263	0	0.004672617	0	0	0.006715403	0	0	0	0	0	0	0	0	0	0	0	0	0	0	0	0	0	0	0
ENSMUSG00000037499	Nenf	2.348092869	0.995569584	1.105509088	1.460024935	1.080762869	1.486823215	2.412272134	1.184345117	2.200685302	1.169825597	2.201812589	1.516081033	2.73371413	2.086694986	1.321766205	1.725436038	0.865672297	1.408316268	0.980216673	1.647673551	0.839105668	1.427310022	1.868990408	0.489692049	1.25571906
ENSMUSG00000026627	Pacc1	0.05357432	0.109062266	0.17066557	0.05498355	0.040296254	0.076520095	0.025520118	0.088618221	0.066926012	0.078315515	0.085588136	0.157752906	0.054625541	0.076184284	0.036913809	0.05818084	0.084648801	0	0.390872532	0.09397626	0.086074816	0	0.069252078	0.277846513	0.183607521
ENSMUSG00000026626	Ppp2r5a	0.893627423	2.818565965	1.327519849	1.758650073	1.290208281	1.989079923	1.415360905	2.945118334	1.352662542	1.631024211	0.886478526	3.893026434	1.116564818	1.51711272	0.775028	1.454282088	2.183257682	2.626259352	2.071533923	0.912844685	2.376829755	0.331279644	1.236060536	1.241293697	10.40578977
ENSMUSG00000103114	Gm32200	0	0.002510601	0	0.002287869	0.016199047	0.003808309	0.001925656	0.003108886	0.013968181	0.009664263	0	0	0	0	0	0	0	0	0.038572657	0	0	0	0	0	0.482692712
ENSMUSG00000103517	Gm37432	0	0	0	0	0.002742243	0	0	0	0	0	0	0	0	0	0	0	0	0	0	0	0	0	0	0	0
ENSMUSG00000037474	Dtl	0.006622212	0.009213931	0.034919748	0.007838448	0.002899159	0.026809659	0	0.003131928	0.005757666	0.011999904	0.009349469	0.014052167	0	0	0	0	0.038774118	0	0.988037838	0	0	0	0	0.070144919	0
ENSMUSG00000037461	Ints7	0.270072291	0.201355817	0.229304279	0.242476475	0.198049924	0.310576472	0.054509584	0.210832335	0.290831359	0.237222246	0.281892983	0.194012454	0.316559579	0.168181199	0.198694312	0.239366114	0.472740278	0.319844327	0.65016786	0.340396649	0.679498542	0	0.41592186	0.678296249	0.364206638
ENSMUSG00000026623	Lpgat1	0.85417027	0.573146376	0.65787571	0.529884651	1.34077373	0.408482943	1.104307927	0.566507817	0.628953956	0.479333878	0.645035944	0.591064806	1.054180904	0.578984202	1.14308544	0.648055365	1.01240508	0.419079201	0.662280794	0.336813492	2.816668337	1.017957838	0.158783013	1.435375295	1.470261686
ENSMUSG00000102840	Gm38037	0	0.000991305	0	0	0	0.006026256	0	0.009634946	0	0	0	0	0	0	0	0	0	0	0.079195768	0	0.137561043	0	0	0	0.072843823
ENSMUSG00000026622	Nek2	0.001192553	0.001138394	0.001773643	0.001172245	0	0.002751386	0	0	0	0	0	0	0	0	0	0	0	0	0.182598746	0	0	0	0	0	0
ENSMUSG00000055833	1700034H15Rik	0.002886664	0.020426607	0.012275842	0.008557553	0.006704069	0.022289787	0.004384915	0.020889505	0.012012524	0.033993516	0.00844519	0	0	0	0	0	0	0	0	0	0.094884762	0	0.075677312	0.18617548	0
ENSMUSG00000037434	Slc30a1	0.109570171	0.479608088	0.174254618	0.176853802	0.081755635	0.173494998	0.119048217	0.576202256	0.202482755	0.411514989	0.070262318	0.157344952	0.158115228	0.351527599	0.083114762	0.22828406	0.044987791	0.149218781	0.039243079	0.278412582	0.087231871	0	0	0	0.096346539
ENSMUSG00000049353	Rd3	0	0.001825984	0	0.003174039	0	0.004130964	0	0.014060609	0.007806493	0	0	0	0	0	0	0	0	0	0	0	0	0	0	0	0
ENSMUSG00000097416	Gm26670	0.012920531	0.004257334	0.009829237	0.015104703	0.018315361	0.013603853	0	0.015935091	0.035054407	0	0	0.007221426	0	0.021159319	0	0	0	0.022355836	0	0	0	0	0	0.187187047	0
ENSMUSG00000026637	Traf5	0.539756097	0.370618893	0.60894599	0.407592629	0.070520469	0.265765274	0.209681483	0.690902389	0.479531956	0.614345448	0.473346438	0.492757868	0.622544314	0.382427707	0.104267121	0.922325302	0.53601354	0.611107809	0.31878009	0.087262132	2.542984929	0.18010761	0.511404266	0.839339901	0.484755287
ENSMUSG00000097089	Gm26879	0.107979905	0.082885143	0.06607728	0.082237188	0.157456731	0.061994228	0.037902059	0.066526636	0.072634065	0.056787177	0.105947667	0.111461172	0.080849999	0.059989483	0	0.213604263	0.068014662	0.126480628	0.048242176	0.237072389	0	0.092086119	0.123762376	0.099029511	0
ENSMUSG00000037395	Rcor3	0.642236039	0.437555502	0.454991765	0.519367195	0.683664491	0.424365253	0.382278644	0.449017144	0.663499584	0.546425206	0.633630208	0.62319863	0.497384744	0.534289054	0.285993034	0.543069225	0.239943542	0.576865533	0.756257547	0.448124784	0.207164508	0.924415604	0.363416563	0.258271698	0.790326328
ENSMUSG00000097316	Gm10516	0.17298945	0.061338486	0.060400605	0.123917791	0.216048309	0.115837971	0.011633629	0.050030118	0.236200503	0.111733461	0.193985583	0.133279723	0.135401231	0.102133553	0.047132026	0.117027745	0.149684438	0.146425278	0.031511645	0	0.090292638	0.192300296	0.067741498	0.189600417	0.53508582
ENSMUSG00000058248	Kcnh1	0.006889811	0.003204399	0.001431222	0.135637958	0.015390393	0.11876489	0.007068946	0.006612464	0.004936906	0	0.010975382	0.014819541	0	0.010701711	0.023334827	0	0	0	0	0	0	0	0	0	0
ENSMUSG00000037375	Hhat	0.137713212	0.101949894	0.086213316	0.140108777	0.218609847	0.102586302	0.031183247	0.104783134	0.179800323	0.092763896	0.166124601	0.052743138	0.051561115	0.116904798	0.085567455	0.048916893	0	0.131552333	0	0.103468285	0.087693144	0	0.122249389	0.075376127	0.085196292
ENSMUSG00000100872	1700065J18Rik	0.002095348	0	0	0.002015121	0	0	0	0.004922289	0.003233264	0	0	0	0	0	0	0	0	0	0	0	0	0	0	0	0
ENSMUSG00000016262	Sertad4	0.349127871	0.050239437	0.026323381	0.300303885	0.023342947	0.055477725	0.042572991	0.137516286	0.23733355	0.018350857	0.504010531	0.110553588	0.143079985	0.160879981	0.161512613	0.051801241	0.101690554	0	0.060946252	0.04373095	0.119293986	0.070172484	0	0	0.094368111
ENSMUSG00000089812	Gm15867	0.075976246	0.012108595	0.005687768	0.031430829	0.001101552	0.011259695	0.002322003	0.016568135	0.05559282	0.023530358	0.129455575	0.023744663	0.015608835	0.010446974	0.156616015	0.050526869	0	0.030695656	0	0	0	0	0.076382524	0	0
ENSMUSG00000016200	Syt14	0.001905163	0.001001454	0.001038034	0.002418824	0	0	0	0.007953273	0.006071092	0	0	0.010407928	0	0	0	0	0.025088311	0	0	0	0	0.380947029	0	0	0
ENSMUSG00000103640	Gm31406	0	0	0	0	0	0	0	0	0	0	0	0	0	0	0	0	0	0	0	0	0	0	0	0	0
ENSMUSG00000016181	Utp25	0.18735546	0.109195996	0.161557569	0.149967741	0.184831001	0.098204612	0.092885597	0.138336422	0.210155974	0.178400583	0.116544243	0.137447096	0.17442172	0.205846338	0.011701326	0.142872644	0.313876229	0.086456246	0.10847386	0	0.212718317	0.097878005	0.145104952	0	0.094368111
ENSMUSG00000026638	Irf6	0.005898577	0.014018243	0.011498039	0.206960072	0.006559443	0.007809578	0.017675434	0.006565431	0.024649838	0.17920237	0.014799352	0.019594166	0.012954996	0	0.012722258	0	0.06949047	0.029332309	0	0.041948772	0	0	0	0	0.122693365
ENSMUSG00000079144	A130010J15Rik	0.039610991	0.039336825	0.036328776	0.059812428	0.036489695	0.042697255	0.053355436	0.025419196	0.022111672	0.060924322	0.03249983	0.062034629	0.08452652	0.051089189	0.013852871	0.039741679	0.185974177	0.031913298	0.029411505	0	0.153875849	0	0.079138968	0	0
ENSMUSG00000037318	Traf3ip3	0.006580057	0.004556524	0.135837679	0.014152866	0.006652653	0.010845422	0.003918655	0.019167052	0.015879185	0.007869554	0.006805388	0.007135721	0	0	0	0	2.357135406	0	0	0	3.580835348	0	0	0.766010923	0
ENSMUSG00000090080	Gm15872	0	0	0	0	0	0	0	0	0	0	0	0	0	0	0	0	0.026885189	0	0	0	0.086074816	0	0	0	0
ENSMUSG00000089683	4930570N18Rik	0.00103153	0	0	0.001853912	0	0	0	0	0.007153562	0	0	0	0	0	0	0	0	0	0	0	0	0	0	0	0
ENSMUSG00000026639	Lamb3	0.145067289	0.029207054	0.039949885	0.044033348	0.21713719	0.122003774	0.13152664	0.014275013	0.047337798	0.053714786	0.090432582	0.087726216	0.260378699	0.097776374	0.377904554	0	0.952428017	0	0	0	0.346707835	0	0.132311732	0.387390321	0.188979685
ENSMUSG00000016194	Hsd11b1	4.211994523	0.110121963	0.223067758	0.329523609	0.284312099	0.429061257	0.331935977	0.080738583	0.194731365	0.132924997	0.770309551	0.385489149	0.879143745	2.696988991	0.183675816	0.224537321	3.066133767	0.373365347	0.209720229	0.279999462	2.730078893	0.106734977	2.59117609	0.197826168	0.650474791
ENSMUSG00000009633	G0s2	4.144022204	0.832746261	0.784860186	1.755316459	1.802176952	4.100266041	2.565827036	0.471373564	0.928610406	0.530349788	1.967453894	1.085925369	1.376000466	2.255194637	1.387575447	1.038613011	0.593446023	2.890942643	0.748407875	2.528656773	0.9850625	0.509197236	3.277886	0.500228709	13.88808047
ENSMUSG00000103736	Gm37650	0	0	0	0	0	0	0	0	0	0	0	0	0	0	0	0	0	0	0	0	0	0	0	0	0
ENSMUSG00000016179	Camk1g	0.001257495	0	0	0	0.000782969	0.005435172	0	0	0	0	0	0	0	0	0.07760398	0	0	0	0	0	0	0	0	0	0
ENSMUSG00000097850	Mir205hg	0	0	0	0	0	0	0	0	0	0	0	0	0	0	0	0	0	0	0	0	0	0	0	0	0
ENSMUSG00000103692	4930503O07Rik	0	0	0	0	0	0	0	0	0	0	0	0	0	0	0	0	0	0	0	0	0	0	0	0	0
ENSMUSG00000026640	Plxna2	1.020929073	4.856223823	0.358330744	2.016112341	1.277232355	0.420755224	0.792994966	2.089978974	0.382174333	4.521331381	1.066771517	2.290169659	1.337056402	2.684569619	0.317106556	0.783690169	0.571458882	2.42348325	1.858847636	0.856420671	0.165889204	1.077823634	0.699574131	0.160726271	2.305848379
ENSMUSG00000016494	Cd34	6.8921736	2.803613893	0.636751051	2.147959191	0.470891722	0.491892904	1.06311628	2.95856493	2.162282767	1.725231603	2.977347582	0.98111376	18.04051871	5.126531839	0.501661779	0.736167866	0.715994573	1.94926875	2.432320976	0.485459511	0.664362435	1.513863515	3.390203884	0.144139989	1.280959734
ENSMUSG00000097325	Gm16897	0.137783225	0.092727847	0.028122798	0.050393775	0.021115671	0.007408343	0	0.100570555	0.088670059	0.074235749	0.071825	0.036232936	0.308116441	0.081994791	0	0.043949652	0.038743405	0.094127571	0.047543987	0.052842532	0	0	0.14032932	0	0
ENSMUSG00000104206	Gm32250	0.383204787	0.283717468	0.342997659	0.328521938	0.256885008	0.420778403	0.074400561	0.290956299	0.378166784	0.475334332	0.522403239	0.485139089	0.243356644	0.340624554	0.183471452	0.36570387	0.588442768	0.449198764	0.223189872	0.14502448	0.193257426	0	0.436540213	0	0.195400644
ENSMUSG00000104077	Gm37027	0.006273227	0.00210498	0.012394494	0.008690859	0.046557086	0.027278651	0	0.003068843	0.021510434	0.017099278	0.009371733	0	0	0	0	0	0	0.024490266	0	0	0	0	0	0	0
ENSMUSG00000016493	Cd46	0.570296551	0.853337711	0.303121342	0.507472541	0.372748973	0.803999227	0.126709403	0.502481657	0.613897036	0.729479196	0.495040935	0.496441168	0.574075907	0.781308547	0.226166029	0.403667983	0.440374808	1.060841099	0.227615045	0.44357304	0.882749077	0.112711616	0.798775459	0.144458569	0.450149636
ENSMUSG00000016481	Cr1l	1.422444713	2.277872652	1.392545681	1.555279799	0.887359619	1.363033271	0.797878482	1.949587	1.303361737	2.269085527	1.258693279	1.866840912	1.849434738	1.807142968	0.649605689	1.384072208	1.9719124	2.209195765	1.990776949	0.816960479	3.271856305	0.408731655	1.962063447	1.028856566	0.457605411
ENSMUSG00000026616	Cr2	0.12956239	0.261145786	0.146573271	0.146326966	0.033889343	0.153437688	0.021096113	0.233436218	0.238878404	0.088534944	0.121458314	0.154779086	0.118552538	0.271008427	0.032694744	0.101444261	0.046389074	0.258824315	0.426810982	0.072058462	4.249656645	0.063593814	0.404988376	0	0.33244916
ENSMUSG00000050530	Fam171a1	0.67470536	2.107784531	0.151302873	0.314745692	0.161989215	0.207915447	0.228795084	2.514001236	0.122113899	2.012306933	0.859410328	0.742073354	0.736148524	1.198598981	0.36027994	0.309934778	0.065661369	1.350208277	0.544923905	0.242888506	0.048959728	0.312068757	0.398560585	0.151098491	0.098039216
ENSMUSG00000026643	Nmt2	0.694461384	0.683770412	0.533255982	0.985355285	0.245407172	0.384359349	0.171515749	0.901362101	0.42372447	1.222713359	0.695417925	0.392508505	1.03659092	0.514330444	0.216723721	0.300877268	0.657976245	0.597970016	0.385630043	0.421131355	0.712168857	0.10102847	0.444035109	0.564840312	0.666274408
ENSMUSG00000049950	Rpp38	0.097028021	0.064820128	0.077537202	0.072049517	0.073831944	0.056507134	0.028681989	0.063059099	0.036807251	0.024699906	0.061968754	0.106573054	0.105002596	0.085061432	0.105970927	0.124525387	0.143036961	0.044762557	0.07682483	0.111175964	0	0.082122033	0	0	0.261187524
ENSMUSG00000026644	Acbd7	0.005164944	0.007723101	0.00392819	0.005831917	0.008888165	0.008036534	0.004213351	0	0.027581114	0	0.017761579	0.012542991	0	0	0	0	0	0	0.024938962	0	0	0	0	0	0
ENSMUSG00000026645	Olah	0	0.001865152	0	0	0	0	0	0	0	0	0	0	0	0	0	0	0	0	0	0	0	0	0	0	0
ENSMUSG00000026650	Meig1	0.018652109	0.023228189	0.021267495	0.00510702	0.029976073	0.012468414	0.016697115	0.003836974	0.03620301	0.052584343	0.005159807	0	0	0.042527627	0.087479458	0	0	0	0	0	0	0	0	0	0
ENSMUSG00000026648	Dclre1c	0.206222837	0.145309605	4.452079062	0.199450983	0.100149172	0.138175027	0.103819981	0.177758477	0.26877812	0.145609894	0.204918093	0.233999028	0.265483555	0.228355628	0.011789227	0.069892749	0.340101363	0.236190741	1.254910798	0.465169745	0.381824959	0	0.171313096	0.623674151	0.25516232
ENSMUSG00000026646	Suv39h2	0.023656657	0.021811275	0.166315532	0.025016171	0.024184872	0.008107985	0.013483661	0.029651795	0.020648841	0	0.020493937	0.036460142	0.010193773	0.014321518	0.035612536	0.013900994	0	0.061391311	0.128723897	0	0	0	0	0.094800209	0
ENSMUSG00000085043	Gm13184	0.007490081	0.013948568	0.103712308	0.008384046	0.01735743	0.005417544	0	0.002901842	0.017244777	0.01855348	0	0	0	0	0.013869472	0	0	0	0.101605446	0.077093869	0.114370675	0	0	0	0
ENSMUSG00000109865	Hspa14	0.2227063	0.247659808	0.287591823	0.273573626	0.162399472	0.278136047	0.112995958	0.262886352	0.229039903	0.210658699	0.210799706	0.253876676	0.246092011	0.260911531	0.175476442	0.151165169	0.297519494	0.273767976	0.35812591	0	0.212134155	0.319956776	0.33932824	0.521721829	0.509561633
ENSMUSG00000051396	Gm45902	0.021378852	0.03857044	0.034621106	0.047884036	0.01042936	0.020234469	0.00465881	0.024834216	0.015713465	0.012174781	0	0.032945315	0	0.021012266	0.052669279	0	0.027861362	0.074903143	0	0	0	0.112711616	0.15763109	0	0
ENSMUSG00000039496	Cdnf	0.037394165	0.04130077	0.029850677	0.043784486	0.09653438	0.042524402	0.14307863	0.03290541	0.044328776	0.004832132	0.02299612	0.011700012	0.035856433	0.025802498	0	0.02581238	0.037046916	0.081875605	0.129501405	0.039127994	0	0.201069691	0	0	0
ENSMUSG00000026655	Fam107b	0.064103923	0.028269923	0.4132475	0.162786958	0.052833985	1.076462016	0.091239149	0.011900553	0.306694627	0.006742452	0.150877838	0.319263067	0.06127384	0.059482623	0.111235576	0.647725603	2.639663234	0.759657252	0.590020713	0.539072734	4.616648048	0.645452575	0.58104207	0.16721202	0.341456552
ENSMUSG00000085205	Gm13185	0.001974577	0	0.001806148	0.003433356	0	0.005324323	0	0	0	0	0	0	0	0	0	0	0	0	0.045135927	0	0.053534337	0	0	0	0.09486946
ENSMUSG00000085656	Gm13180	0	0	0.001077543	0	0	0	0	0	0	0	0	0	0	0	0	0	0	0	0	0	0	0	0	0	0
ENSMUSG00000086445	Gm13191	0	0	0	0	0	0	0	0	0	0	0	0	0	0	0	0	0	0	0	0	0	0	0	0	0
ENSMUSG00000026657	Frmd4a	1.087531904	1.023668672	0.98267812	0.383266658	0.828787359	3.617751115	0.29623779	1.113065182	0.258964001	1.500702371	1.443073244	0.415977269	0.701628173	1.052476482	0.625169446	2.704110143	1.784208274	2.181681866	2.506541839	10.12436625	0.192709789	1.929652702	3.235378007	1.741537152	0.680433573
ENSMUSG00000084859	1700080N15Rik	0	0	0	0	0	0	0	0	0	0	0	0	0	0	0	0	0	0	0	0	0	0	0	0	0
ENSMUSG00000086921	Gm13189	0	0	0	0	0	0	0	0	0	0	0	0	0	0	0	0	0	0	0	0	0	0	0	0	0
ENSMUSG00000086874	Gm13175	0.002513614	0.003041433	0.003342505	0	0	0.006484553	0	0	0	0	0	0	0	0	0	0	0.04795887	0.018685721	0	0	0	0	0	0	0
ENSMUSG00000086018	Gm13179	0.012962677	0.004178921	0.022804701	0.007723981	0.011249825	0.027666518	0	0.015425796	0	0.026423694	0	0	0	0.012173077	0	0.013047949	0	0.01863457	0.030301928	0.13693679	0	0	0	0	0
ENSMUSG00000039449	Prpf18	0.398916356	0.395778468	0.391342061	0.364172821	0.25353557	0.38447549	0.306565905	0.40407754	0.461365844	0.329153818	0.423765855	0.41817381	0.373748445	0.397699199	0.47452255	0.276824947	0.555318151	0.362142917	0.488553364	0.362146915	0.454413493	0	0.244938929	0.219546002	0.222318405
ENSMUSG00000048186	Bend7	0.09001011	0.976463493	0.03880675	0.416845887	0.34857919	0.037758004	0.131499134	0.684559776	0.311481904	0.950487857	0.104204674	0.298529272	0.063417691	0.425872893	0.13553258	0.162625135	0.066117013	0.431919339	0.608145386	0	0	0.127187627	0	0	0.520297268
ENSMUSG00000026662	Sephs1	0.125877389	0.130076627	0.11643961	0.142442958	0.111879011	0.128068669	0.119744237	0.131089805	0.103807637	0.131771124	0.115937864	0.103176647	0.113357636	0.145671996	0.210897653	0.125925742	0.085358747	0.217489246	0.220387367	0.194585117	0	0.695246345	0.149695277	0.440787228	0.096272335
ENSMUSG00000026664	Phyh	1.12082014	1.280217108	1.070756241	1.158337834	1.774900671	1.387916252	3.924974036	0.961937337	1.0220736	0.946368647	1.277479276	1.118198738	0.688365404	1.384323122	2.39276351	1.389604652	1.179563263	1.075452051	1.232322965	1.729313543	1.162446654	0.678068471	0.54876619	1.157221716	1.426330577
ENSMUSG00000026668	Ucma	0.003398705	0.002063258	0.001299347	0.002863065	0.000698558	0	0	0	0	0	0.103310247	0	0	0	0	0	0	0	0	0	0	0	0	0	0
ENSMUSG00000026669	Mcm10	0.003601726	0.009736425	0.025549296	0.004377977	0.010618351	0.005185338	0.008034762	0	0	0	0	0	0	0	0	0	0	0	0.456981254	0	0	0	0	0.063952522	0.09486946
ENSMUSG00000026672	Optn	0.318931054	0.461260608	0.256644066	0.414845114	1.271846662	0.405724453	0.874255268	0.390466874	0.24991403	0.240230558	0.391406561	0.377197898	0.42860026	0.386064662	0.44383253	0.424753392	0.301131689	0.341504341	0.580645149	0.4353134	0.248526987	0.459884754	0.587234554	0.311044961	1.626238759
ENSMUSG00000086430	4930551O13Rik	0.009478445	0.027157803	0.016621956	0.020252533	0.259325934	0.02193846	0.006074633	0.03519859	0	0.017485574	0.081497345	0.00864648	0.034895498	0.013911495	0.015141879	0.015289538	0	0	0.027464605	0.118391144	0	0	0.076161462	0	0.352565777
ENSMUSG00000026676	Ccdc3	0.022433263	0.006007995	0.009055053	0.049266697	0.004973439	0.155022131	0.006724959	0.010569333	0.022345321	0.068917695	0.481096726	0.251648594	0	0.014064895	0	1.974296319	0	0.025706776	0.019749263	0	0	0	0.076382524	0	0.634552523
ENSMUSG00000039145	Camk1d	8.320705085	8.053058656	15.61544954	7.354330338	6.047691239	7.727686042	17.00027826	7.174774931	7.127266241	6.784613771	9.018498187	6.947060938	9.805022856	7.180494257	14.97083474	10.77053993	11.04386509	6.844652247	9.23446029	9.316991964	11.79050254	152.5161652	6.068052513	41.73595983	5.01583991
ENSMUSG00000039128	Cdc123	0.549912035	0.625529583	0.572783838	0.626302822	0.397201091	0.514570093	0.500901989	0.53509129	0.589575516	0.622367337	0.432938742	0.799361972	0.517257616	0.408906603	0.471896879	0.54191839	0.899376604	0.314412655	0.456577755	0.310800006	0.875577809	0.250588884	0.604781121	0.536356554	0.827480329
ENSMUSG00000025817	Nudt5	0.722348208	0.463541331	0.491317494	0.641773238	0.414753411	0.647337542	0.203553266	0.414985179	0.606085293	0.48460798	0.645623113	0.554271659	0.641260289	0.845044602	0.258854536	0.491877292	0.589353477	0.28348636	0.866409721	0.436854702	0.317343657	0.300706727	0.6198874	0.239258778	1.27469621
ENSMUSG00000056718	Gm13199	0.010235354	0.000821036	0.006677071	0.00222412	0.002865124	0	0	0	0.008687871	0.009341778	0	0	0	0	0	0	0.036434651	0.022426654	0.038866044	0	0	0	0	0	0
ENSMUSG00000025816	Sec61a2	0.511159228	0.281889357	0.338958242	0.422416644	0.348548957	0.44662249	0.105672282	0.27814452	0.402826653	0.23410442	0.472724435	0.559741161	0.320425311	0.280806531	0.194787653	0.183158889	0.147592831	0.104637316	0.45364193	0.165130478	0.079900284	0.112711616	0.436493	0.10530528	1.161161998
ENSMUSG00000085818	Gm13267	0.000402734	0	0	0	0.00507805	0	0	0	0.005196317	0	0	0	0	0	0	0	0	0	0	0	0	0	0	0	0
ENSMUSG00000025815	Dhtkd1	0.083039195	0.010113086	0.009550466	0.02114379	0.269156376	0.009676134	0.022255176	0.012667656	0.063504988	0.068398529	0.103741655	0.007135721	0.023701555	0.021664717	0.124636238	0.08274366	0	0	0	0	0	0	0.184865926	0	0
ENSMUSG00000043241	Upf2	1.164298846	1.125023368	1.228932095	1.124877033	0.874368497	1.398818371	0.58530324	0.961057168	1.288386549	1.106953988	1.216166934	0.981582295	1.013752526	1.291257198	0.430003079	0.760976571	1.581703532	0.881470387	0.750860298	0.822583947	2.540275099	2.051930067	1.384260276	1.405489545	0.901680478
ENSMUSG00000045319	Proser2	0.013477944	0.017999479	0.01102819	0.112307917	0.092876252	0.013197729	0.068497022	0.170597617	0.228026684	0	0.013080821	0.040172654	0.008053105	0	0.035099542	0	0.038452073	0	0.024635214	0	0	0	0	0.639517864	0.195024113
ENSMUSG00000102887	Gm10857	0	0	0	0	0	0	0	0.002482973	0	0	0	0	0	0	0	0	0	0	0	0	0	0	0	0	0
ENSMUSG00000039063	Echdc3	0.170990544	0.052132492	0.05840313	0.122637746	0.281700134	0.052280067	0.252533935	0.048955126	0.149915197	0.063065063	0.189759757	0.350592822	0.029175525	0.06784839	0.178850109	0.172562891	0.066635479	0.094364155	0	0.048664405	0.079369174	0.178922884	0	0	0.283841977
ENSMUSG00000087125	A230108P19Rik	0.01872364	0.021475733	0.00413387	0.019452232	0.042553225	0.00290645	0	0.008304907	0.025853019	0.059270708	0.010871432	0.046552481	0.010307679	0.029810817	0	0	0	0	0.021055602	0	0	0	0.067741498	0	0
ENSMUSG00000087485	Gm13383	0	0.005104777	0.001907565	0	0	0	0	0	0	0	0	0	0	0	0	0	0	0	0	0	0	0	0	0	0
ENSMUSG00000118578	AL845275.1	0.000979549	0	0	0	0	0	0	0	0	0	0	0	0	0	0	0	0	0	0	0	0	0	0	0	0
ENSMUSG00000039046	Usp6nl	0.262921337	0.89372226	0.481146256	0.578449873	0.113772441	0.315446308	0.172470376	0.469179881	0.701389516	1.440852789	0.230941055	1.195010688	0.194968931	0.550650477	0.105841435	0.435354189	0.166608146	0.172542634	1.03181835	0.745812487	1.588352499	0.303552937	0.432021503	1.33892586	0.164110177
ENSMUSG00000085716	Gm13388	0.00286951	0.00388933	0.002612393	0.002745961	0	0	0	0	0	0.017104836	0	0	0	0	0	0	0	0	0	0	0	0	0	0	0
ENSMUSG00000086109	Gm13391	0	0	0.00784862	0.008180576	0.003160906	0	0	0.004465886	0	0	0	0.036016586	0	0	0	0	0	0	0	0	0	0	0	0	0
ENSMUSG00000002107	Celf2	30.14594469	0.519604395	6.622632281	3.07710535	14.45380127	1.966590294	2.208855194	0.723724412	26.24214479	1.232993737	17.97949249	2.91904864	24.83216584	17.1428883	9.189167165	3.51225264	8.434086018	1.264253262	2.888488013	21.53625457	6.244611451	3.476807599	20.30469732	11.15173593	18.71073942
ENSMUSG00000087079	Gm13389	0.027708056	0	0.002075505	0.001288593	0.025712564	0	0	0.00280692	0.022742453	0	0.032160731	0	0.063576752	0	0	0	0	0	0	0.090292638	0	0	0	0	0
ENSMUSG00000099424	Gm28641	0.000560909	0	0	0	0	0	0	0	0	0	0	0	0	0	0	0	0	0	0	0	0	0	0	0	0
ENSMUSG00000085070	Gm13211	0	0	0.001205653	0	0.00196957	0	0	0	0	0	0	0.014321805	0	0	0	0	0	0	0	0	0	0	0	0	0
ENSMUSG00000085580	1700061F12Rik	0	0	0	0	0	0	0	0	0	0	0	0	0	0	0	0	0	0	0	0	0	0	0	0	0
ENSMUSG00000079604	Gm13219	0.001053901	0.001868333	0	0	0	0.002978546	0	0	0	0	0	0	0	0	0	0	0.51739095	0	0	0	0	0	0	0	0
ENSMUSG00000079603	Gm13218	0	0	0	0	0	0	0	0	0	0	0	0	0	0	0	0	0	0	0	0	0	0	0	0	0
ENSMUSG00000015619	Gata3	0.001858694	0.0511374	0.008160408	0.083338004	0.008230366	0	0.015382544	0	0.018423565	0.009678481	0.031066983	0	0.028450109	0.097114273	0	0	0.980693248	0	0	0	0	0	0	0	0
ENSMUSG00000086618	Gm13256	0	0.002825444	0	0	0	0	0	0	0	0	0	0	0	0	0	0	0.039490728	0	0	0	0	0	0	0	0
ENSMUSG00000025783	4930412O13Rik	0.001798201	0.013223869	0	0	0	0	0	0	0	0	0	0	0	0	0	0	0	0	0.048242176	0	0	0	0	0	0
ENSMUSG00000079602	9230102O04Rik	0	0	0	0	0	0	0	0	0	0	0	0	0	0	0	0	0	0	0	0	0	0	0	0	0
ENSMUSG00000075534	Gm13262	0.001404243	0.003731574	0	0	0.002112646	0	0	0	0	0	0	0	0.020234395	0.009947923	0	0	0	0	0	0	0	0	0	0	0
ENSMUSG00000025782	Taf3	0.748474037	0.912872724	0.973523252	1.095320969	0.595914412	0.888331113	0.265666065	0.896155325	0.872666427	0.796474372	0.766251575	1.149750276	0.886469752	0.89526968	0.752311192	0.646311445	0.897540486	0.730874411	1.172709201	0.425313449	0.479871266	0.230616669	1.0225082	1.133857754	0.439399443
ENSMUSG00000025781	Atp5c1	4.13546411	5.034816223	4.382931967	4.435568636	5.718400975	4.406986198	13.36314806	4.567810898	4.385487017	4.361270224	3.719001265	4.30361662	2.885401792	4.078561618	7.667939724	5.008856481	3.524901124	3.704806491	4.051741997	5.862751769	4.239440014	3.891112157	3.015628191	4.933092779	5.213096996
ENSMUSG00000037262	Kin	0.291783089	0.230266655	0.279843784	0.23527396	0.281126634	0.363058495	0.176579983	0.333666694	0.250712818	0.31373218	0.2709015	0.241358509	0.305151579	0.271586241	0.282961388	0.237412213	0.17312199	0.210899013	0.378132402	0	0.15914965	0.347505596	0	0.349353708	0.249109753
ENSMUSG00000037254	Itih2	0.032719183	0.003340495	0.016150877	0.06966433	0	0.014480406	0	0	0.017537628	0.011392117	0.31549997	0.049587647	0.007477245	0.025140946	0.01842272	0.014452475	0.113603796	0.045233004	0	0	0	0	0	0	0
ENSMUSG00000025780	Itih5	1.087677589	0.046371502	0.079193874	0.243084402	0.048673544	0.402112229	0.146714497	0.521757493	0.042630444	0.087227818	2.829122774	0.930391756	2.944804543	0.771669816	0.034509467	0.46399004	0.30334103	0.21655762	0.382200405	5.793145823	0.089534332	0.179443009	0.532074895	0	0.790475796
ENSMUSG00000061186	Sfmbt2	0.003964784	0.001090791	0.006862321	0.010011405	0.008514772	0.580837716	0	0	0.058649047	0	0.05319455	0.150632661	0.036020132	0.008867331	0.051925033	0	0.119664422	0.156031166	0.111270931	0	0.034750578	0	0.469242169	0	0
ENSMUSG00000085257	Gm13264	0	0	0	0	0	0	0.004671478	0	0	0	0	0	0	0	0	0	0.026205451	0	0	0	0	0	0	0	0
ENSMUSG00000026778	Prkcq	0.01181716	0.148203781	0.102015685	0.108589816	0.140009005	0.013814011	0.046243761	0.240138936	0.007030671	0.106973443	0	2.873706176	0.046599052	0.08556215	0	0	6.787995404	0.178979952	0.208558725	0.55269135	0.034750578	0	0	0.13756672	0
ENSMUSG00000102196	Gm38171	0	0	0	0	0	0	0	0	0	0	0	0	0	0	0	0	0	0	0	0	0	0	0	0	0
ENSMUSG00000102674	8030442B05Rik	0.002857802	0	0.006724115	0.012010605	0.001120863	0	0	0	0.112047149	0	0.016091244	0.028927035	0	0.010701711	0	0.014282491	0	0	0	0	0	0	0	0	0
ENSMUSG00000086006	Gm13293	0	0	0	0	0	0	0	0	0.086141694	0	0.014273684	0	0	0	0	0	0	0	0	0	0	0	0	0	0
ENSMUSG00000086491	Gm13291	0	0	0	0	0	0	0	0	0	0	0	0	0	0	0	0	0	0	0	0	0	0	0	0	0
ENSMUSG00000026773	Pfkfb3	0.155767067	0.267512774	0.745299857	0.587287145	0.079572444	0.132129755	0.100774471	0.398584344	0.088878979	0.353900357	0.327779626	0.310696507	0.095112663	0.241904889	0.060328863	0.116202339	0.782901626	0.164875971	0.144319754	0.141710487	0.64488503	0.106734977	0	1.553260019	3.866144888
ENSMUSG00000102329	Gm10851	0.012023575	0.020102423	0.121076574	0.084579039	0.019701588	0.024380351	0.006133043	0.012448307	0.01147798	0.061865915	0	0.067393259	0.017668858	0.013399976	0	0.020053141	0.140073753	0.022251842	0.030311389	0	0	0.053367489	0	0	0.17374327
ENSMUSG00000037197	Rbm17	0.316767208	0.290928419	0.315667961	0.299013976	0.209588428	0.257187729	0.390999856	0.362538418	0.194237019	0.245358729	0.343180876	0.469723856	0.359230403	0.434234942	0.34972853	0.345300096	0.353459906	0.310313779	0.474715229	0.189490288	0.304623464	0.327842212	0.643030017	0.747591879	0.085196292
ENSMUSG00000091312	Gm17490	0	0	0	0	0	0	0	0	0	0	0	0	0	0	0	0	0	0	0	0	0	0	0	0	0
ENSMUSG00000026770	Il2ra	0.003707256	0.006211606	0.010769012	0.009948688	0.005547754	0.413232014	0.016989261	0	0.004049337	0.012401409	0	0	0	0	0	0.101483056	1.187191299	0.076689071	0	0	0.060647595	0.194726798	0.138888889	0	0
ENSMUSG00000023206	Il15ra	0.468682583	0.271896569	0.179368837	0.533082143	1.085069209	0.785149661	0.188988612	0.367685161	0.1283751	0.460612536	0.402063631	0.275664837	0.354713471	0.398053404	0.742830258	0.256870692	0.222349458	0.491998864	0.113552081	0.087410677	0	0	0.280639759	0.62549576	2.249250967
ENSMUSG00000058594	Fbh1	0.364656973	0.325798501	0.387195625	0.315989557	0.441176078	0.309482019	0.309096216	0.251312515	0.223940292	0.343034575	0.395462507	0.288101762	0.387882701	0.297802275	0.432173068	0.295909572	0.464755428	0.474109904	0.454252681	0.666435488	0.129574064	0.279842239	0.131560048	0.503041814	0.19910696
ENSMUSG00000047909	Ankrd16	0.234135757	0.188074871	0.240848542	0.240350726	0.176028236	0.31842461	0.069409708	0.168554463	0.203309102	0.232323686	0.287929777	0.153051637	0.342976354	0.149497614	0.066445226	0.205107888	0.475346166	0.124373754	0.086210539	0.22153571	0.420989364	0	0.323498966	0.705824269	0.092128538
ENSMUSG00000026768	Itga8	0.579232943	0.019168321	0.111420192	0.061151366	0.027326007	1.007328317	0.085399559	0.038946347	0.030437703	0.129651295	1.760227598	0.169219499	0.03950092	0.326984625	0	7.587477789	0.10257237	0.514604191	0.176412956	0.232141845	0	0	0.973969691	1.290572825	0.176056338
ENSMUSG00000086843	E030013I19Rik	0.00101155	0.00410641	0	0.001150806	0	0.00495385	0	0	0	0	0.011670498	0	0	0	0	0.314763389	0	0	0	0	0	0	0	0.155061824	0
ENSMUSG00000026767	Mindy3	0.559446577	0.52554909	0.557058647	0.493153278	0.30782227	0.745084729	0.136624428	0.378792703	0.584185482	0.526347688	0.469867656	0.717598642	0.388601448	0.427263157	0.398826174	0.426191323	1.072737769	0.565243973	0.78374956	0.276702401	0.717104056	0.560319669	0.656594442	2.076359228	0.439418193
ENSMUSG00000104045	Gm37565	0.000635942	0	0	0	0.00357725	0	0	0	0	0	0	0	0	0	0	0	0	0	0	0	0	0	0	0	0
ENSMUSG00000026730	Pter	0.39405775	0.150326033	0.144643086	0.208957839	0.271693944	0.225681966	0.055667177	0.204250238	0.482937835	0.122479128	0.394947089	0.335038322	0.191204414	0.219362116	0.077916299	0.162159406	0.171115877	0.107562653	0.18943787	0.27043666	0	0	0.14956703	0	0.176509439
ENSMUSG00000049630	C1ql3	0.040059854	0.020020034	0.005154721	0.021798066	0.074890238	0.022334738	0.030263706	0.02079613	0.054520255	0.014447318	0.033753804	0.03790851	0.034804387	0.025187489	0.031792148	0	0.019005048	0	0	0.031257326	0	0	0	0	0
ENSMUSG00000026727	Rsu1	1.647446798	2.1603589	1.967666448	3.789384684	0.676801549	1.795073851	0.726344682	2.171388744	1.351010183	2.36195871	1.680656313	2.158562513	1.883127039	1.902967603	0.695050916	2.65130436	1.551227788	2.358111969	1.771752593	1.710618861	0.893921279	0.880043935	1.66340792	1.167318273	0.450296096
ENSMUSG00000026726	Cubn	0.044302886	0.013059562	0.037352834	0.051867408	0.092196287	0.032756387	0.027047934	0.009907141	0.026437566	0.028512663	0.25171828	0.009675915	0	0.051543047	0.026244202	0.106365121	0.036056306	0.02644817	0	0	0.098452329	0	0	0.093593523	0
ENSMUSG00000026723	Trdmt1	0.119976508	0.172251769	0.13655646	0.189923722	0.121675513	0.094319776	0.104171619	0.143820018	0.078417885	0.158671053	0.269640216	0.19419811	0.074304837	0.157116653	0.122461325	0.134966735	0.051201875	0.180751698	0.123658417	0.038133299	0.082188178	0	0.059822924	0.294045604	0.098751778
ENSMUSG00000026728	Vim	4.721507715	2.633857515	2.655524232	6.998749907	1.126082025	2.216234154	3.224364559	5.977448972	3.114393964	5.158251027	8.063917038	7.949614268	7.030131926	3.321664216	1.184914781	8.731709784	3.123897982	2.598396483	7.530754699	6.847057876	2.022160566	15.85611057	3.156787779	2.940374592	1.688500873
ENSMUSG00000003418	St8sia6	0.033941741	0.389440673	0.122594855	0.129513153	0.019678569	0.32248381	0.106593345	0.100158102	0.007448207	2.861855231	0.035791339	0.392443132	0.005108486	0.444410391	0	0.056459646	0.332564096	0.223124133	0.39663653	0	0.911285721	0	0	0	0.162259884
ENSMUSG00000104354	Gm37126	0	0.002108526	0.001352487	0	0	0.010989392	0	0	0	0.042827443	0	0	0	0	0	0	0	0	0	0	0	0	0	0	0
ENSMUSG00000063275	Hacd1	0.401728782	0.306290524	0.180241294	0.329565266	0.711512053	0.41518966	0.737856284	0.298307009	0.15343228	0.323915037	0.254573656	0.455321912	0.308480771	0.354809294	0.762516405	0.910022492	0.170811962	0.638915476	0.302951329	0.371754326	0.357086082	0.216408648	0.660422781	0.122651229	0.970964064
ENSMUSG00000026718	Stam	0.594616034	0.47000537	0.460293225	0.432007806	0.315982772	0.556106311	0.156951183	0.543957465	0.404592699	0.465006596	0.578324622	0.57278763	0.791568102	0.373081733	0.235172883	0.439008272	0.369984707	0.356840954	0.586040015	0.696773279	0.066869951	0.233524824	0.490963737	0.167721205	0.519699392
ENSMUSG00000061531	Tmem236	0.002062033	0.003284526	0.00320216	0.003690049	0	0	0	0	0	0	0	0	0	0	0	0	0	0	0	0	0.096354894	0	0	0	0.103665616
ENSMUSG00000026712	Mrc1	0.17583894	0.177522109	26.14684289	0.207358789	0.154321136	0.295158664	0.465020866	0.113475142	0.504712091	0.033963254	0.337800938	2.762177306	0.07448645	0.239775778	0.454292651	0.390009725	0.241934564	0.117122588	6.916047592	1.983728958	0.216069102	0.152043251	0.067613252	1.095944328	0.526527656
ENSMUSG00000036949	Slc39a12	0	0.000979605	0.260474957	0	0.004904999	0	0	0	0	0	0	0.061265398	0	0	0.120491832	0	0	0	0.071651202	0	0	0	0	0	0
ENSMUSG00000057914	Cacnb2	0.393304	0.216399843	0.291554408	0.283159692	12.65206654	3.440161861	0.924876978	0.120426577	6.361823956	0.464315343	1.18131988	0.188231959	0.203858692	0.24965031	14.7487468	15.28557227	0.164092941	1.870724235	0.877433869	0.197966308	0	0.388463549	2.157668195	0	0.722531969
ENSMUSG00000104106	Gm10848	0.041500875	0.004626659	0.009616977	0.024468364	0.226818638	0.518824525	0.014881122	0	0.786919496	0.013578669	0.139773325	0	0	0.082520032	1.891689446	2.392904932	0.038687713	0.391524579	0.14733683	0	0	0	0.622210955	0	0
ENSMUSG00000087086	Gm13269	0.029663214	0	0.011470969	0.024758199	0.227910399	0.387618616	0.026858249	0	0.733986963	0.019514861	0.057510143	0.014481504	0	0.023977054	1.667651677	1.447226515	0	0.432704863	0.05924779	0.045317666	0.092992979	0	0.178202279	0	0
ENSMUSG00000026707	Nsun6	0.405045744	0.597393211	0.418243803	0.424908829	0.285447064	0.3415321	0.10736157	0.410340872	0.545895349	0.646991103	0.309148429	0.501937111	0.400800051	0.447323468	0.239589299	0.157141027	0.38884156	0.410073749	0.696772591	0.371411672	0.444953045	0.470334523	0.20156381	0.413432863	0
ENSMUSG00000017418	Arl5b	0.546875371	0.885510321	0.289284066	0.671855853	0.236537287	0.616203546	0.163454536	0.609149594	1.105919677	0.77067151	0.434769236	0.498154951	0.621884588	0.685991092	0.189278989	0.34632578	0.266184387	0.900310809	0.614067751	0.214201443	0.739611202	0.506313719	0.843221426	0.463164758	0.268922254
ENSMUSG00000075520	Malrd1	0.006449149	0.005071568	0.002773533	0.004072557	0.017702577	0.012384491	0	0.008313443	0.027909809	0	0.014794957	0	0	0	0	0	0.119107642	0	0.06999811	0.057738387	0	0	0	0.152392563	0
ENSMUSG00000026748	Plxdc2	9.80583524	0.240209906	4.011155292	0.893996836	0.720258683	8.855074891	0.851762275	0.185940186	4.553598914	0.213221343	6.449154452	0.381885866	9.694221016	4.940018547	0.778226804	2.145154708	2.483005385	4.990985957	1.031668817	2.418386355	0.500203778	0.521373059	9.997514499	0.633145562	1.502230166
ENSMUSG00000085193	Gm13322	0	0	0	0	0	0	0	0	0	0	0	0	0	0	0	0	0	0	0	0	0	0	0	0	0
ENSMUSG00000053702	Nebl	0.684327898	1.479169682	0.845580199	1.199378547	6.324255142	0.827272564	4.527882958	0.759605048	1.056006789	11.35658061	0.84976382	0.788837635	0.273741161	1.026830455	6.725598745	1.43233455	1.846931934	1.121666347	0.615774965	0.884669695	0.794994334	0.658108899	0.479335715	0.453047325	1.15748033
ENSMUSG00000085100	Gm13324	0	0	0	0	0	0.002605685	0	0	0	0	0	0	0	0	0	0	0	0	0	0	0	0	0	0	0
ENSMUSG00000062651	H2al2a	0	0	0	0	0.001966939	0	0	0	0	0	0	0	0	0	0	0	0	0	0	0	0	0	0	0	0
ENSMUSG00000054057	A930004D18Rik	0.053320257	0.060661977	0.012554892	0.035600876	0.052499031	0.033166668	0.052394308	0.05471011	0.072911379	0.121492433	0.073439058	0.033840052	0.075148262	0.056386918	0.074077093	0.011706257	0.027984866	0	0	0.097608405	0	0.148385565	0	0	0
ENSMUSG00000085319	Gm13330	0.001245462	0.004641572	0	0	0.003505583	0	0	0	0	0.013151319	0	0	0	0	0	0	0	0	0	0	0	0	0	0	0
ENSMUSG00000054074	Skida1	0.1616315	0.116076159	0.015203065	0.15759633	0.052447057	0.114701479	0.043728787	0.12857564	0.311450046	0.141611633	0.201598928	0.065381138	0.206948246	0.204512031	0.082211718	0.114828925	0.024238899	0.128183229	0.172432555	0	0.048959728	0.056278737	0.093791034	0	0
ENSMUSG00000026743	Mllt10	2.32860362	2.625060929	2.626772425	2.637797616	2.956186658	2.322341869	0.668236281	2.685099447	2.64979386	3.146447795	2.434431637	2.91740284	2.446778232	2.322834323	1.772016465	2.316057591	3.790439713	2.163617496	3.573638325	1.848235691	3.877109052	1.614749451	2.356118364	2.856043161	1.771379396
ENSMUSG00000026740	Dnajc1	4.145665378	2.98050903	2.288492452	3.113476392	1.91619671	3.107063631	1.018558405	2.769868122	4.170493428	3.113695661	3.340936144	3.83020901	3.64184803	3.365863957	2.193045311	3.064585497	5.420636324	3.137980613	2.976192127	2.510544074	3.226301349	1.112020032	3.492649058	2.555487325	3.106375358
ENSMUSG00000051154	Commd3	0.595623619	0.673141152	0.626017306	0.500999037	0.482903932	0.585473164	0.972713701	0.757408151	0.666901056	0.797908621	0.647971833	0.610835644	0.492493586	0.506715845	0.666136771	0.393749698	0.420203636	0.589865297	0.67113426	0.577531242	0.43265639	0.297254715	0.35375253	0.252834898	0.785405004
ENSMUSG00000026739	Bmi1	0.139375221	0.306273396	0.144105138	0.181516102	0.160117181	0.168087747	0.302018074	0.317230754	0.101239167	0.2315419	0.120225257	0.284265202	0.113633444	0.259163813	0.096191323	0.182048146	0.170370267	0.10927294	0.091892379	0.156061137	0	0.256717502	0.059822924	0.098796657	0
ENSMUSG00000037708	Spag6	0.037571293	0.051786261	0.015824904	0.02428256	0.033276565	0.030298112	0.015063132	0.066866039	0.010373235	0.043579896	0.028712051	0.06203301	0.008475779	0	0	0.015008187	0	0.077224099	0	0.076266598	0	0	0	0	0
ENSMUSG00000092353	Gm20539	0.031957255	0.092559622	0.004283496	0.03269036	0.033134549	0.072275653	0.006523898	0.041907723	0.053023464	0.120320446	0.066658402	0.054107676	0.045080901	0.03594051	0	0.020620683	0	0.110601093	0.032711381	0	0	0	0	0.090581351	0
ENSMUSG00000097638	Carlr	0	0	0	0	0	0.005324323	0	0	0	0	0	0	0	0	0	0	0	0	0	0	0	0	0	0	0
ENSMUSG00000026737	Pip4k2a	0.996059545	0.844045882	6.854434116	0.67082996	0.182155724	1.455137547	0.264384018	0.901342586	0.641840875	0.564222835	0.809088376	0.886797897	0.725824681	1.007799984	0.132340518	1.229709836	2.008193213	1.381781834	4.000532767	0.611531947	2.856977403	1.078998386	2.137496352	13.01738641	0.310996849
ENSMUSG00000037683	Armc3	0.004404061	0	0.048532771	0	0.003372552	0	0.010193968	0.009253256	0.009546175	0.011999904	0	0.093145281	0	0	0	0.115490891	0	0	0.023795926	0	0.066246663	0	0	0	0
ENSMUSG00000087674	4930447M23Rik	0.001914534	0	0.000961884	0	0	0	0	0	0	0	0	0	0	0	0	0	0	0	0	0	0	0	0	0	0
ENSMUSG00000023094	Msrb2	0.257920493	0.213895959	0.285839865	0.248390995	0.31551972	0.163735889	0.391981796	0.212149408	0.368512117	0.094479595	0.26832506	0.292728289	0.207067908	0.208973147	0.335249785	0.118175655	0.215227888	0.144383815	0.037169747	0	0.210582062	0	0.367415706	0.122651229	0.195699482
ENSMUSG00000109733	Gm33940	0.004178367	0	0.002805496	0.00187447	0.002230634	0	0	0	0.006693933	0	0	0	0.012807164	0	0	0.062167018	0	0	0	0	0	0	0	0	0
ENSMUSG00000087103	Gm13344	0	0.002555692	0	0.001295565	0	0	0	0	0	0	0	0	0	0	0	0	0	0	0	0	0	0	0	0	0
ENSMUSG00000085388	Ptf1aos	0	0	0	0	0	0	0	0	0	0	0	0	0	0	0	0	0	0	0	0	0	0	0	0	0
ENSMUSG00000026735	Ptf1a	0	0	0	0	0	0	0	0	0	0	0	0	0	0	0	0	0	0	0	0	0	0.028139369	0	0	0
ENSMUSG00000026734	4921504E06Rik	0	0	0.000868042	0	0.002499859	0	0	0	0.005305209	0	0	0	0	0	0	0	0	0	0	0	0	0	0	0	0
ENSMUSG00000086621	Gm13348	0	0	0	0	0	0	0	0	0.004215896	0	0	0	0	0	0	0	0	0	0	0	0	0	0	0	0
ENSMUSG00000043415	Otud1	0.078621228	0.096824684	0.069431594	0.201642566	0.075836006	0.093428162	0.160522707	0.089551755	0.065894493	0.141954332	0.110466174	0.383850957	0.055847148	0.014221717	0.209834507	0.078829336	0.109647775	0.103461762	0.093588917	0.511692589	0.144906535	0	0.079138968	0.090581351	0.092128538
ENSMUSG00000087246	Gm13346	0	0	0	0	0	0	0.005935486	0	0	0	0	0	0	0	0	0	0	0	0	0	0	0	0	0	0
ENSMUSG00000036617	Etl4	0.312233649	19.71830271	0.889446136	4.766769607	3.933862648	0.753223459	1.84871515	11.58378833	1.069671702	11.10496478	0.704740596	16.08317657	0.425030319	8.905378776	0.856049857	1.182048971	0.830008678	7.201189119	4.927512407	3.832217237	0.378310482	1.238759532	0.792513164	0.665519102	1.752383941
ENSMUSG00000091457	Gm17171	0	0	0.001009024	0.11430232	0	0	0.008623316	0	0	0	0	0.7380345	0.016730452	0	0	0	0	0	0	0	0	0	0	0	0
ENSMUSG00000085477	Gm13335	0.000565807	0	0	0	0	0	0	0	0	0	0	0	0	0	0	0	0	0	0	0	0	0	0	0	0
ENSMUSG00000086418	Gm13362	0.003951255	0.268145861	0.006734069	0.021125435	0.010174679	0	0.013073319	0.109716235	0.010867487	0.13825979	0	0.014265172	0	0.105638653	0	0	0.018207773	0.165176225	0.156062324	0	0	0	0	0	0
ENSMUSG00000036591	Arhgap21	3.154965027	1.102857487	0.84862893	1.028951748	3.062016745	0.978234783	0.688771754	0.950853898	1.533191185	1.288196575	3.233623011	0.938477274	2.211369189	2.400148284	3.639230658	0.969927753	1.088788116	0.757044031	1.470631377	0.584573844	0.612017159	1.315702854	1.689651268	1.397173114	1.268760981
ENSMUSG00000075514	Gm13375	0.024212753	0.015945393	0	0.005730001	0.027791986	0.014569457	0.030240224	0.006535213	0.005790589	0.026662401	0.015041337	0	0.043150966	0.030256057	0.039807649	0.013047949	0	0.028196774	0	0	0	0	0.076382524	0	0
ENSMUSG00000087219	Gm13376	0	0	0	0	0	0.01291005	0	0	0	0	0	0	0	0	0	0	0	0	0	0	0	0	0	0	0
ENSMUSG00000026679	Enkur	0.010426283	0.026211875	0.005835578	0.022787261	0.004913623	0.004120385	0.012412985	0.101513494	0.023158183	0.018532246	0.059353711	0.208919809	0	0.019002014	0.18630363	0.044462822	0.07272994	0	0.065008528	0	0	0	0	0	0
ENSMUSG00000048550	Thnsl1	0.050415361	0.054459821	0.052998132	0.087828815	0.0764692	0.073894531	0.062283681	0.073868108	0.142934936	0.03828008	0.08931095	0.086914445	0.082097633	0.038419813	0.204909012	0.029382332	0.034549475	0.077321437	0	0.048664405	0	0	0.108483402	0	0.083522651
ENSMUSG00000085680	Gm13327	0	0	0	0	0	0	0	0	0	0	0	0.015868784	0	0	0	0	0	0	0	0	0	0	0	0	0
ENSMUSG00000045967	Gpr158	0.002433248	0.004649634	0.007927526	0.008969901	0.021318441	0.013050035	0	0.00621542	0.021373178	0	0	0.01154196	0	0	0.377639205	0	0	0.025982259	0	0	0	0.303085409	0	0	0
ENSMUSG00000025716	Myo3a	0.008199028	0.005060248	0.004022806	0.003821482	0.010481427	0	0	0.004976981	0	0	0	0	0	0	0	0	0	0	0	0.039127994	0	0	0	0	0
ENSMUSG00000026787	Gad2	0	0	0	0	0	0	0	0	0	0	0	0	0	0.018787722	0	0	0	0	0	0	0	0.432593345	0	0	0
ENSMUSG00000085353	1700092C17Rik	0.003962376	0	0.010635078	0	0	0	0	0	0	0	0	0	0	0	0	0	0	0	0	0	0	0	0	0	0
ENSMUSG00000026786	Apbb1ip	1.637377443	0.068896047	2.691724581	0.134874198	0.113398178	0.186036697	0.188621023	0.029903278	0.111818242	0.110242996	1.445533233	0.087079455	1.558344591	0.951262578	0.057268082	0.1113543	5.759903745	0.045220018	0.851441283	0.187699113	4.965542128	0	0.766804899	4.690357398	0.188861908
ENSMUSG00000026784	Pdss1	0.363195408	0.281943553	0.303408011	0.283127392	0.6800458	0.407682199	0.144058874	0.180667742	0.30317154	0.311632649	0.338663333	0.262756103	0.282481106	0.489189704	0.294247037	0.293539044	0.361031068	0.12503301	0.428144939	0.349758385	0.190347102	0.482526929	0.428887831	0.238887115	0.225237381
ENSMUSG00000058835	Abi1	2.527573052	2.672572922	3.476297493	3.266334385	0.923027981	2.530484736	0.704776136	2.40624523	13.15497398	2.558085184	3.132876995	2.381421042	5.681422602	2.252818816	0.878853872	2.287493335	3.056738991	2.652888072	2.052318072	1.805433886	2.633916159	0.398893683	1.792486254	3.745110304	1.384271418
ENSMUSG00000026781	Acbd5	0.631729686	0.681327671	0.980031969	0.640616986	0.353363134	0.888281452	0.426283022	0.636327494	0.837406407	0.713175694	0.736570345	0.524337256	0.516579348	0.603283463	0.494059661	0.617130789	1.115856728	0.663669426	0.724657147	0.378953018	1.041315867	0.216408648	0.427314428	0.876268857	1.080086329
ENSMUSG00000026779	Mastl	0.049507056	0.037196749	0.085398434	0.070982665	0.016932975	0.074306743	0.024998355	0.016569382	0.01875385	0.053348155	0.056481654	0.037721065	0.029841522	0.047518597	0.059286329	0.1212956	0.153459516	0.050715465	1.347914908	0.17234842	0.03321917	0.400333791	0	0.075376127	0
ENSMUSG00000026775	Yme1l1	1.312187302	1.20753625	0.989527554	1.324316384	0.930224113	1.38496411	0.814467759	1.184943981	1.033476548	1.326112855	1.050102067	1.161747082	1.268472871	1.173086431	0.831867259	0.904159378	1.413351742	1.011817231	0.949476041	0.927293758	1.066040108	0.415417776	0.825944824	0.890205402	0.880847898
ENSMUSG00000026774	Potegl	0.002208314	0.00198046	0.006083322	0.005732332	0.003096083	0	0	0.004100406	0	0	0	0	0	0	0	0	0	0	0	0	0	0.2368097	0	0	0
ENSMUSG00000069132	Nxph2	0	0	0	0.002838087	0.003362588	0	0	0	0	0	0	0	0	0	0	0	0	0	0	0	0	0	0	0	0
ENSMUSG00000026771	Spopl	0.652182764	1.028297278	1.095039952	0.772142589	0.399859563	0.646025268	0.301697924	0.897151318	0.6891667	1.027496858	0.704149103	0.764101884	0.62317203	0.72566253	0.403518376	0.690646171	1.538854019	0.695748164	1.16883619	0.256439623	0.950145257	0.270707174	0.243510998	0.994867714	0.629778258
ENSMUSG00000026986	Hnmt	0.130581741	0.045358221	0.414034728	0.116244005	0.096453984	0.019482281	0.086578578	0.018237396	0.175763771	0.072434662	0.109308585	0.034746373	0.060867199	0.118502955	0.089885694	0.201210832	0	0.041275921	0.029608838	0	0	0	0	0	0
ENSMUSG00000061809	Tbpl2	0	0	0.001500169	0	0	0	0	0	0	0	0	0	0	0	0	0	0	0	0	0	0	0	0	0	0
ENSMUSG00000026985	Il1f8	0	0	0	0	0	0	0	0	0	0	0	0	0	0	0	0	0	0	0	0	0	0	0	0	0
ENSMUSG00000044103	Il1f9	0	0.001970486	0.006458309	0.002914827	0	0	0	0	0	0	0.009679624	0	0	0	0	0	0	0	0	0	0	0	0	0	0
ENSMUSG00000026984	Il1f6	0	0	0	0	0	0	0	0	0	0	0	0	0	0	0	0	0	0	0	0	0	0	0	0	0
ENSMUSG00000026983	Il1f5	0	0	0	0	0	0	0	0	0	0	0	0	0	0	0	0	0	0	0	0	0	0	0	0	0
ENSMUSG00000046845	Il1f10	0	0	0	0	0	0	0	0	0	0	0	0	0	0	0	0	0	0	0	0	0	0	0	0	0
ENSMUSG00000085999	Gm13411	0	0	0	0	0	0	0	0	0	0	0	0	0	0	0	0	0	0	0	0	0	0	0	0	0
ENSMUSG00000026981	Il1rn	0.001394004	0	0.0093849	0	0	0	0	0	0	0	0	0.009351248	0	0	0	0	0	0	0	0	0	0	0	0	0
ENSMUSG00000026979	Psd4	0.005085101	0.001383321	0.218579293	0.006939576	0.008542689	0.004533701	0	0.002913924	0.018068474	0	0.024266577	0.027808123	0	0	0	0	1.515714625	0	0.141927023	0	1.322655054	0	0	1.418456772	0
ENSMUSG00000026976	Pax8	0	0	0	0	0	0	0	0	0.004019761	0	0	0	0	0	0	0	0	0	0	0	0	0	0	0	0
ENSMUSG00000085330	Gm13417	0	0	0.005687476	0	0	0.008200869	0	0	0	0	0	0.012542991	0	0	0	0	0	0	0	0	0	0	0	0	0
ENSMUSG00000004113	Cacna1b	0.003323967	0.018650057	0.018839843	0.00139268	0	0.002244713	0.072395637	0.012188156	0.013320078	0	0	0.01498271	0.008983467	0.017738517	0	0	0.024238899	0	0	0	0	0.140850985	0	0	0
ENSMUSG00000036893	Ehmt1	1.471391315	1.491155221	1.4075193	1.415775688	1.310092299	1.307535553	0.443567697	1.405247682	1.345063717	1.503958067	1.52931191	1.92204822	1.268152942	1.382010464	0.928884792	1.01195709	1.492321939	1.43641641	1.438107876	1.106543732	2.108178654	1.145223742	1.533063773	2.9532033	1.901417226
[truncated: 28,573 more rows]
