# Supplementary material for: Single-cell RNA-seq of heart reveals intercellular communication drivers of myocardial fibrosis in diabetic cardiomyopathy
Source: eLife. 2023 Apr 3;12:e80479. doi: 10.7554/eLife.80479 (PMC10110238; doi:10.7554/eLife.80479)
Supplement: Supplementary file 2. [file elife-80479-supp2.xls]

Supplementary file 2: Genes with significant transcriptomic changes in the cardiac populations
Cluster	GeneID	GeneName	Control	T2DM	cells.1	cells.2	pct.1	pct.2	log2FC	p_value	p_val_adjust	significance
Fibroblasts	ENSMUSG00000031633	Slc25a4	23.01839471	10.6884914	3428	2988	0.981	0.873	-1.106721752	0	0	down
Fibroblasts	ENSMUSG00000068614	Actc1	18.13654338	7.970765548	3428	2988	0.947	0.798	-1.186099177	0	0	down
Fibroblasts	ENSMUSG00000013936	Myl2	32.33605728	13.86381288	3428	2988	0.995	0.938	-1.22181375	0	0	down
Fibroblasts	ENSMUSG00000032366	Tpm1	46.50713612	18.6123733	3428	2988	0.998	0.963	-1.321185425	0	0	down
Fibroblasts	ENSMUSG00000091898	Tnnc1	12.88306904	5.013474125	3428	2988	0.891	0.631	-1.361576157	0	0	down
Fibroblasts	ENSMUSG00000035458	Tnni3	28.94328178	10.86263979	3428	2988	0.992	0.887	-1.413845473	0	0	down
Fibroblasts	ENSMUSG00000026414	Tnnt2	31.19598865	10.99662942	3428	2988	0.992	0.878	-1.504290646	0	0	down
Fibroblasts	ENSMUSG00000059741	Myl3	34.22837339	12.01482832	3428	2988	0.996	0.899	-1.510368907	0	0	down
Fibroblasts	ENSMUSG00000002289	Angptl4	0.111848428	1.902884408	3428	2988	0.022	0.344	4.087357563	1.93E-288	5.88E-284	up
Fibroblasts	ENSMUSG00000030785	Cox6a2	18.48072899	8.904632372	3428	2988	0.948	0.822	-1.053385315	1.90E-284	5.78E-280	down
Fibroblasts	ENSMUSG00000032060	Cryab	11.01569533	4.645225463	3428	2988	0.859	0.61	-1.245722076	1.96E-273	5.96E-269	down
Fibroblasts	ENSMUSG00000041616	Nppa	10.58167327	2.103441956	3428	2988	0.687	0.308	-2.330688913	2.47E-265	7.52E-261	down
Fibroblasts	ENSMUSG00000006057	Atp5g1	12.50656306	5.837018839	3428	2988	0.894	0.677	-1.099368566	5.01E-256	1.53E-251	down
Fibroblasts	ENSMUSG00000000088	Cox5a	9.867149419	4.329883789	3428	2988	0.826	0.589	-1.188286353	3.17E-229	9.67E-225	down
Fibroblasts	ENSMUSG00000049422	Chchd10	7.902402889	3.565183732	3428	2988	0.758	0.519	-1.148292764	8.40E-184	2.56E-179	down
Fibroblasts	ENSMUSG00000022354	Ndufb9	8.289748832	3.937232703	3428	2988	0.776	0.545	-1.074127169	1.93E-176	5.89E-172	down
Fibroblasts	ENSMUSG00000030470	Csrp3	6.09496982	2.509682788	3428	2988	0.67	0.398	-1.280080238	1.96E-172	5.96E-168	down
Fibroblasts	ENSMUSG00000019577	Pdk4	0.297232808	1.807477373	3428	2988	0.058	0.321	2.603906835	8.46E-172	2.58E-167	up
Fibroblasts	ENSMUSG00000057666	Gapdh	5.747147538	2.597776061	3428	2988	0.663	0.437	-1.145538584	1.40E-155	4.26E-151	down
Fibroblasts	ENSMUSG00000061086	Myl4	2.715008817	0.638023871	3428	2988	0.376	0.124	-2.089101612	6.60E-148	2.01E-143	down
Fibroblasts	ENSMUSG00000079017	Ifi27l2a	1.559285214	5.062270007	3428	2988	0.235	0.524	1.698835597	6.67E-138	2.03E-133	up
Fibroblasts	ENSMUSG00000030246	Ldhb	4.210299422	1.746820842	3428	2988	0.541	0.322	-1.269142865	1.81E-132	5.51E-128	down
Fibroblasts	ENSMUSG00000030399	Ckm	4.9715598	2.202355112	3428	2988	0.597	0.363	-1.174614964	2.42E-131	7.38E-127	down
Fibroblasts	ENSMUSG00000022956	Atp5o	6.102028245	2.893070193	3428	2988	0.652	0.45	-1.076661307	1.18E-129	3.60E-125	down
Fibroblasts	ENSMUSG00000038393	Txnip	2.630660976	5.818215252	3428	2988	0.39	0.672	1.145121293	1.10E-126	3.36E-122	up
Fibroblasts	ENSMUSG00000022186	Oxct1	3.02571098	1.035970414	3428	2988	0.436	0.206	-1.54619981	4.30E-126	1.31E-121	down
Fibroblasts	ENSMUSG00000044080	S100a1	4.656375578	2.105212459	3428	2988	0.569	0.35	-1.145204046	2.94E-118	8.97E-114	down
Fibroblasts	ENSMUSG00000020321	Mdh1	4.978486241	2.421097002	3428	2988	0.595	0.415	-1.040015651	3.05E-118	9.31E-114	down
Fibroblasts	ENSMUSG00000023861	Mpc1	3.879942967	1.709049407	3428	2988	0.519	0.32	-1.182794111	1.88E-117	5.72E-113	down
Fibroblasts	ENSMUSG00000020469	Myl7	2.33681922	0.693330312	3428	2988	0.35	0.13	-1.752785058	1.50E-111	4.57E-107	down
Fibroblasts	ENSMUSG00000040048	Ndufb10	4.893528844	2.356648097	3428	2988	0.598	0.388	-1.054107121	2.17E-111	6.62E-107	down
Fibroblasts	ENSMUSG00000027875	Hmgcs2	0.399923674	1.51958864	3428	2988	0.077	0.288	1.925618481	4.42E-111	1.35E-106	up
Fibroblasts	ENSMUSG00000021622	Ckmt2	4.532650988	2.101517674	3428	2988	0.56	0.342	-1.108886669	4.37E-107	1.33E-102	down
Fibroblasts	ENSMUSG00000060600	Eno3	2.60629394	0.954588186	3428	2988	0.389	0.192	-1.448953643	5.48E-102	1.67E-97	down
Fibroblasts	ENSMUSG00000020153	Ndufs7	3.28158068	1.515157433	3428	2988	0.451	0.28	-1.114871946	2.76E-85	8.42E-81	down
Fibroblasts	ENSMUSG00000062683	Atp5g2	3.16904084	1.527454634	3428	2988	0.453	0.281	-1.052867796	1.24E-80	3.79E-76	down
Fibroblasts	ENSMUSG00000009863	Sdhb	3.095211503	1.473138718	3428	2988	0.439	0.28	-1.071093387	8.31E-80	2.53E-75	down
Fibroblasts	ENSMUSG00000026895	Ndufa8	2.601780006	1.220371811	3428	2988	0.397	0.244	-1.092115455	9.45E-75	2.88E-70	down
Fibroblasts	ENSMUSG00000033880	Lgals3bp	0.496956687	1.337385507	3428	2988	0.097	0.265	1.42804096	4.18E-71	1.27E-66	up
Fibroblasts	ENSMUSG00000042045	Sln	1.384168112	0.390034026	3428	2988	0.215	0.075	-1.827081663	4.64E-68	1.41E-63	down
Fibroblasts	ENSMUSG00000029561	Oasl2	0.234305868	1.007435669	3428	2988	0.045	0.178	2.103750321	1.29E-67	3.92E-63	up
Fibroblasts	ENSMUSG00000070327	Rnf213	0.800752842	2.18813052	3428	2988	0.138	0.318	1.450155652	6.11E-67	1.86E-62	up
Fibroblasts	ENSMUSG00000026222	Sp100	0.94111575	2.049177266	3428	2988	0.166	0.346	1.122517825	8.70E-62	2.65E-57	up
Fibroblasts	ENSMUSG00000029019	Nppb	1.694334738	0.487997539	3428	2988	0.225	0.091	-1.795562689	7.27E-61	2.22E-56	down
Fibroblasts	ENSMUSG00000026202	Tuba4a	1.1408785	0.340571512	3428	2988	0.197	0.069	-1.743818392	1.69E-59	5.16E-55	down
Fibroblasts	ENSMUSG00000011171	Vipr2	0.260398212	0.784765019	3428	2988	0.052	0.173	1.591171088	6.82E-58	2.08E-53	up
Fibroblasts	ENSMUSG00000024900	Cpt1a	0.468574141	1.067400017	3428	2988	0.095	0.236	1.187578992	1.20E-57	3.67E-53	up
Fibroblasts	ENSMUSG00000046718	Bst2	1.06520899	2.209492438	3428	2988	0.175	0.343	1.052508346	1.06E-52	3.23E-48	up
Fibroblasts	ENSMUSG00000020475	Pgam2	1.863597836	0.857389482	3428	2988	0.298	0.167	-1.119977092	2.41E-52	7.35E-48	down
Fibroblasts	ENSMUSG00000028116	Myoz2	1.886441754	0.906140085	3428	2988	0.294	0.182	-1.05777882	1.44E-51	4.40E-47	down
Fibroblasts	ENSMUSG00000038608	Dock10	0.828426008	1.82284493	3428	2988	0.138	0.292	1.137652089	1.86E-50	5.68E-46	up
Fibroblasts	ENSMUSG00000093765	Gm20658	0.201688549	0.706447026	3428	2988	0.034	0.133	1.807941276	2.47E-50	7.54E-46	up
Fibroblasts	ENSMUSG00000079105	C7	4.145458349	1.735113087	3428	2988	0.316	0.193	-1.256453587	3.02E-50	9.21E-46	down
Fibroblasts	ENSMUSG00000073555	Gm4951	0.150788929	0.674252576	3428	2988	0.026	0.119	2.160016122	3.68E-50	1.12E-45	up
Fibroblasts	ENSMUSG00000015090	Ptgds	1.261286371	0.397022081	3428	2988	0.19	0.075	-1.667355766	1.92E-49	5.84E-45	down
Fibroblasts	ENSMUSG00000037710	Cisd1	1.985572629	0.990713013	3428	2988	0.311	0.195	-1.002943068	1.86E-48	5.66E-44	down
Fibroblasts	ENSMUSG00000021771	Vdac2	1.726562387	0.859108974	3428	2988	0.283	0.184	-1.006905055	4.95E-48	1.51E-43	down
Fibroblasts	ENSMUSG00000062981	Mrpl42	1.964185188	0.961275291	3428	2988	0.308	0.18	-1.030832776	1.32E-46	4.01E-42	down
Fibroblasts	ENSMUSG00000053093	Myh7	0.986104638	0.263743625	3428	2988	0.153	0.051	-1.90220391	2.71E-46	8.26E-42	down
Fibroblasts	ENSMUSG00000050503	Fbxl22	0.974099103	0.301207061	3428	2988	0.163	0.064	-1.692982173	5.71E-46	1.74E-41	down
Fibroblasts	ENSMUSG00000040033	Stat2	0.480989907	1.145169015	3428	2988	0.089	0.215	1.251308079	5.19E-45	1.58E-40	up
Fibroblasts	ENSMUSG00000073489	Ifi204	0.54177124	1.116681701	3428	2988	0.099	0.223	1.043325225	6.04E-45	1.84E-40	up
Fibroblasts	ENSMUSG00000090272	Mndal	0.992520967	1.986529238	3428	2988	0.169	0.321	1.001007815	1.13E-44	3.43E-40	up
Fibroblasts	ENSMUSG00000038239	Hrc	1.802440434	0.755253684	3428	2988	0.239	0.134	-1.254807393	4.00E-43	1.22E-38	down
Fibroblasts	ENSMUSG00000040296	Ddx58	0.442557096	0.917089698	3428	2988	0.084	0.193	1.051030601	3.08E-41	9.38E-37	up
Fibroblasts	ENSMUSG00000000399	Ndufa9	1.324504669	0.645768386	3428	2988	0.221	0.145	-1.036249739	4.84E-41	1.47E-36	down
Fibroblasts	ENSMUSG00000041476	Smpx	1.450824109	0.71668639	3428	2988	0.237	0.146	-1.017356911	6.16E-38	1.88E-33	down
Fibroblasts	ENSMUSG00000037921	Ddx60	0.369878062	0.892506837	3428	2988	0.07	0.173	1.270585128	1.34E-37	4.09E-33	up
Fibroblasts	ENSMUSG00000092397	C130080G10Rik	0.684257107	0.204228105	3428	2988	0.122	0.043	-1.743861683	1.50E-35	4.56E-31	down
Fibroblasts	ENSMUSG00000069874	Irgm2	0.195997116	0.475457744	3428	2988	0.036	0.104	1.278052213	3.52E-31	1.07E-26	up
Fibroblasts	ENSMUSG00000052305	Hbb-bs	0.415735291	1.090046488	3428	2988	0.075	0.165	1.390437904	1.54E-29	4.68E-25	up
Fibroblasts	ENSMUSG00000062077	Trim54	0.918173555	0.406759416	3428	2988	0.163	0.086	-1.174393618	5.75E-29	1.75E-24	down
Fibroblasts	ENSMUSG00000031613	Hpgd	0.194494968	0.555946776	3428	2988	0.033	0.101	1.514731846	9.41E-29	2.87E-24	up
Fibroblasts	ENSMUSG00000030921	Trim30a	0.313460322	0.718675612	3428	2988	0.06	0.142	1.196798448	1.40E-28	4.27E-24	up
Fibroblasts	ENSMUSG00000040653	Ppp1r14c	0.856587614	0.366047515	3428	2988	0.148	0.074	-1.226344228	4.65E-28	1.42E-23	down
Fibroblasts	ENSMUSG00000040483	Xaf1	0.214825365	0.495760025	3428	2988	0.044	0.113	1.206097168	1.22E-27	3.73E-23	up
Fibroblasts	ENSMUSG00000068245	Phf11d	0.202303537	0.458463376	3428	2988	0.039	0.103	1.179886636	4.30E-27	1.31E-22	up
Fibroblasts	ENSMUSG00000027332	Ivd	0.724703435	0.354500235	3428	2988	0.133	0.086	-1.031396302	7.78E-27	2.37E-22	down
Fibroblasts	ENSMUSG00000022037	Clu	1.188807042	0.571088563	3428	2988	0.175	0.092	-1.057596921	3.71E-26	1.13E-21	down
Fibroblasts	ENSMUSG00000002325	Irf9	0.217156321	0.479396703	3428	2988	0.043	0.108	1.142122743	3.75E-26	1.14E-21	up
Fibroblasts	ENSMUSG00000026896	Ifih1	0.313058432	0.655528535	3428	2988	0.06	0.135	1.06598592	6.44E-26	1.96E-21	up
Fibroblasts	ENSMUSG00000024079	Eif2ak2	0.292694724	0.629751883	3428	2988	0.057	0.131	1.105123045	6.12E-25	1.86E-20	up
Fibroblasts	ENSMUSG00000029657	Hsph1	0.634537916	0.306884089	3428	2988	0.118	0.076	-1.047769835	1.48E-24	4.52E-20	down
Fibroblasts	ENSMUSG00000030652	Coq7	0.77802953	0.350557027	3428	2988	0.138	0.074	-1.149949692	1.83E-23	5.58E-19	down
Fibroblasts	ENSMUSG00000040253	Gbp7	0.247215038	0.553493214	3428	2988	0.048	0.113	1.162476293	7.94E-23	2.42E-18	up
Fibroblasts	ENSMUSG00000014226	Cacybp	0.682629705	0.32759106	3428	2988	0.123	0.075	-1.058978208	2.92E-22	8.91E-18	down
Fibroblasts	ENSMUSG00000054072	Iigp1	0.286629508	0.727712035	3428	2988	0.049	0.115	1.343875526	5.58E-22	1.70E-17	up
Fibroblasts	ENSMUSG00000026489	Coq8a	0.661091839	0.317636609	3428	2988	0.12	0.073	-1.057237591	1.04E-20	3.17E-16	down
Fibroblasts	ENSMUSG00000000628	Hk2	0.63653421	0.288960163	3428	2988	0.117	0.064	-1.139094887	1.53E-20	4.67E-16	down
Fibroblasts	ENSMUSG00000053702	Nebl	0.879973393	0.436415091	3428	2988	0.145	0.089	-1.01159231	2.25E-20	6.85E-16	down
Fibroblasts	ENSMUSG00000002500	Rpl3l	0.599617304	0.28674537	3428	2988	0.112	0.061	-1.064009366	3.02E-16	9.20E-12	down
Endothelial_cells	ENSMUSG00000013936	Myl2	40.25303641	16.8894798	2402	2880	0.995	0.94	-1.252967763	0	0	down
Endothelial_cells	ENSMUSG00000032366	Tpm1	58.46706499	23.36918912	2402	2880	1	0.97	-1.323012789	0	0	down
Endothelial_cells	ENSMUSG00000035458	Tnni3	35.86951806	13.41375815	2402	2880	0.991	0.886	-1.419038133	0	0	down
Endothelial_cells	ENSMUSG00000059741	Myl3	42.21619981	14.7172666	2402	2880	0.995	0.908	-1.520280583	0	0	down
Endothelial_cells	ENSMUSG00000026414	Tnnt2	39.96129572	13.76403894	2402	2880	0.994	0.878	-1.537692612	0	0	down
Endothelial_cells	ENSMUSG00000031633	Slc25a4	29.75609986	13.22862199	2402	2880	0.985	0.874	-1.169516601	4.44659081257122e-323	1.35527641376358e-318	down
Endothelial_cells	ENSMUSG00000068614	Actc1	23.62699774	10.30818468	2402	2880	0.966	0.813	-1.196638139	5.99E-294	1.83E-289	down
Endothelial_cells	ENSMUSG00000091898	Tnnc1	15.26885821	5.918895971	2402	2880	0.912	0.644	-1.367177252	4.36E-288	1.33E-283	down
Endothelial_cells	ENSMUSG00000018893	Mb	29.03161531	14.49776014	2402	2880	0.983	0.901	-1.001789838	3.30E-264	1.01E-259	down
Endothelial_cells	ENSMUSG00000006057	Atp5g1	15.20337022	6.836518088	2402	2880	0.919	0.69	-1.153045919	3.06E-239	9.32E-235	down
Endothelial_cells	ENSMUSG00000032060	Cryab	13.73726514	5.780305634	2402	2880	0.878	0.619	-1.248862677	3.53E-228	1.08E-223	down
Endothelial_cells	ENSMUSG00000030785	Cox6a2	22.99988087	11.39973265	2402	2880	0.963	0.835	-1.012620015	4.00E-220	1.22E-215	down
Endothelial_cells	ENSMUSG00000041616	Nppa	11.32538869	2.845479671	2402	2880	0.697	0.319	-1.992778825	3.51E-207	1.07E-202	down
Endothelial_cells	ENSMUSG00000029467	Atp2a2	31.78571816	12.49125534	2402	2880	0.929	0.832	-1.347453202	4.97E-187	1.51E-182	down
Endothelial_cells	ENSMUSG00000000088	Cox5a	11.9582356	5.640315198	2402	2880	0.849	0.627	-1.084143334	1.53E-183	4.67E-179	down
Endothelial_cells	ENSMUSG00000022354	Ndufb9	10.31330276	4.78077662	2402	2880	0.807	0.575	-1.109173328	6.24E-164	1.90E-159	down
Endothelial_cells	ENSMUSG00000002289	Angptl4	0.078735708	1.494786932	2402	2880	0.015	0.256	4.245043314	1.44E-162	4.39E-158	up
Endothelial_cells	ENSMUSG00000049422	Chchd10	9.768211797	4.524291436	2402	2880	0.786	0.524	-1.110385499	1.20E-153	3.64E-149	down
Endothelial_cells	ENSMUSG00000057666	Gapdh	7.453294563	3.349962923	2402	2880	0.708	0.466	-1.153709441	2.25E-139	6.87E-135	down
Endothelial_cells	ENSMUSG00000019577	Pdk4	0.362030517	2.259396262	2402	2880	0.065	0.334	2.641419505	1.02E-138	3.10E-134	up
Endothelial_cells	ENSMUSG00000030470	Csrp3	7.236343396	3.08616083	2402	2880	0.687	0.412	-1.229420815	1.73E-136	5.27E-132	down
Endothelial_cells	ENSMUSG00000030246	Ldhb	5.407713986	2.141174422	2402	2880	0.584	0.317	-1.336575827	1.64E-121	4.99E-117	down
Endothelial_cells	ENSMUSG00000061086	Myl4	3.024180945	0.800817597	2402	2880	0.386	0.12	-1.916866445	2.86E-118	8.72E-114	down
Endothelial_cells	ENSMUSG00000021622	Ckmt2	6.129905994	2.639743834	2402	2880	0.614	0.372	-1.215435898	4.39E-114	1.34E-109	down
Endothelial_cells	ENSMUSG00000030399	Ckm	6.133358231	2.664647302	2402	2880	0.627	0.368	-1.20270201	5.84E-114	1.78E-109	down
Endothelial_cells	ENSMUSG00000022956	Atp5o	7.618323238	3.803553078	2402	2880	0.717	0.494	-1.002106771	7.69E-113	2.34E-108	down
Endothelial_cells	ENSMUSG00000022186	Oxct1	3.219984659	0.96299692	2402	2880	0.409	0.158	-1.741345725	4.60E-110	1.40E-105	down
Endothelial_cells	ENSMUSG00000038393	Txnip	5.066111224	10.28446005	2402	2880	0.546	0.766	1.021500947	1.46E-105	4.44E-101	up
Endothelial_cells	ENSMUSG00000028037	Ifi44	0.19119648	1.60974691	2402	2880	0.031	0.222	3.073041265	1.12E-102	3.43E-98	up
Endothelial_cells	ENSMUSG00000060600	Eno3	3.308128057	1.143761001	2402	2880	0.44	0.198	-1.532146942	1.16E-102	3.53E-98	down
Endothelial_cells	ENSMUSG00000070327	Rnf213	1.398545257	4.386054396	2402	2880	0.197	0.466	1.648926503	2.67E-101	8.14E-97	up
Endothelial_cells	ENSMUSG00000040048	Ndufb10	6.050818732	2.983929413	2402	2880	0.642	0.409	-1.019892452	1.18E-99	3.61E-95	down
Endothelial_cells	ENSMUSG00000023861	Mpc1	4.655585142	2.066277877	2402	2880	0.561	0.305	-1.171889391	2.45E-99	7.46E-95	down
Endothelial_cells	ENSMUSG00000029561	Oasl2	0.351700786	1.875778451	2402	2880	0.055	0.262	2.414735738	1.06E-96	3.24E-92	up
Endothelial_cells	ENSMUSG00000020321	Mdh1	5.964809889	2.876591461	2402	2880	0.621	0.4	-1.05208985	1.51E-95	4.60E-91	down
Endothelial_cells	ENSMUSG00000030022	Adamts9	3.99458052	9.433915709	2402	2880	0.384	0.638	1.239791877	5.91E-95	1.80E-90	up
Endothelial_cells	ENSMUSG00000040283	Btnl9	2.321073773	5.95125639	2402	2880	0.263	0.512	1.358363981	3.80E-85	1.16E-80	up
Endothelial_cells	ENSMUSG00000026208	Des	5.128696698	2.280316838	2402	2880	0.526	0.324	-1.169322826	6.16E-84	1.88E-79	down
Endothelial_cells	ENSMUSG00000020469	Myl7	2.504996152	0.855756358	2402	2880	0.348	0.137	-1.549425391	6.12E-80	1.87E-75	down
Endothelial_cells	ENSMUSG00000020153	Ndufs7	4.105029647	1.907428802	2402	2880	0.502	0.298	-1.105722945	3.77E-78	1.15E-73	down
Endothelial_cells	ENSMUSG00000009863	Sdhb	3.926792164	1.810830347	2402	2880	0.495	0.293	-1.116656924	1.62E-77	4.93E-73	down
Endothelial_cells	ENSMUSG00000063415	Cyp26b1	1.555522563	0.198741838	2402	2880	0.176	0.036	-2.967798813	1.74E-75	5.31E-71	down
Endothelial_cells	ENSMUSG00000029798	Herc6	1.122369734	3.499017747	2402	2880	0.164	0.384	1.640314668	2.93E-75	8.93E-71	up
Endothelial_cells	ENSMUSG00000032690	Oas2	0.365653439	1.391927272	2402	2880	0.06	0.233	1.928244143	3.25E-73	9.91E-69	up
Endothelial_cells	ENSMUSG00000035692	Isg15	0.145330374	1.027459154	2402	2880	0.026	0.169	2.820820923	5.01E-72	1.53E-67	up
Endothelial_cells	ENSMUSG00000026222	Sp100	2.843889497	5.9429972	2402	2880	0.379	0.598	1.06329884	2.55E-70	7.77E-66	up
Endothelial_cells	ENSMUSG00000034459	Ifit1	0.200304283	1.266120275	2402	2880	0.029	0.172	2.659543152	5.07E-70	1.55E-65	up
Endothelial_cells	ENSMUSG00000029019	Nppb	2.463586427	0.672907071	2402	2880	0.274	0.096	-1.872125077	7.34E-70	2.24E-65	down
Endothelial_cells	ENSMUSG00000004655	Aqp1	9.352308309	4.626509397	2402	2880	0.587	0.377	-1.015382612	1.90E-69	5.80E-65	down
Endothelial_cells	ENSMUSG00000074896	Ifit3	0.21940249	1.28859362	2402	2880	0.036	0.185	2.5536001	2.83E-69	8.63E-65	up
Endothelial_cells	ENSMUSG00000025498	Irf7	0.095335192	0.772437435	2402	2880	0.017	0.144	3.01701158	9.95E-69	3.03E-64	up
Endothelial_cells	ENSMUSG00000045932	Ifit2	0.311606206	1.416183469	2402	2880	0.048	0.205	2.183851264	3.64E-67	1.11E-62	up
Endothelial_cells	ENSMUSG00000026202	Tuba4a	1.516655892	0.411859563	2402	2880	0.233	0.081	-1.880414276	2.48E-66	7.56E-62	down
Endothelial_cells	ENSMUSG00000026104	Stat1	0.913830817	2.40766716	2402	2880	0.142	0.344	1.397539019	5.53E-65	1.68E-60	up
Endothelial_cells	ENSMUSG00000038239	Hrc	2.968294556	1.029647285	2402	2880	0.311	0.155	-1.527392544	9.90E-63	3.02E-58	down
Endothelial_cells	ENSMUSG00000073491	Ifi213	0.117664566	0.905940042	2402	2880	0.017	0.135	2.943669292	1.03E-62	3.13E-58	up
Endothelial_cells	ENSMUSG00000073555	Gm4951	0.150995635	0.985199384	2402	2880	0.026	0.154	2.705100169	2.24E-62	6.83E-58	up
Endothelial_cells	ENSMUSG00000037921	Ddx60	0.642542808	2.083887915	2402	2880	0.107	0.289	1.697257921	2.61E-62	7.95E-58	up
Endothelial_cells	ENSMUSG00000054072	Iigp1	2.046363187	4.297121648	2402	2880	0.181	0.386	1.070271477	3.44E-60	1.05E-55	up
Endothelial_cells	ENSMUSG00000033685	Ucp2	0.198543865	0.862705066	2402	2880	0.038	0.172	2.118850408	7.24E-58	2.21E-53	up
Endothelial_cells	ENSMUSG00000020641	Rsad2	1.269058327	3.041540715	2402	2880	0.159	0.347	1.260977693	1.27E-54	3.88E-50	up
Endothelial_cells	ENSMUSG00000053093	Myh7	1.414368934	0.369087014	2402	2880	0.187	0.055	-1.937836779	1.35E-54	4.11E-50	down
Endothelial_cells	ENSMUSG00000079017	Ifi27l2a	0.491930153	1.570699241	2402	2880	0.081	0.236	1.67468017	2.71E-53	8.27E-49	up
Endothelial_cells	ENSMUSG00000033355	Rtp4	0.274431347	0.964276595	2402	2880	0.046	0.176	1.812625748	4.22E-53	1.29E-48	up
Endothelial_cells	ENSMUSG00000015090	Ptgds	1.7668379	0.551669703	2402	2880	0.235	0.09	-1.679113188	7.45E-53	2.27E-48	down
Endothelial_cells	ENSMUSG00000034422	Parp14	1.5128226	3.547043833	2402	2880	0.226	0.414	1.229319649	1.74E-52	5.32E-48	up
Endothelial_cells	ENSMUSG00000024953	Prdx5	2.737739417	1.312480293	2402	2880	0.38	0.221	-1.060632152	2.16E-51	6.59E-47	down
Endothelial_cells	ENSMUSG00000030889	Vwa3a	1.700801276	3.780336909	2402	2880	0.231	0.423	1.152253571	5.44E-51	1.66E-46	up
Endothelial_cells	ENSMUSG00000046718	Bst2	2.351201142	4.7571731	2402	2880	0.311	0.507	1.016675525	2.44E-50	7.43E-46	up
Endothelial_cells	ENSMUSG00000060550	H2-Q7	0.756972666	1.703441997	2402	2880	0.124	0.289	1.170033828	2.75E-50	8.38E-46	up
Endothelial_cells	ENSMUSG00000040033	Stat2	0.679098682	1.756315175	2402	2880	0.113	0.277	1.37072834	3.16E-50	9.63E-46	up
Endothelial_cells	ENSMUSG00000020475	Pgam2	2.345721947	1.043875581	2402	2880	0.333	0.177	-1.168005546	4.01E-50	1.22E-45	down
Endothelial_cells	ENSMUSG00000026688	Mgst3	2.391174152	1.141970116	2402	2880	0.356	0.193	-1.066128314	1.31E-48	3.99E-44	down
Endothelial_cells	ENSMUSG00000042045	Sln	1.53634234	0.471783118	2402	2880	0.213	0.08	-1.703092163	1.87E-48	5.69E-44	down
Endothelial_cells	ENSMUSG00000037997	Parp11	0.318810539	1.126984766	2402	2880	0.049	0.175	1.821372342	4.01E-48	1.22E-43	up
Endothelial_cells	ENSMUSG00000040483	Xaf1	0.652613163	1.510647394	2402	2880	0.107	0.26	1.210741415	3.93E-47	1.20E-42	up
Endothelial_cells	ENSMUSG00000036570	Fxyd1	2.357708992	1.079644606	2402	2880	0.333	0.178	-1.12675674	4.31E-47	1.31E-42	down
Endothelial_cells	ENSMUSG00000030921	Trim30a	1.010163655	2.353248963	2402	2880	0.165	0.336	1.219983414	5.31E-46	1.62E-41	up
Endothelial_cells	ENSMUSG00000073409	H2-Q6	0.613249834	1.499333497	2402	2880	0.107	0.258	1.28963546	9.66E-46	2.95E-41	up
Endothelial_cells	ENSMUSG00000024079	Eif2ak2	0.558903615	1.498009718	2402	2880	0.089	0.233	1.42221377	1.05E-45	3.21E-41	up
Endothelial_cells	ENSMUSG00000078606	Gm4070	0.40515527	1.177661332	2402	2880	0.071	0.204	1.539144359	6.04E-45	1.84E-40	up
Endothelial_cells	ENSMUSG00000058997	Vwa8	0.770380933	1.854158142	2402	2880	0.133	0.294	1.267010944	7.06E-45	2.15E-40	up
Endothelial_cells	ENSMUSG00000028268	Gbp3	0.172937709	0.776223041	2402	2880	0.034	0.142	2.16557064	1.97E-44	6.00E-40	up
Endothelial_cells	ENSMUSG00000066258	Trim12a	0.866755919	1.862170623	2402	2880	0.142	0.303	1.103198613	2.04E-44	6.22E-40	up
Endothelial_cells	ENSMUSG00000068245	Phf11d	0.553362948	1.361424908	2402	2880	0.092	0.232	1.298664732	6.31E-44	1.92E-39	up
Endothelial_cells	ENSMUSG00000037710	Cisd1	2.447885245	1.216236404	2402	2880	0.347	0.199	-1.00905257	2.12E-43	6.48E-39	down
Endothelial_cells	ENSMUSG00000019787	Trdn	3.052721424	1.417713571	2402	2880	0.345	0.201	-1.106475357	2.41E-43	7.34E-39	down
Endothelial_cells	ENSMUSG00000030107	Usp18	0.143519842	0.686294523	2402	2880	0.027	0.127	2.256782956	7.30E-43	2.23E-38	up
Endothelial_cells	ENSMUSG00000040253	Gbp7	0.909871507	2.152354127	2402	2880	0.143	0.302	1.242089214	7.90E-43	2.41E-38	up
Endothelial_cells	ENSMUSG00000019916	P4ha1	2.383146372	1.146420963	2402	2880	0.329	0.203	-1.055665367	1.12E-42	3.41E-38	down
Endothelial_cells	ENSMUSG00000045868	Gvin1	0.509035873	1.291212434	2402	2880	0.086	0.223	1.34271548	2.01E-42	6.13E-38	up
Endothelial_cells	ENSMUSG00000037916	Ndufv1	2.001912712	0.954990469	2402	2880	0.3	0.169	-1.067741833	8.15E-41	2.49E-36	down
Endothelial_cells	ENSMUSG00000026896	Ifih1	0.53562413	1.420232379	2402	2880	0.095	0.232	1.406666396	1.58E-40	4.83E-36	up
Endothelial_cells	ENSMUSG00000033880	Lgals3bp	0.301129773	0.897880802	2402	2880	0.053	0.167	1.575820233	4.92E-40	1.50E-35	up
Endothelial_cells	ENSMUSG00000022037	Clu	2.206634681	0.861723921	2402	2880	0.254	0.123	-1.356448134	6.29E-40	1.92E-35	down
Endothelial_cells	ENSMUSG00000050503	Fbxl22	1.127692599	0.400821519	2402	2880	0.187	0.074	-1.49211002	2.83E-38	8.63E-34	down
Endothelial_cells	ENSMUSG00000001123	Lgals9	0.992191951	2.041562192	2402	2880	0.159	0.312	1.040907625	3.44E-38	1.05E-33	up
Endothelial_cells	ENSMUSG00000047419	Cmya5	1.992586098	0.871342402	2402	2880	0.276	0.15	-1.193237247	8.50E-38	2.59E-33	down
Endothelial_cells	ENSMUSG00000035517	Tdrd7	0.755036892	1.58392344	2402	2880	0.124	0.264	1.068783577	3.69E-37	1.12E-32	up
Endothelial_cells	ENSMUSG00000037661	Gpr160	0.260920926	0.827674254	2402	2880	0.04	0.139	1.665071904	8.79E-37	2.68E-32	up
Endothelial_cells	ENSMUSG00000093378	Gm20663	0.402949622	1.0747895	2402	2880	0.067	0.181	1.415158984	4.89E-36	1.49E-31	up
Endothelial_cells	ENSMUSG00000028494	Plin2	0.492988082	1.244855835	2402	2880	0.087	0.211	1.336177276	7.16E-36	2.18E-31	up
Endothelial_cells	ENSMUSG00000027639	Samhd1	0.718403793	1.551773689	2402	2880	0.119	0.253	1.110943459	3.84E-35	1.17E-30	up
Endothelial_cells	ENSMUSG00000048636	A730049H05Rik	0.918647207	2.00428661	2402	2880	0.127	0.262	1.125420942	2.46E-34	7.50E-30	up
Endothelial_cells	ENSMUSG00000041476	Smpx	1.713780527	0.809934589	2402	2880	0.261	0.146	-1.081211126	9.44E-34	2.88E-29	down
Endothelial_cells	ENSMUSG00000062077	Trim54	1.204602684	0.490363556	2402	2880	0.195	0.084	-1.296459293	1.82E-32	5.54E-28	down
Endothelial_cells	ENSMUSG00000021662	Arhgef28	0.947326077	2.005591125	2402	2880	0.144	0.279	1.082014162	3.24E-32	9.89E-28	up
Endothelial_cells	ENSMUSG00000074151	Nlrc5	0.317258304	0.895136044	2402	2880	0.052	0.15	1.496155529	7.38E-32	2.25E-27	up
Endothelial_cells	ENSMUSG00000052305	Hbb-bs	0.740216733	2.970872618	2402	2880	0.09	0.205	2.004720765	5.61E-31	1.71E-26	up
Endothelial_cells	ENSMUSG00000038507	Parp12	0.482289683	1.016240537	2402	2880	0.083	0.189	1.075112918	1.22E-29	3.71E-25	up
Endothelial_cells	ENSMUSG00000020178	Adora2a	0.333959085	0.856316784	2402	2880	0.061	0.159	1.358209776	2.48E-29	7.55E-25	up
Endothelial_cells	ENSMUSG00000020638	Cmpk2	0.175866991	0.618574551	2402	2880	0.032	0.111	1.813875868	2.60E-29	7.93E-25	up
Endothelial_cells	ENSMUSG00000034118	Tpst1	0.587949092	1.307001015	2402	2880	0.102	0.217	1.152362133	5.48E-29	1.67E-24	up
Endothelial_cells	ENSMUSG00000092397	C130080G10Rik	0.799569299	0.25965939	2402	2880	0.129	0.048	-1.622227598	1.77E-28	5.39E-24	down
Endothelial_cells	ENSMUSG00000073489	Ifi204	0.161188279	0.616504034	2402	2880	0.03	0.107	1.93470273	2.14E-28	6.53E-24	up
Endothelial_cells	ENSMUSG00000069874	Irgm2	0.454893656	0.955917379	2402	2880	0.075	0.173	1.071190415	4.52E-28	1.38E-23	up
Endothelial_cells	ENSMUSG00000040328	Olfr56	0.492471557	1.112684062	2402	2880	0.084	0.189	1.175768433	5.23E-28	1.60E-23	up
Endothelial_cells	ENSMUSG00000025351	Cd63	1.345294896	0.611848946	2402	2880	0.21	0.112	-1.136546489	2.48E-27	7.55E-23	down
Endothelial_cells	ENSMUSG00000056144	Trim34a	0.419435272	0.92179574	2402	2880	0.077	0.175	1.135811491	1.32E-26	4.02E-22	up
Endothelial_cells	ENSMUSG00000046879	Irgm1	0.349533112	0.841138644	2402	2880	0.062	0.154	1.266673301	1.93E-26	5.88E-22	up
Endothelial_cells	ENSMUSG00000072620	Slfn2	0.645791902	1.319128889	2402	2880	0.1	0.206	1.030330261	2.67E-26	8.15E-22	up
Endothelial_cells	ENSMUSG00000042726	Trafd1	0.412567732	0.93409119	2402	2880	0.077	0.174	1.178737205	3.45E-26	1.05E-21	up
Endothelial_cells	ENSMUSG00000041936	Agrn	0.343505915	0.841742874	2402	2880	0.062	0.153	1.292796115	4.47E-26	1.36E-21	up
Endothelial_cells	ENSMUSG00000029657	Hsph1	0.581198252	0.167669894	2402	2880	0.101	0.034	-1.792794722	2.76E-25	8.42E-21	down
Endothelial_cells	ENSMUSG00000105504	Gbp5	0.480533527	0.992480168	2402	2880	0.08	0.175	1.04624634	2.97E-25	9.05E-21	up
Endothelial_cells	ENSMUSG00000037465	Klf10	0.401905703	0.83887933	2402	2880	0.07	0.159	1.061419298	3.64E-25	1.11E-20	up
Endothelial_cells	ENSMUSG00000002325	Irf9	0.312885953	0.708086945	2402	2880	0.055	0.138	1.178032339	5.79E-25	1.76E-20	up
Endothelial_cells	ENSMUSG00000031698	Mylk3	1.208930288	0.566393145	2402	2880	0.192	0.105	-1.093719984	7.22E-25	2.20E-20	down
Endothelial_cells	ENSMUSG00000025260	Hsd17b10	0.875016965	0.363919792	2402	2880	0.142	0.073	-1.265458962	9.49E-25	2.89E-20	down
Endothelial_cells	ENSMUSG00000009633	G0s2	1.223272011	0.556849287	2402	2880	0.182	0.097	-1.135245299	1.22E-24	3.73E-20	down
Endothelial_cells	ENSMUSG00000024900	Cpt1a	0.330757373	0.719612452	2402	2880	0.06	0.143	1.121211188	2.48E-24	7.57E-20	up
Endothelial_cells	ENSMUSG00000040653	Ppp1r14c	1.05099326	0.472319883	2402	2880	0.173	0.081	-1.15374909	3.24E-24	9.87E-20	down
Endothelial_cells	ENSMUSG00000057596	Trim30d	0.239351977	0.681706237	2402	2880	0.04	0.116	1.509625452	3.60E-24	1.10E-19	up
Endothelial_cells	ENSMUSG00000049502	Dtx3l	0.279642326	0.656983056	2402	2880	0.053	0.133	1.231977187	5.93E-24	1.81E-19	up
Endothelial_cells	ENSMUSG00000022215	Fitm1	0.6195402	0.210711433	2402	2880	0.108	0.037	-1.555477635	1.26E-23	3.85E-19	down
Endothelial_cells	ENSMUSG00000027951	Adar	0.348756699	0.81465195	2402	2880	0.067	0.154	1.223726363	1.53E-23	4.65E-19	up
Endothelial_cells	ENSMUSG00000048416	Mlf1	0.69642194	0.241630234	2402	2880	0.117	0.045	-1.52677087	1.54E-23	4.68E-19	down
Endothelial_cells	ENSMUSG00000007097	Atp1a2	1.292243767	0.638923311	2402	2880	0.204	0.11	-1.016049418	1.99E-23	6.07E-19	down
Endothelial_cells	ENSMUSG00000030652	Coq7	0.916045887	0.388725797	2402	2880	0.154	0.073	-1.236453413	2.80E-23	8.53E-19	down
Endothelial_cells	ENSMUSG00000078921	Tgtp2	0.358825474	0.797505057	2402	2880	0.06	0.141	1.151990239	3.53E-23	1.07E-18	up
Endothelial_cells	ENSMUSG00000053835	H2-T24	0.413365874	0.864554352	2402	2880	0.072	0.157	1.064355267	5.72E-23	1.74E-18	up
Endothelial_cells	ENSMUSG00000020288	Ahsa2	0.823228451	0.348523142	2402	2880	0.141	0.074	-1.239799741	2.62E-22	7.98E-18	down
Endothelial_cells	ENSMUSG00000037321	Tap1	0.265394517	0.577670804	2402	2880	0.049	0.119	1.121815238	5.30E-22	1.61E-17	up
Endothelial_cells	ENSMUSG00000002500	Rpl3l	0.869647768	0.36202481	2402	2880	0.144	0.066	-1.264110049	6.18E-22	1.88E-17	down
Endothelial_cells	ENSMUSG00000024871	Doc2g	0.712346159	0.280510049	2402	2880	0.126	0.055	-1.344214317	5.77E-21	1.76E-16	down
Endothelial_cells	ENSMUSG00000022519	Srl	0.938040657	0.442572202	2402	2880	0.154	0.076	-1.083565464	8.21E-20	2.50E-15	down
Endothelial_cells	ENSMUSG00000039914	Coq10a	0.780682689	0.355635775	2402	2880	0.132	0.063	-1.134114996	9.08E-19	2.77E-14	down
Endothelial_cells	ENSMUSG00000046169	Adamts6	0.243623402	0.625400706	2402	2880	0.044	0.11	1.359766731	2.03E-18	6.17E-14	up
Endothelial_cells	ENSMUSG00000019899	Lama2	1.750929611	0.760837633	2402	2880	0.149	0.093	-1.20235336	2.14E-18	6.53E-14	down
Endothelial_cells	ENSMUSG00000031543	Ank1	0.87459384	0.416953542	2402	2880	0.145	0.076	-1.068545522	1.61E-17	4.90E-13	down
Endothelial_cells	ENSMUSG00000024997	Prdx3	0.895212267	0.445796918	2402	2880	0.151	0.085	-1.005680726	3.42E-17	1.04E-12	down
Endothelial_cells	ENSMUSG00000001334	Fndc5	0.652369241	0.271925388	2402	2880	0.109	0.052	-1.26216859	7.54E-17	2.30E-12	down
Endothelial_cells	ENSMUSG00000042834	Nrep	0.261684122	0.536469805	2402	2880	0.048	0.107	1.035388278	1.46E-16	4.46E-12	up
Endothelial_cells	ENSMUSG00000029417	Cxcl9	0.320862057	0.707260093	2402	2880	0.051	0.114	1.140042072	1.92E-16	5.85E-12	up
Endothelial_cells	ENSMUSG00000032596	Uba7	0.257865884	0.589629948	2402	2880	0.052	0.116	1.192874177	3.29E-16	1.00E-11	up
Endothelial_cells	ENSMUSG00000027332	Ivd	0.677669931	0.311011268	2402	2880	0.117	0.058	-1.123364984	3.50E-16	1.07E-11	down
Endothelial_cells	ENSMUSG00000026576	Atp1b1	0.780219423	0.359843757	2402	2880	0.126	0.064	-1.116293313	1.89E-15	5.76E-11	down
Endothelial_cells	ENSMUSG00000020427	Igfbp3	0.705916111	0.301567029	2402	2880	0.11	0.052	-1.226744082	2.60E-15	7.93E-11	down
Endothelial_cells	ENSMUSG00000002107	Celf2	1.936134131	0.93894904	2402	2880	0.142	0.107	-1.043981008	2.92E-15	8.89E-11	down
Endothelial_cells	ENSMUSG00000000628	Hk2	0.624519919	0.281212832	2402	2880	0.107	0.048	-1.150803217	4.66E-15	1.42E-10	down
Endothelial_cells	ENSMUSG00000059327	Eda	1.425250553	0.70868448	2402	2880	0.148	0.082	-1.007897862	5.80E-15	1.77E-10	down
Endothelial_cells	ENSMUSG00000020354	Sgcd	1.196200279	0.47259957	2402	2880	0.117	0.068	-1.339584102	3.39E-14	1.03E-09	down
Endothelial_cells	ENSMUSG00000075705	Msrb1	0.678405532	0.321559063	2402	2880	0.111	0.064	-1.076828241	8.46E-14	2.58E-09	down
Endothelial_cells	ENSMUSG00000058571	Gpc6	1.753510149	0.689457099	2402	2880	0.113	0.064	-1.346586128	1.93E-13	5.87E-09	down
Endothelial_cells	ENSMUSG00000030657	Xylt1	0.414471864	0.870220309	2402	2880	0.063	0.124	1.069924254	3.01E-13	9.18E-09	up
Endothelial_cells	ENSMUSG00000025757	Hspa4l	0.573673907	0.261121772	2402	2880	0.101	0.049	-1.135207219	4.73E-13	1.44E-08	down
Endothelial_cells	ENSMUSG00000038663	Fsd2	0.659684203	0.324194339	2402	2880	0.113	0.058	-1.024690399	9.52E-13	2.90E-08	down
Endothelial_cells	ENSMUSG00000024164	C3	1.277328057	0.610664227	2402	2880	0.128	0.086	-1.064554574	1.09E-12	3.32E-08	down
Endothelial_cells	ENSMUSG00000048332	Lhfp	0.89874998	0.420932236	2402	2880	0.105	0.062	-1.09414965	1.30E-10	3.96E-06	down
Cardiomyocytes	ENSMUSG00000019577	Pdk4	0.794127332	11.44398406	2035	1741	0.135	0.764	3.848906181	0	0	up
Cardiomyocytes	ENSMUSG00000059741	Myl3	67.04996532	29.09332824	2035	1741	0.999	0.964	-1.204545431	1.94E-274	5.93E-270	down
Cardiomyocytes	ENSMUSG00000035458	Tnni3	58.58465381	28.94142198	2035	1741	1	0.97	-1.017384472	5.69E-225	1.74E-220	down
Cardiomyocytes	ENSMUSG00000032942	Ucp3	0.163738489	2.01242185	2035	1741	0.036	0.357	3.618658224	2.87E-154	8.76E-150	up
Cardiomyocytes	ENSMUSG00000002289	Angptl4	0.056904993	1.280027276	2035	1741	0.01	0.276	4.489055166	1.52E-149	4.62E-145	up
Cardiomyocytes	ENSMUSG00000038393	Txnip	3.055689586	8.750470637	2035	1741	0.403	0.767	1.517831894	1.93E-143	5.89E-139	up
Cardiomyocytes	ENSMUSG00000027875	Hmgcs2	0.051528983	1.186024662	2035	1741	0.01	0.235	4.521930657	6.14E-121	1.87E-116	up
Cardiomyocytes	ENSMUSG00000053964	Lgals4	0.588582414	2.464704892	2035	1741	0.119	0.388	2.065912017	7.54E-85	2.30E-80	up
Cardiomyocytes	ENSMUSG00000030852	Tacc2	5.113057159	12.35217282	2035	1741	0.497	0.694	1.272490248	9.21E-80	2.81E-75	up
Cardiomyocytes	ENSMUSG00000058997	Vwa8	2.183180028	5.818511911	2035	1741	0.286	0.558	1.414177842	5.66E-73	1.73E-68	up
Cardiomyocytes	ENSMUSG00000060600	Eno3	5.659009374	2.695622316	2035	1741	0.611	0.406	-1.069903128	1.35E-70	4.11E-66	down
Cardiomyocytes	ENSMUSG00000024978	Gpam	0.775101596	1.915739325	2035	1741	0.137	0.364	1.305333126	1.17E-62	3.58E-58	up
Cardiomyocytes	ENSMUSG00000092356	Gm20532	0.534701947	1.613292044	2035	1741	0.103	0.315	1.593020424	5.92E-60	1.80E-55	up
Cardiomyocytes	ENSMUSG00000024900	Cpt1a	0.284068632	1.017520675	2035	1741	0.059	0.235	1.84038067	4.37E-58	1.33E-53	up
Cardiomyocytes	ENSMUSG00000040274	Cdk6	0.298942532	0.894150613	2035	1741	0.057	0.221	1.580328513	2.91E-57	8.87E-53	up
Cardiomyocytes	ENSMUSG00000022040	Ephx2	1.436985221	2.941847742	2035	1741	0.241	0.48	1.033626002	4.79E-53	1.46E-48	up
Cardiomyocytes	ENSMUSG00000031808	Slc27a1	1.135606001	2.334034307	2035	1741	0.2	0.426	1.039298162	6.48E-52	1.97E-47	up
Cardiomyocytes	ENSMUSG00000050541	Adra1b	0.650280407	1.538168669	2035	1741	0.117	0.3	1.241951801	2.13E-48	6.49E-44	up
Cardiomyocytes	ENSMUSG00000032602	Slc25a20	0.483431181	1.003940626	2035	1741	0.082	0.229	1.054136816	4.72E-47	1.44E-42	up
Cardiomyocytes	ENSMUSG00000002346	Slc25a42	0.52822692	1.074343351	2035	1741	0.102	0.262	1.024086592	3.54E-46	1.08E-41	up
Cardiomyocytes	ENSMUSG00000024525	Impa2	0.181926454	0.59508665	2035	1741	0.037	0.163	1.709194032	8.97E-46	2.73E-41	up
Cardiomyocytes	ENSMUSG00000040740	Slc25a34	0.52665697	1.095605241	2035	1741	0.098	0.253	1.056650343	1.19E-45	3.64E-41	up
Cardiomyocytes	ENSMUSG00000118099	Gm31356	0.257777358	0.819674481	2035	1741	0.047	0.189	1.668541973	1.24E-45	3.79E-41	up
Cardiomyocytes	ENSMUSG00000030849	Fgfr2	5.735142898	12.14495167	2035	1741	0.434	0.568	1.082442134	1.16E-44	3.52E-40	up
Cardiomyocytes	ENSMUSG00000029019	Nppb	9.698325009	4.804320871	2035	1741	0.555	0.367	-1.01338794	4.20E-44	1.28E-39	down
Cardiomyocytes	ENSMUSG00000063558	Aox1	0.420722483	0.979664856	2035	1741	0.081	0.232	1.219223758	5.65E-44	1.72E-39	up
Cardiomyocytes	ENSMUSG00000027187	Cat	0.656027989	1.380473934	2035	1741	0.119	0.285	1.07321898	2.78E-43	8.46E-39	up
Cardiomyocytes	ENSMUSG00000026687	Aldh9a1	0.27652834	0.725785998	2035	1741	0.06	0.195	1.391794025	9.82E-42	2.99E-37	up
Cardiomyocytes	ENSMUSG00000029311	Hsd17b11	0.37011363	1.109836	2035	1741	0.071	0.218	1.584046575	1.10E-39	3.36E-35	up
Cardiomyocytes	ENSMUSG00000046982	Tshz1	0.629934202	1.276104765	2035	1741	0.112	0.265	1.018357772	2.07E-39	6.31E-35	up
Cardiomyocytes	ENSMUSG00000011256	Adam19	1.024302193	2.070583967	2035	1741	0.148	0.323	1.015325135	4.90E-39	1.49E-34	up
Cardiomyocytes	ENSMUSG00000026202	Tuba4a	2.503862128	1.127700681	2035	1741	0.353	0.2	-1.150700623	3.24E-38	9.88E-34	down
Cardiomyocytes	ENSMUSG00000037709	Fam13a	0.653940207	1.471132004	2035	1741	0.11	0.263	1.169573536	8.29E-37	2.53E-32	up
Cardiomyocytes	ENSMUSG00000021226	Acot2	0.477004082	1.378502765	2035	1741	0.081	0.225	1.530830878	4.15E-36	1.26E-31	up
Cardiomyocytes	ENSMUSG00000045106	Ccdc73	0.255699817	0.600286657	2035	1741	0.049	0.159	1.230876682	1.61E-35	4.92E-31	up
Cardiomyocytes	ENSMUSG00000025453	Nnt	0.269648043	0.540468795	2035	1741	0.051	0.153	1.002865739	2.17E-35	6.60E-31	up
Cardiomyocytes	ENSMUSG00000114898	Gm49390	0.317123121	0.713990915	2035	1741	0.062	0.18	1.170609835	2.95E-35	8.98E-31	up
Cardiomyocytes	ENSMUSG00000072949	Acot1	0.126849975	0.609823389	2035	1741	0.025	0.126	2.264367927	4.33E-35	1.32E-30	up
Cardiomyocytes	ENSMUSG00000093400	Gm20647	1.516376067	3.314659722	2035	1741	0.198	0.381	1.128181567	1.25E-34	3.80E-30	up
Cardiomyocytes	ENSMUSG00000096768	Gm47283	0.379886708	0.770993275	2035	1741	0.075	0.194	1.020956431	3.93E-34	1.20E-29	up
Cardiomyocytes	ENSMUSG00000079017	Ifi27l2a	0.537071286	1.496964556	2035	1741	0.09	0.233	1.478682341	1.24E-33	3.78E-29	up
Cardiomyocytes	ENSMUSG00000019082	Slc25a22	0.127813487	0.346830899	2035	1741	0.023	0.102	1.439479946	1.02E-32	3.11E-28	up
Cardiomyocytes	ENSMUSG00000003123	Lipe	0.240565618	0.567228757	2035	1741	0.046	0.145	1.237154941	1.09E-32	3.33E-28	up
Cardiomyocytes	ENSMUSG00000107538	Gm44127	0.170468023	0.47686175	2035	1741	0.034	0.127	1.483526367	7.26E-32	2.21E-27	up
Cardiomyocytes	ENSMUSG00000004270	Lpcat3	0.356315325	0.739253856	2035	1741	0.07	0.18	1.052705634	2.80E-31	8.54E-27	up
Cardiomyocytes	ENSMUSG00000043085	Tmem82	0.117970308	0.405962536	2035	1741	0.027	0.117	1.782055725	1.25E-30	3.80E-26	up
Cardiomyocytes	ENSMUSG00000018900	Slc22a5	0.176848393	0.424501443	2035	1741	0.035	0.121	1.26278061	1.37E-30	4.18E-26	up
Cardiomyocytes	ENSMUSG00000042851	Zc3h6	0.233275867	0.517672442	2035	1741	0.044	0.136	1.149662799	2.20E-30	6.72E-26	up
Cardiomyocytes	ENSMUSG00000085643	Gm12519	0.116741377	0.401402558	2035	1741	0.024	0.107	1.780857916	5.00E-30	1.53E-25	up
Cardiomyocytes	ENSMUSG00000114800	Gm31600	0.169804438	0.479738269	2035	1741	0.034	0.128	1.497824689	5.05E-30	1.54E-25	up
Cardiomyocytes	ENSMUSG00000050503	Fbxl22	1.752526048	0.824242	2035	1741	0.266	0.167	-1.088203299	1.30E-28	3.97E-24	down
Cardiomyocytes	ENSMUSG00000084960	B430010I23Rik	0.358060002	0.803236854	2035	1741	0.075	0.188	1.165400831	1.60E-27	4.89E-23	up
Cardiomyocytes	ENSMUSG00000047789	Slc38a9	0.404132697	0.866826821	2035	1741	0.08	0.192	1.100724197	1.94E-27	5.91E-23	up
Cardiomyocytes	ENSMUSG00000092399	4930556N13Rik	0.290997887	0.586212096	2035	1741	0.059	0.153	1.010164453	6.25E-26	1.91E-21	up
Cardiomyocytes	ENSMUSG00000100954	Gm10138	0.173981073	0.41367643	2035	1741	0.039	0.121	1.249092112	1.12E-25	3.41E-21	up
Cardiomyocytes	ENSMUSG00000055148	Klf2	1.449396721	0.587045835	2035	1741	0.213	0.11	-1.30376128	1.30E-25	3.97E-21	down
Cardiomyocytes	ENSMUSG00000112089	Gm47712	0.507346756	1.221236155	2035	1741	0.061	0.165	1.267131977	3.62E-25	1.10E-20	up
Cardiomyocytes	ENSMUSG00000004655	Aqp1	1.209757809	0.379233837	2035	1741	0.151	0.057	-1.67329753	5.83E-25	1.78E-20	down
Cardiomyocytes	ENSMUSG00000070424	Art5	0.403381677	0.816440611	2035	1741	0.086	0.194	1.017021481	1.10E-24	3.36E-20	up
Cardiomyocytes	ENSMUSG00000024905	Tesmin	0.149705738	0.380165805	2035	1741	0.032	0.111	1.343915328	1.99E-24	6.06E-20	up
Cardiomyocytes	ENSMUSG00000075270	Pde11a	0.180818285	0.568208867	2035	1741	0.035	0.122	1.651336996	2.11E-24	6.42E-20	up
Cardiomyocytes	ENSMUSG00000022617	Chkb	0.201241441	0.416991815	2035	1741	0.043	0.121	1.050720853	2.41E-24	7.35E-20	up
Cardiomyocytes	ENSMUSG00000028573	Fggy	0.222713602	0.471409147	2035	1741	0.04	0.115	1.08144845	3.31E-24	1.01E-19	up
Cardiomyocytes	ENSMUSG00000006315	Tmem147	1.439459894	0.660320759	2035	1741	0.222	0.132	-1.12417044	3.55E-24	1.08E-19	down
Cardiomyocytes	ENSMUSG00000085022	Gm5860	0.233787644	0.493855263	2035	1741	0.046	0.128	1.07856474	3.78E-24	1.15E-19	up
Cardiomyocytes	ENSMUSG00000112800	Gm40604	0.193699556	0.460393968	2035	1741	0.029	0.102	1.248616994	5.61E-24	1.71E-19	up
Cardiomyocytes	ENSMUSG00000068290	Ddrgk1	1.362013693	0.662829146	2035	1741	0.207	0.139	-1.038920539	3.12E-23	9.50E-19	down
Cardiomyocytes	ENSMUSG00000052305	Hbb-bs	1.023484751	3.717164821	2035	1741	0.105	0.226	1.860610911	3.19E-23	9.71E-19	up
Cardiomyocytes	ENSMUSG00000090086	AI480526	0.155936936	0.336167419	2035	1741	0.036	0.107	1.10772143	3.24E-23	9.87E-19	up
Cardiomyocytes	ENSMUSG00000087236	Kif28	0.180551849	0.401989701	2035	1741	0.036	0.11	1.154305363	5.37E-23	1.64E-18	up
Cardiomyocytes	ENSMUSG00000118020	Gm35438	0.17825164	0.466106557	2035	1741	0.035	0.113	1.386244812	1.30E-22	3.98E-18	up
Cardiomyocytes	ENSMUSG00000090799	Klhl33	0.134780522	0.405770724	2035	1741	0.029	0.103	1.589338258	1.83E-22	5.58E-18	up
Cardiomyocytes	ENSMUSG00000021275	Tecpr2	0.158514927	1.590062335	2035	1741	0.033	0.106	3.325573598	6.85E-20	2.09E-15	up
Cardiomyocytes	ENSMUSG00000037143	Cfap61	0.181447089	0.402788538	2035	1741	0.035	0.103	1.150036965	8.53E-20	2.60E-15	up
Cardiomyocytes	ENSMUSG00000018263	Tbx5	0.417399899	0.83545277	2035	1741	0.074	0.164	1.000955099	9.88E-20	3.01E-15	up
Cardiomyocytes	ENSMUSG00000027800	Tm4sf1	1.981477962	0.89939612	2035	1741	0.226	0.131	-1.139460766	3.05E-19	9.30E-15	down
Cardiomyocytes	ENSMUSG00000029267	Mtf2	0.242451457	0.493817475	2035	1741	0.049	0.12	1.025979164	4.80E-18	1.46E-13	up
Cardiomyocytes	ENSMUSG00000037411	Serpine1	0.22416672	0.461271345	2035	1741	0.049	0.118	1.040712858	1.30E-17	3.96E-13	up
Cardiomyocytes	ENSMUSG00000024164	C3	1.514565823	0.727710317	2035	1741	0.175	0.088	-1.057365122	1.92E-17	5.86E-13	down
Cardiomyocytes	ENSMUSG00000069919	Hba-a1	0.436804228	1.57102101	2035	1741	0.044	0.117	1.846405331	2.46E-16	7.49E-12	up
Cardiomyocytes	ENSMUSG00000017188	Coa3	0.815410786	0.389754391	2035	1741	0.137	0.083	-1.064768573	7.61E-16	2.32E-11	down
Cardiomyocytes	ENSMUSG00000079523	Tmsb10	0.639122126	1.733378272	2035	1741	0.107	0.199	1.439280501	1.73E-14	5.28E-10	up
Cardiomyocytes	ENSMUSG00000046756	Mrps7	0.589565011	0.273262962	2035	1741	0.108	0.071	-1.109077806	2.68E-14	8.18E-10	down
Cardiomyocytes	ENSMUSG00000026154	Sdhaf4	0.760949675	0.361454273	2035	1741	0.127	0.077	-1.073778399	3.85E-14	1.17E-09	down
Cardiomyocytes	ENSMUSG00000042745	Id1	0.886450839	0.38602467	2035	1741	0.132	0.064	-1.199136629	2.88E-13	8.79E-09	down
Cardiomyocytes	ENSMUSG00000024646	Cyb5a	0.845622821	0.420851247	2035	1741	0.145	0.082	-1.006531752	8.97E-13	2.73E-08	down
Cardiomyocytes	ENSMUSG00000001240	Ramp2	0.893359951	0.389124659	2035	1741	0.128	0.065	-1.198799949	8.99E-13	2.74E-08	down
Cardiomyocytes	ENSMUSG00000025784	Clec3b	0.9819211	0.457370601	2035	1741	0.12	0.074	-1.102074991	9.13E-12	2.78E-07	down
Cardiomyocytes	ENSMUSG00000046768	Rhoj	0.826835112	0.402174558	2035	1741	0.111	0.068	-1.039593633	2.74E-09	8.36E-05	down
Cardiomyocytes	ENSMUSG00000023022	Lima1	0.478019215	0.980980546	2035	1741	0.087	0.148	1.037001199	3.49E-08	0.001062694	up
Cardiomyocytes	ENSMUSG00000113136	Gm19951	0.606032707	1.370143335	2035	1741	0.107	0.15	1.176726518	4.37E-06	0.133106565	nosig
Cardiomyocytes	ENSMUSG00000037742	Eef1a1	2.695418334	6.198949066	2035	1741	0.379	0.381	1.201484201	2.55E-05	0.776689249	nosig
Cardiomyocytes	ENSMUSG00000069662	Marcks	0.523521783	1.157242051	2035	1741	0.09	0.115	1.144218293	0.000136877	1	nosig
Cardiomyocytes	ENSMUSG00000035202	Lars2	3.569025134	7.191197458	2035	1741	0.468	0.524	1.010681603	0.001686844	1	nosig
macrophages	ENSMUSG00000059741	Myl3	37.8563281	13.13355145	1381	1398	0.994	0.898	-1.52727022	9.67E-302	2.95E-297	down
macrophages	ENSMUSG00000032366	Tpm1	51.29628267	20.3042905	1381	1398	0.998	0.969	-1.337065372	7.38E-277	2.25E-272	down
macrophages	ENSMUSG00000026414	Tnnt2	34.349607	12.75753111	1381	1398	0.991	0.878	-1.428937324	8.95E-245	2.73E-240	down
macrophages	ENSMUSG00000035458	Tnni3	31.61803947	12.37286609	1381	1398	0.993	0.891	-1.353561087	4.31E-235	1.31E-230	down
macrophages	ENSMUSG00000013936	Myl2	36.17406398	15.33575574	1381	1398	0.997	0.941	-1.238051004	8.16E-234	2.49E-229	down
macrophages	ENSMUSG00000031633	Slc25a4	25.41696107	11.58732966	1381	1398	0.976	0.855	-1.133236643	9.71E-150	2.96E-145	down
macrophages	ENSMUSG00000091898	Tnnc1	13.87065789	5.533101006	1381	1398	0.903	0.628	-1.325860379	2.30E-143	7.01E-139	down
macrophages	ENSMUSG00000068614	Actc1	20.23638461	9.151740361	1381	1398	0.957	0.79	-1.144824902	2.47E-142	7.53E-138	down
macrophages	ENSMUSG00000006057	Atp5g1	13.5845334	5.855773899	1381	1398	0.899	0.657	-1.214019241	1.76E-120	5.38E-116	down
macrophages	ENSMUSG00000030785	Cox6a2	20.06927791	10.00652626	1381	1398	0.959	0.807	-1.004040247	1.93E-114	5.87E-110	down
macrophages	ENSMUSG00000041616	Nppa	12.79611021	3.126627445	1381	1398	0.695	0.305	-2.032991227	6.86E-113	2.09E-108	down
macrophages	ENSMUSG00000032060	Cryab	11.88744438	5.042091243	1381	1398	0.849	0.59	-1.237327984	1.76E-108	5.36E-104	down
macrophages	ENSMUSG00000000088	Cox5a	10.95117413	4.904761776	1381	1398	0.846	0.592	-1.158814345	2.33E-97	7.10E-93	down
macrophages	ENSMUSG00000049422	Chchd10	8.599639911	3.932856136	1381	1398	0.773	0.524	-1.128678932	1.78E-79	5.42E-75	down
macrophages	ENSMUSG00000019577	Pdk4	0.277482459	1.957989884	1381	1398	0.054	0.315	2.818458682	1.76E-75	5.36E-71	up
macrophages	ENSMUSG00000022354	Ndufb9	9.003071805	4.289317748	1381	1398	0.786	0.538	-1.069651523	2.02E-74	6.17E-70	down
macrophages	ENSMUSG00000022956	Atp5o	6.757666043	3.075194822	1381	1398	0.691	0.444	-1.13582168	2.28E-66	6.94E-62	down
macrophages	ENSMUSG00000030246	Ldhb	5.1345706	1.922129544	1381	1398	0.579	0.31	-1.417491101	3.27E-66	9.97E-62	down
macrophages	ENSMUSG00000030470	Csrp3	6.400541831	2.921062821	1381	1398	0.675	0.421	-1.131673806	1.04E-64	3.17E-60	down
macrophages	ENSMUSG00000028494	Plin2	0.831349606	2.866773833	1381	1398	0.155	0.444	1.785777685	4.38E-64	1.33E-59	up
macrophages	ENSMUSG00000061086	Myl4	2.796209181	0.808665751	1381	1398	0.392	0.126	-1.789730075	1.06E-61	3.23E-57	down
macrophages	ENSMUSG00000020321	Mdh1	5.460918206	2.401886033	1381	1398	0.626	0.386	-1.184942204	2.45E-61	7.48E-57	down
macrophages	ENSMUSG00000029467	Atp2a2	24.16902005	11.36918565	1381	1398	0.919	0.842	-1.088023338	2.75E-61	8.38E-57	down
macrophages	ENSMUSG00000040048	Ndufb10	5.471757986	2.410850462	1381	1398	0.615	0.365	-1.18242878	1.58E-59	4.81E-55	down
macrophages	ENSMUSG00000023861	Mpc1	4.210486838	1.705986807	1381	1398	0.537	0.286	-1.303330264	1.33E-56	4.04E-52	down
macrophages	ENSMUSG00000023367	Tmem176a	4.393020723	1.583010222	1381	1398	0.488	0.265	-1.47248444	2.93E-56	8.94E-52	down
macrophages	ENSMUSG00000057666	Gapdh	6.014994214	2.90171297	1381	1398	0.663	0.435	-1.051632797	6.28E-56	1.91E-51	down
macrophages	ENSMUSG00000030399	Ckm	5.394521699	2.385563348	1381	1398	0.597	0.369	-1.177131321	8.70E-56	2.65E-51	down
macrophages	ENSMUSG00000020469	Myl7	2.511524018	0.74757	1381	1398	0.366	0.128	-1.748146963	3.38E-52	1.03E-47	down
macrophages	ENSMUSG00000073491	Ifi213	0.53646708	2.474021595	1381	1398	0.079	0.3	2.205085958	2.00E-51	6.08E-47	up
macrophages	ENSMUSG00000022186	Oxct1	3.237136616	1.117918588	1381	1398	0.432	0.204	-1.533818644	3.66E-51	1.12E-46	down
macrophages	ENSMUSG00000029561	Oasl2	0.4178199	1.913129414	1381	1398	0.071	0.285	2.194711516	9.26E-51	2.82E-46	up
macrophages	ENSMUSG00000026748	Plxdc2	1.736465737	6.038665428	1381	1398	0.203	0.449	1.798016609	8.57E-50	2.61E-45	up
macrophages	ENSMUSG00000079017	Ifi27l2a	1.249703912	3.673694002	1381	1398	0.204	0.462	1.555568973	1.46E-49	4.45E-45	up
macrophages	ENSMUSG00000060600	Eno3	2.723769483	1.006292453	1381	1398	0.402	0.175	-1.436464568	1.86E-46	5.68E-42	down
macrophages	ENSMUSG00000032690	Oas2	0.848294068	2.501089516	1381	1398	0.154	0.392	1.559807936	6.46E-46	1.97E-41	up
macrophages	ENSMUSG00000044080	S100a1	4.924020317	2.300163211	1381	1398	0.57	0.349	-1.09806706	2.39E-45	7.27E-41	down
macrophages	ENSMUSG00000029019	Nppb	2.386390639	0.477865226	1381	1398	0.272	0.082	-2.319913114	9.44E-45	2.88E-40	down
macrophages	ENSMUSG00000029810	Tmem176b	6.12844837	2.876187735	1381	1398	0.576	0.418	-1.091337387	1.62E-44	4.95E-40	down
macrophages	ENSMUSG00000002289	Angptl4	0.010641827	0.549092195	1381	1398	0.002	0.112	5.675999768	6.16E-44	1.88E-39	up
macrophages	ENSMUSG00000026208	Des	4.389766979	1.881835384	1381	1398	0.503	0.308	-1.22196013	1.01E-43	3.06E-39	down
macrophages	ENSMUSG00000075706	Gpx4	4.912392451	2.455665404	1381	1398	0.594	0.375	-1.000282442	3.34E-43	1.02E-38	down
macrophages	ENSMUSG00000027673	Ndufb5	4.074373033	1.895689752	1381	1398	0.516	0.303	-1.103814508	2.74E-41	8.36E-37	down
macrophages	ENSMUSG00000023175	Bsg	4.62226941	2.082126999	1381	1398	0.521	0.343	-1.150505206	1.34E-40	4.09E-36	down
macrophages	ENSMUSG00000021622	Ckmt2	5.07107029	2.511262246	1381	1398	0.567	0.367	-1.013848579	3.17E-38	9.65E-34	down
macrophages	ENSMUSG00000070327	Rnf213	1.348960044	3.811469431	1381	1398	0.211	0.422	1.498430595	3.18E-37	9.69E-33	up
macrophages	ENSMUSG00000090272	Mndal	2.520155709	5.229879201	1381	1398	0.365	0.582	1.05323509	1.45E-35	4.43E-31	up
macrophages	ENSMUSG00000037921	Ddx60	1.589524369	4.125534058	1381	1398	0.233	0.443	1.375929966	6.42E-35	1.96E-30	up
macrophages	ENSMUSG00000026895	Ndufa8	2.919995392	1.293394018	1381	1398	0.413	0.228	-1.174742117	9.35E-35	2.85E-30	down
macrophages	ENSMUSG00000026786	Apbb1ip	1.598783626	3.635789159	1381	1398	0.25	0.469	1.185243283	3.23E-34	9.84E-30	up
macrophages	ENSMUSG00000035208	Slfn8	0.409944533	1.402998754	1381	1398	0.073	0.237	1.774764046	5.68E-33	1.73E-28	up
macrophages	ENSMUSG00000073555	Gm4951	1.626831622	3.70732316	1381	1398	0.216	0.426	1.188263174	1.63E-32	4.98E-28	up
macrophages	ENSMUSG00000030921	Trim30a	1.346358197	3.22359262	1381	1398	0.219	0.423	1.259544749	3.18E-32	9.69E-28	up
macrophages	ENSMUSG00000037849	Ifi206	0.118702911	0.889157511	1381	1398	0.022	0.139	2.904031069	5.90E-32	1.80E-27	up
macrophages	ENSMUSG00000024079	Eif2ak2	0.488583368	1.514609066	1381	1398	0.09	0.259	1.632068808	8.86E-32	2.70E-27	up
macrophages	ENSMUSG00000034652	Cd300a	1.301637184	2.892910076	1381	1398	0.217	0.423	1.152133145	2.53E-31	7.70E-27	up
macrophages	ENSMUSG00000042045	Sln	1.499177531	0.431475777	1381	1398	0.224	0.072	-1.796581667	2.55E-30	7.76E-26	down
macrophages	ENSMUSG00000028116	Myoz2	2.211228388	0.920180492	1381	1398	0.326	0.167	-1.264767734	2.20E-29	6.69E-25	down
macrophages	ENSMUSG00000027322	Siglec1	0.438884154	1.291355286	1381	1398	0.081	0.237	1.556756924	2.40E-29	7.30E-25	up
macrophages	ENSMUSG00000015090	Ptgds	1.622280738	0.414046144	1381	1398	0.218	0.077	-1.969900568	3.79E-29	1.16E-24	down
macrophages	ENSMUSG00000053093	Myh7	1.227802499	0.260602168	1381	1398	0.176	0.048	-2.235721525	7.96E-29	2.42E-24	down
macrophages	ENSMUSG00000020153	Ndufs7	3.196154088	1.553284398	1381	1398	0.428	0.252	-1.04096722	2.25E-28	6.85E-24	down
macrophages	ENSMUSG00000026202	Tuba4a	1.293441661	0.407181487	1381	1398	0.217	0.073	-1.667228377	1.36E-27	4.15E-23	down
macrophages	ENSMUSG00000086074	Gm13274	0.228827159	1.012854775	1381	1398	0.043	0.167	2.145609232	3.14E-27	9.56E-23	up
macrophages	ENSMUSG00000038239	Hrc	2.339116158	0.821814952	1381	1398	0.279	0.135	-1.508964159	6.53E-27	1.99E-22	down
macrophages	ENSMUSG00000040033	Stat2	0.527097002	1.585297167	1381	1398	0.094	0.248	1.588430231	7.03E-27	2.14E-22	up
macrophages	ENSMUSG00000019990	Pde7b	1.270481645	3.640414963	1381	1398	0.173	0.336	1.518653456	9.78E-27	2.98E-22	up
macrophages	ENSMUSG00000034422	Parp14	1.768400301	3.620283837	1381	1398	0.261	0.456	1.033616197	1.16E-26	3.52E-22	up
macrophages	ENSMUSG00000020475	Pgam2	2.16294265	1.004248413	1381	1398	0.334	0.173	-1.106802278	2.36E-26	7.19E-22	down
macrophages	ENSMUSG00000026688	Mgst3	2.005736765	0.889856589	1381	1398	0.314	0.171	-1.172397335	3.49E-26	1.06E-21	down
macrophages	ENSMUSG00000024900	Cpt1a	0.359847342	1.047434084	1381	1398	0.072	0.212	1.541139415	4.72E-26	1.44E-21	up
macrophages	ENSMUSG00000027639	Samhd1	1.529716468	3.181323239	1381	1398	0.257	0.438	1.05631373	7.09E-26	2.16E-21	up
macrophages	ENSMUSG00000036570	Fxyd1	2.21170809	1.002153354	1381	1398	0.334	0.172	-1.141978969	7.95E-26	2.42E-21	down
macrophages	ENSMUSG00000026222	Sp100	1.620611328	3.336799842	1381	1398	0.264	0.448	1.041881235	1.15E-25	3.51E-21	up
macrophages	ENSMUSG00000025017	Pik3ap1	1.647274382	3.344232609	1381	1398	0.259	0.448	1.021549879	1.30E-25	3.96E-21	up
macrophages	ENSMUSG00000033355	Rtp4	0.201565567	0.763301766	1381	1398	0.035	0.145	1.920477748	1.01E-24	3.07E-20	up
macrophages	ENSMUSG00000068245	Phf11d	0.144977405	0.651240311	1381	1398	0.03	0.134	2.166588669	2.97E-24	9.05E-20	up
macrophages	ENSMUSG00000040483	Xaf1	0.20546858	0.788926781	1381	1398	0.04	0.15	1.940454495	2.01E-23	6.12E-19	up
macrophages	ENSMUSG00000017737	Mmp9	0.845071287	0.104304771	1381	1398	0.105	0.021	-3.017056115	6.07E-23	1.85E-18	down
macrophages	ENSMUSG00000031808	Slc27a1	0.190514718	0.698009855	1381	1398	0.04	0.147	1.872794557	2.41E-22	7.35E-18	up
macrophages	ENSMUSG00000037710	Cisd1	2.079053892	1.01747591	1381	1398	0.322	0.171	-1.030860124	3.94E-22	1.20E-17	down
macrophages	ENSMUSG00000027506	Tpd52	1.062143835	2.232763974	1381	1398	0.187	0.351	1.071780394	8.57E-22	2.61E-17	up
macrophages	ENSMUSG00000074151	Nlrc5	0.422368348	1.101853534	1381	1398	0.073	0.196	1.383148229	2.82E-21	8.59E-17	up
macrophages	ENSMUSG00000069892	9930111J21Rik2	0.906979345	1.84951252	1381	1398	0.169	0.327	1.027922411	2.89E-21	8.82E-17	up
macrophages	ENSMUSG00000047735	Samd9l	1.102204837	2.261418941	1381	1398	0.193	0.356	1.03676883	3.56E-21	1.08E-16	up
macrophages	ENSMUSG00000035352	Ccl12	0.88201513	2.553808388	1381	1398	0.07	0.191	1.533667907	9.18E-21	2.80E-16	up
macrophages	ENSMUSG00000037499	Nenf	1.525381573	0.681511219	1381	1398	0.247	0.14	-1.162243766	2.18E-20	6.66E-16	down
macrophages	ENSMUSG00000037997	Parp11	0.401557598	1.034436636	1381	1398	0.073	0.191	1.364946665	5.71E-20	1.74E-15	up
macrophages	ENSMUSG00000063193	Cd300lb	0.234833097	0.74826268	1381	1398	0.041	0.138	1.671487644	7.50E-20	2.29E-15	up
macrophages	ENSMUSG00000033880	Lgals3bp	0.526671225	1.206035767	1381	1398	0.097	0.224	1.195143868	2.51E-19	7.65E-15	up
macrophages	ENSMUSG00000071042	Rasgrp3	0.703715725	1.476264918	1381	1398	0.122	0.258	1.068779708	2.81E-19	8.55E-15	up
macrophages	ENSMUSG00000022906	Parp9	0.523646853	1.265922105	1381	1398	0.101	0.227	1.27336102	1.23E-18	3.75E-14	up
macrophages	ENSMUSG00000078606	Gm4070	0.193792401	0.600007768	1381	1398	0.037	0.125	1.62996534	2.39E-18	7.28E-14	up
macrophages	ENSMUSG00000056144	Trim34a	0.228333261	0.639656306	1381	1398	0.043	0.135	1.48574973	4.39E-18	1.34E-13	up
macrophages	ENSMUSG00000026896	Ifih1	0.327418754	0.993271638	1381	1398	0.066	0.172	1.600756036	1.53E-17	4.67E-13	up
macrophages	ENSMUSG00000021313	Ryr2	3.735126402	1.84298222	1381	1398	0.369	0.268	-1.019075261	2.00E-17	6.09E-13	down
macrophages	ENSMUSG00000026104	Stat1	0.685377437	1.640550089	1381	1398	0.117	0.24	1.259086494	3.51E-17	1.07E-12	up
macrophages	ENSMUSG00000043263	Ifi209	0.348830636	0.938620929	1381	1398	0.06	0.161	1.427756052	5.79E-17	1.76E-12	up
macrophages	ENSMUSG00000009633	G0s2	1.142045965	0.429332182	1381	1398	0.177	0.082	-1.41124482	1.01E-16	3.09E-12	down
macrophages	ENSMUSG00000053835	H2-T24	0.252125534	0.60168384	1381	1398	0.046	0.132	1.254531032	1.61E-16	4.92E-12	up
macrophages	ENSMUSG00000052776	Oas1a	0.194730207	0.604906641	1381	1398	0.038	0.122	1.634733607	1.95E-16	5.95E-12	up
macrophages	ENSMUSG00000028964	Park7	1.499801626	0.737740358	1381	1398	0.24	0.138	-1.023487273	1.07E-15	3.26E-11	down
macrophages	ENSMUSG00000047419	Cmya5	1.591216678	0.745069352	1381	1398	0.236	0.129	-1.094580722	1.09E-15	3.33E-11	down
macrophages	ENSMUSG00000022037	Clu	1.332102969	0.508795393	1381	1398	0.177	0.092	-1.388372865	1.19E-15	3.63E-11	down
macrophages	ENSMUSG00000093378	Gm20663	0.232273403	0.564472315	1381	1398	0.044	0.123	1.280713435	3.74E-15	1.14E-10	up
macrophages	ENSMUSG00000039735	Fnbp1l	0.677073896	1.397824299	1381	1398	0.118	0.235	1.045687972	4.47E-15	1.36E-10	up
macrophages	ENSMUSG00000062077	Trim54	0.995820937	0.398933969	1381	1398	0.165	0.074	-1.31951965	9.66E-15	2.94E-10	down
macrophages	ENSMUSG00000026087	Mrpl30	1.410542639	0.699995437	1381	1398	0.228	0.119	-1.010729044	1.65E-14	5.03E-10	down
macrophages	ENSMUSG00000050503	Fbxl22	0.96584138	0.372804097	1381	1398	0.157	0.072	-1.373130991	3.51E-14	1.07E-09	down
macrophages	ENSMUSG00000027951	Adar	0.346519744	0.771443316	1381	1398	0.068	0.159	1.154393319	5.58E-14	1.70E-09	up
macrophages	ENSMUSG00000034858	Fam214a	0.438019053	0.976562316	1381	1398	0.08	0.176	1.156536877	7.76E-14	2.37E-09	up
macrophages	ENSMUSG00000048416	Mlf1	0.59736689	0.168088039	1381	1398	0.102	0.033	-1.828783657	1.40E-13	4.25E-09	down
macrophages	ENSMUSG00000038507	Parp12	0.37571139	0.8525939	1381	1398	0.07	0.159	1.182019142	3.63E-13	1.11E-08	up
macrophages	ENSMUSG00000007659	Bcl2l1	0.709575003	1.4259489	1381	1398	0.123	0.232	1.006793056	3.92E-13	1.20E-08	up
macrophages	ENSMUSG00000070034	Sp110	0.282797407	0.666576639	1381	1398	0.059	0.143	1.236708219	4.79E-13	1.46E-08	up
macrophages	ENSMUSG00000022899	Slc15a2	0.288991666	0.791658873	1381	1398	0.056	0.138	1.453534111	8.16E-13	2.49E-08	up
macrophages	ENSMUSG00000028019	Pdgfc	1.177789833	2.421354903	1381	1398	0.171	0.28	1.039669524	8.55E-13	2.61E-08	up
macrophages	ENSMUSG00000092397	C130080G10Rik	0.826618934	0.344895852	1381	1398	0.138	0.057	-1.260817911	8.71E-13	2.65E-08	down
macrophages	ENSMUSG00000026536	Ifi211	0.261328161	0.651893134	1381	1398	0.049	0.127	1.318442214	8.77E-13	2.67E-08	up
macrophages	ENSMUSG00000004814	Ccl24	2.254651692	1.091716581	1381	1398	0.249	0.165	-1.046238051	1.20E-12	3.65E-08	down
macrophages	ENSMUSG00000047878	A4galt	0.31654075	0.795638039	1381	1398	0.062	0.146	1.329446631	1.40E-12	4.27E-08	up
macrophages	ENSMUSG00000045868	Gvin1	0.252679689	0.551059947	1381	1398	0.051	0.124	1.124590503	1.79E-12	5.46E-08	up
macrophages	ENSMUSG00000039501	Znfx1	0.454917171	0.960165907	1381	1398	0.091	0.185	1.077512968	3.04E-12	9.26E-08	up
macrophages	ENSMUSG00000002500	Rpl3l	0.756409788	0.294176701	1381	1398	0.131	0.059	-1.362185424	4.49E-12	1.37E-07	down
macrophages	ENSMUSG00000052305	Hbb-bs	0.57205049	1.626880202	1381	1398	0.091	0.184	1.507730129	7.36E-12	2.24E-07	up
macrophages	ENSMUSG00000031698	Mylk3	0.984951625	0.474159885	1381	1398	0.159	0.094	-1.054521493	8.12E-12	2.47E-07	down
macrophages	ENSMUSG00000037465	Klf10	0.309523055	0.66633164	1381	1398	0.062	0.139	1.105943998	9.34E-12	2.85E-07	up
macrophages	ENSMUSG00000037816	Fbxw17	0.261572721	0.542817209	1381	1398	0.047	0.113	1.052968683	2.37E-11	7.21E-07	up
macrophages	ENSMUSG00000041762	Gpr155	0.257972086	0.616075282	1381	1398	0.051	0.122	1.255566708	3.84E-11	1.17E-06	up
macrophages	ENSMUSG00000079018	Ly6c1	1.733078236	0.830084837	1381	1398	0.193	0.104	-1.061915539	4.14E-11	1.26E-06	down
macrophages	ENSMUSG00000054072	Iigp1	0.424377375	0.947150548	1381	1398	0.06	0.137	1.158058412	4.18E-11	1.28E-06	up
macrophages	ENSMUSG00000098645	Gm27201	0.28720644	0.616049289	1381	1398	0.061	0.136	1.100689618	5.23E-11	1.59E-06	up
macrophages	ENSMUSG00000040528	Milr1	0.32097201	0.665926353	1381	1398	0.062	0.136	1.05268236	5.85E-11	1.78E-06	up
macrophages	ENSMUSG00000030652	Coq7	0.873878859	0.389099675	1381	1398	0.144	0.072	-1.167087878	5.98E-11	1.82E-06	down
macrophages	ENSMUSG00000026489	Coq8a	0.805903007	0.365499973	1381	1398	0.138	0.077	-1.140519258	1.01E-10	3.09E-06	down
macrophages	ENSMUSG00000026687	Aldh9a1	0.222124655	0.505916203	1381	1398	0.042	0.106	1.187164695	1.30E-10	3.95E-06	up
macrophages	ENSMUSG00000024871	Doc2g	0.69837604	0.285929831	1381	1398	0.116	0.052	-1.288045009	1.90E-10	5.78E-06	down
macrophages	ENSMUSG00000021226	Acot2	0.196088485	0.591795616	1381	1398	0.039	0.103	1.593102403	1.93E-10	5.90E-06	up
macrophages	ENSMUSG00000028459	Cd72	0.445380842	0.958308713	1381	1398	0.072	0.151	1.105277635	2.41E-10	7.34E-06	up
macrophages	ENSMUSG00000029648	Flt1	1.567823521	0.731299835	1381	1398	0.154	0.074	-1.100122984	2.77E-10	8.45E-06	down
macrophages	ENSMUSG00000023723	Mrps23	0.561482304	0.224233964	1381	1398	0.104	0.05	-1.323849416	4.68E-10	1.43E-05	down
macrophages	ENSMUSG00000117924	Tmem223	0.701748508	0.331107405	1381	1398	0.124	0.074	-1.083424734	5.51E-10	1.68E-05	down
macrophages	ENSMUSG00000024997	Prdx3	0.863191551	0.42505264	1381	1398	0.148	0.089	-1.021866973	7.51E-10	2.29E-05	down
macrophages	ENSMUSG00000007097	Atp1a2	0.915007712	0.447965598	1381	1398	0.151	0.088	-1.030231604	7.74E-10	2.36E-05	down
macrophages	ENSMUSG00000046879	Irgm1	0.199932385	0.468605336	1381	1398	0.041	0.102	1.228447627	1.06E-09	3.22E-05	up
macrophages	ENSMUSG00000004655	Aqp1	0.884226694	0.340249373	1381	1398	0.113	0.054	-1.377562985	1.32E-09	4.02E-05	down
macrophages	ENSMUSG00000051906	Cd209f	1.375885266	0.438175279	1381	1398	0.102	0.046	-1.650555811	1.80E-09	5.50E-05	down
macrophages	ENSMUSG00000024164	C3	1.64287659	0.732082457	1381	1398	0.167	0.112	-1.166036812	2.21E-09	6.74E-05	down
macrophages	ENSMUSG00000059325	Hopx	0.840551099	0.414304151	1381	1398	0.148	0.08	-1.020468699	2.49E-09	7.60E-05	down
macrophages	ENSMUSG00000110631	Gm42047	0.280954003	0.687427531	1381	1398	0.043	0.103	1.29057012	4.01E-09	0.000122183	up
macrophages	ENSMUSG00000041548	Hspb8	0.649487141	0.281992196	1381	1398	0.117	0.056	-1.203356319	4.64E-09	0.000141393	down
macrophages	ENSMUSG00000049103	Ccr2	1.215852696	2.550059526	1381	1398	0.088	0.164	1.068500394	4.85E-09	0.000147967	up
macrophages	ENSMUSG00000006315	Tmem147	0.739071497	0.356392088	1381	1398	0.138	0.082	-1.052039069	5.96E-09	0.000181613	down
macrophages	ENSMUSG00000060519	Tor3a	0.240001133	0.538129633	1381	1398	0.046	0.105	1.16457961	1.20E-08	0.000364799	up
macrophages	ENSMUSG00000055737	Ghr	1.087826995	0.538723866	1381	1398	0.15	0.081	-1.01369609	1.25E-08	0.000382005	down
macrophages	ENSMUSG00000021102	Glrx5	0.695310714	0.337268144	1381	1398	0.133	0.067	-1.043541542	1.42E-08	0.00043375	down
macrophages	ENSMUSG00000001604	Tcea3	0.620085737	0.259130374	1381	1398	0.106	0.054	-1.258465579	1.67E-08	0.00050922	down
macrophages	ENSMUSG00000022240	Ctnnd2	0.473584712	1.022621321	1381	1398	0.073	0.142	1.110414067	2.22E-08	0.000677385	up
macrophages	ENSMUSG00000118361	Gm50237	0.29962067	0.617098288	1381	1398	0.056	0.117	1.042115479	2.43E-08	0.000742058	up
macrophages	ENSMUSG00000025260	Hsd17b10	0.67161768	0.315567358	1381	1398	0.12	0.063	-1.089449916	3.01E-08	0.000917521	down
macrophages	ENSMUSG00000019791	Hint3	0.598422063	0.284500968	1381	1398	0.112	0.063	-1.072463862	3.48E-08	0.001060448	down
macrophages	ENSMUSG00000027800	Tm4sf1	1.657913661	0.821345102	1381	1398	0.188	0.125	-1.013219828	4.24E-08	0.001293557	down
macrophages	ENSMUSG00000030861	Acadsb	0.66478198	0.308834346	1381	1398	0.12	0.066	-1.105798004	6.44E-08	0.001963986	down
macrophages	ENSMUSG00000096145	Vkorc1	0.541458105	0.266724866	1381	1398	0.109	0.065	-1.021223017	8.74E-08	0.002664391	down
macrophages	ENSMUSG00000034295	Fhod3	0.861765057	0.399575448	1381	1398	0.129	0.071	-1.108633054	1.28E-07	0.003888462	down
macrophages	ENSMUSG00000036860	Mrpl55	0.66983344	0.331827967	1381	1398	0.116	0.068	-1.013147578	2.25E-07	0.006865613	down
macrophages	ENSMUSG00000097462	9530026P05Rik	0.893636991	0.384401839	1381	1398	0.107	0.055	-1.216859841	2.70E-07	0.008219593	down
macrophages	ENSMUSG00000052512	Nav2	0.450773785	1.214135947	1381	1398	0.063	0.12	1.429253253	6.06E-07	0.018480351	up
macrophages	ENSMUSG00000051355	Commd1	0.574389075	0.279168148	1381	1398	0.104	0.059	-1.040628423	7.44E-07	0.022665947	down
macrophages	ENSMUSG00000034312	Iqsec1	0.280873227	0.570915192	1381	1398	0.058	0.112	1.023096464	1.20E-06	0.036486851	up
macrophages	ENSMUSG00000041741	Pde3a	0.813276281	0.395554167	1381	1398	0.105	0.062	-1.039682967	2.20E-05	0.669105098	nosig
macrophages	ENSMUSG00000029108	Pcdh7	1.345964577	0.66214708	1381	1398	0.128	0.096	-1.023306141	6.04E-05	1	nosig
Endocardial_cells	ENSMUSG00000059741	Myl3	36.71693259	12.90125555	1311	1009	0.999	0.918	-1.508926809	1.00E-252	3.05E-248	down
Endocardial_cells	ENSMUSG00000032366	Tpm1	49.07671568	19.94089507	1311	1009	0.998	0.975	-1.299304241	1.99E-237	6.06E-233	down
Endocardial_cells	ENSMUSG00000026414	Tnnt2	33.16113134	11.84808944	1311	1009	0.993	0.896	-1.484830964	6.53E-235	1.99E-230	down
Endocardial_cells	ENSMUSG00000035458	Tnni3	30.3341063	12.22967685	1311	1009	0.992	0.906	-1.310547483	4.15E-198	1.26E-193	down
Endocardial_cells	ENSMUSG00000013936	Myl2	34.1551745	15.34425188	1311	1009	0.993	0.933	-1.154400677	1.66E-185	5.06E-181	down
Endocardial_cells	ENSMUSG00000091898	Tnnc1	13.70873008	5.268185084	1311	1009	0.905	0.638	-1.379700134	6.62E-131	2.02E-126	down
Endocardial_cells	ENSMUSG00000068614	Actc1	19.78933615	8.752911675	1311	1009	0.96	0.811	-1.176879107	6.71E-128	2.04E-123	down
Endocardial_cells	ENSMUSG00000031633	Slc25a4	25.33215734	12.50859177	1311	1009	0.973	0.917	-1.018044729	2.56E-113	7.80E-109	down
Endocardial_cells	ENSMUSG00000032060	Cryab	11.91461641	5.022518806	1311	1009	0.872	0.635	-1.246232923	1.32E-97	4.01E-93	down
Endocardial_cells	ENSMUSG00000006057	Atp5g1	13.3551649	6.461182226	1311	1009	0.91	0.699	-1.047516194	1.88E-87	5.72E-83	down
Endocardial_cells	ENSMUSG00000041616	Nppa	12.83326931	3.625390573	1311	1009	0.724	0.376	-1.823651862	2.03E-76	6.20E-72	down
Endocardial_cells	ENSMUSG00000022354	Ndufb9	8.976128585	4.184531622	1311	1009	0.804	0.57	-1.101008789	3.76E-69	1.15E-64	down
Endocardial_cells	ENSMUSG00000049422	Chchd10	8.345308291	3.783484451	1311	1009	0.781	0.514	-1.141228987	1.90E-68	5.78E-64	down
Endocardial_cells	ENSMUSG00000019577	Pdk4	0.273646336	1.908632182	1311	1009	0.056	0.331	2.801703127	3.04E-68	9.25E-64	up
Endocardial_cells	ENSMUSG00000030470	Csrp3	6.507362876	2.943987923	1311	1009	0.692	0.449	-1.144274419	3.59E-58	1.09E-53	down
Endocardial_cells	ENSMUSG00000022186	Oxct1	2.860817032	0.821823398	1311	1009	0.42	0.157	-1.799401811	5.43E-52	1.66E-47	down
Endocardial_cells	ENSMUSG00000030246	Ldhb	4.704352269	1.938974116	1311	1009	0.579	0.346	-1.278658814	3.06E-50	9.33E-46	down
Endocardial_cells	ENSMUSG00000057666	Gapdh	5.972439694	2.925445876	1311	1009	0.68	0.489	-1.029638695	1.36E-49	4.13E-45	down
Endocardial_cells	ENSMUSG00000070327	Rnf213	0.86061669	3.225013205	1311	1009	0.149	0.41	1.905739452	2.67E-49	8.14E-45	up
Endocardial_cells	ENSMUSG00000038393	Txnip	2.77821002	6.231947087	1311	1009	0.401	0.676	1.165498541	4.83E-48	1.47E-43	up
Endocardial_cells	ENSMUSG00000023861	Mpc1	4.126620854	1.755234667	1311	1009	0.532	0.334	-1.233249736	4.62E-45	1.41E-40	down
Endocardial_cells	ENSMUSG00000061086	Myl4	2.856111012	0.772363026	1311	1009	0.377	0.139	-1.886564783	1.69E-44	5.14E-40	down
Endocardial_cells	ENSMUSG00000021622	Ckmt2	4.778836536	2.175927367	1311	1009	0.59	0.365	-1.134992908	2.95E-42	8.99E-38	down
Endocardial_cells	ENSMUSG00000079017	Ifi27l2a	0.516502318	2.052910405	1311	1009	0.092	0.31	1.990614916	5.46E-40	1.66E-35	up
Endocardial_cells	ENSMUSG00000040048	Ndufb10	5.48701301	2.659782376	1311	1009	0.629	0.413	-1.044684841	1.43E-39	4.35E-35	down
Endocardial_cells	ENSMUSG00000003072	Atp5d	4.439809852	2.165655951	1311	1009	0.577	0.384	-1.035659703	3.38E-38	1.03E-33	down
Endocardial_cells	ENSMUSG00000020469	Myl7	2.398061322	0.833770892	1311	1009	0.366	0.142	-1.524032776	3.68E-37	1.12E-32	down
Endocardial_cells	ENSMUSG00000073555	Gm4951	0.575658983	1.961668102	1311	1009	0.104	0.314	1.768617591	7.24E-36	2.21E-31	up
Endocardial_cells	ENSMUSG00000028037	Ifi44	0.077460358	0.871422463	1311	1009	0.016	0.147	3.490146485	2.51E-34	7.66E-30	up
Endocardial_cells	ENSMUSG00000029561	Oasl2	0.305314049	1.36469971	1311	1009	0.059	0.229	2.159850912	1.33E-32	4.07E-28	up
Endocardial_cells	ENSMUSG00000074896	Ifit3	0.08010115	0.767187911	1311	1009	0.018	0.144	3.258073192	6.39E-32	1.95E-27	up
Endocardial_cells	ENSMUSG00000060600	Eno3	2.72581729	1.140091795	1311	1009	0.406	0.21	-1.257465263	8.35E-31	2.54E-26	down
Endocardial_cells	ENSMUSG00000046718	Bst2	3.048983319	6.600479805	1311	1009	0.422	0.624	1.114217185	1.02E-30	3.10E-26	up
Endocardial_cells	ENSMUSG00000073409	H2-Q6	0.21266306	0.995809969	1311	1009	0.045	0.187	2.226767636	1.60E-27	4.88E-23	up
Endocardial_cells	ENSMUSG00000060550	H2-Q7	0.424782004	1.224161537	1311	1009	0.077	0.236	1.526777648	1.99E-26	6.05E-22	up
Endocardial_cells	ENSMUSG00000035692	Isg15	0.076958019	0.615203429	1311	1009	0.017	0.122	2.997281027	2.52E-25	7.69E-21	up
Endocardial_cells	ENSMUSG00000040253	Gbp7	0.392095229	1.210207333	1311	1009	0.076	0.231	1.625729547	5.66E-25	1.73E-20	up
Endocardial_cells	ENSMUSG00000054072	Iigp1	0.60460212	1.950497324	1311	1009	0.1	0.266	1.68961944	8.45E-25	2.58E-20	up
Endocardial_cells	ENSMUSG00000033355	Rtp4	0.138004695	0.618280784	1311	1009	0.029	0.145	2.162733119	1.27E-24	3.88E-20	up
Endocardial_cells	ENSMUSG00000042045	Sln	1.756286207	0.595201921	1311	1009	0.254	0.094	-1.560916654	2.93E-24	8.94E-20	down
Endocardial_cells	ENSMUSG00000026202	Tuba4a	1.290501582	0.381896518	1311	1009	0.217	0.076	-1.756412306	1.42E-23	4.34E-19	down
Endocardial_cells	ENSMUSG00000029019	Nppb	1.940594317	0.557456135	1311	1009	0.236	0.1	-1.799383925	2.92E-23	8.90E-19	down
Endocardial_cells	ENSMUSG00000037921	Ddx60	0.409595585	1.243599136	1311	1009	0.076	0.223	1.602013273	3.30E-23	1.01E-18	up
Endocardial_cells	ENSMUSG00000035929	H2-Q4	0.886638866	1.812269016	1311	1009	0.163	0.342	1.031295517	5.97E-23	1.82E-18	up
Endocardial_cells	ENSMUSG00000034459	Ifit1	0.079399362	0.566325229	1311	1009	0.015	0.109	2.832870343	1.89E-22	5.76E-18	up
Endocardial_cells	ENSMUSG00000026104	Stat1	1.017755721	2.073174678	1311	1009	0.166	0.345	1.026378188	2.57E-22	7.83E-18	up
Endocardial_cells	ENSMUSG00000020475	Pgam2	2.028161909	0.902231368	1311	1009	0.328	0.174	-1.168514715	1.62E-21	4.93E-17	down
Endocardial_cells	ENSMUSG00000053093	Myh7	1.050479094	0.235242939	1311	1009	0.167	0.049	-2.158348304	2.30E-21	7.01E-17	down
Endocardial_cells	ENSMUSG00000052305	Hbb-bs	0.452528347	1.12030521	1311	1009	0.078	0.213	1.307621752	3.23E-20	9.83E-16	up
Endocardial_cells	ENSMUSG00000040483	Xaf1	0.278680631	0.754891197	1311	1009	0.056	0.172	1.437329496	1.52E-19	4.63E-15	up
Endocardial_cells	ENSMUSG00000024079	Eif2ak2	0.400547177	1.148918938	1311	1009	0.079	0.213	1.519998361	2.25E-19	6.85E-15	up
Endocardial_cells	ENSMUSG00000069874	Irgm2	0.371914768	0.929216025	1311	1009	0.064	0.183	1.320809391	2.45E-19	7.48E-15	up
Endocardial_cells	ENSMUSG00000019787	Trdn	2.720903016	1.32960545	1311	1009	0.328	0.212	-1.033031854	2.73E-19	8.33E-15	down
Endocardial_cells	ENSMUSG00000062981	Mrpl42	2.047237809	0.954252639	1311	1009	0.323	0.191	-1.101154812	3.81E-19	1.16E-14	down
Endocardial_cells	ENSMUSG00000040033	Stat2	0.378653554	1.115525389	1311	1009	0.076	0.207	1.558521342	4.53E-19	1.38E-14	up
Endocardial_cells	ENSMUSG00000041476	Smpx	1.675535231	0.703869876	1311	1009	0.277	0.135	-1.251122522	4.76E-19	1.45E-14	down
Endocardial_cells	ENSMUSG00000041936	Agrn	0.510037365	1.177016906	1311	1009	0.1	0.237	1.20629993	1.77E-18	5.39E-14	up
Endocardial_cells	ENSMUSG00000093378	Gm20663	0.184881752	0.538092415	1311	1009	0.032	0.12	1.540739097	2.09E-18	6.37E-14	up
Endocardial_cells	ENSMUSG00000034422	Parp14	0.89904301	1.851347334	1311	1009	0.16	0.317	1.042031009	5.63E-18	1.72E-13	up
Endocardial_cells	ENSMUSG00000015090	Ptgds	1.349766256	0.475972769	1311	1009	0.21	0.092	-1.503562457	2.34E-17	7.14E-13	down
Endocardial_cells	ENSMUSG00000024900	Cpt1a	0.360362427	0.749280665	1311	1009	0.072	0.177	1.055849867	1.08E-16	3.29E-12	up
Endocardial_cells	ENSMUSG00000027951	Adar	0.296431112	0.6306413	1311	1009	0.057	0.153	1.088864921	1.46E-16	4.45E-12	up
Endocardial_cells	ENSMUSG00000068245	Phf11d	0.208619639	0.697371363	1311	1009	0.044	0.144	1.740567628	3.28E-16	1.00E-11	up
Endocardial_cells	ENSMUSG00000000031	H19	2.018804842	4.058215451	1311	1009	0.201	0.357	1.007308096	4.93E-16	1.50E-11	up
Endocardial_cells	ENSMUSG00000026896	Ifih1	0.35540444	0.871775537	1311	1009	0.068	0.178	1.294254621	6.89E-16	2.10E-11	up
Endocardial_cells	ENSMUSG00000058297	Spock2	0.300028737	0.806823671	1311	1009	0.06	0.167	1.42685075	8.76E-16	2.67E-11	up
Endocardial_cells	ENSMUSG00000030921	Trim30a	0.707634085	1.509855092	1311	1009	0.132	0.27	1.093226335	9.35E-16	2.85E-11	up
Endocardial_cells	ENSMUSG00000056116	H2-T22	0.38488493	0.855830769	1311	1009	0.074	0.18	1.152692138	2.20E-15	6.71E-11	up
Endocardial_cells	ENSMUSG00000001123	Lgals9	0.623657465	1.396969023	1311	1009	0.121	0.252	1.163346218	2.74E-15	8.37E-11	up
Endocardial_cells	ENSMUSG00000033880	Lgals3bp	0.127361612	0.474483737	1311	1009	0.027	0.106	1.896599848	1.23E-14	3.76E-10	up
Endocardial_cells	ENSMUSG00000026087	Mrpl30	1.428798227	0.664689341	1311	1009	0.245	0.135	-1.103934008	3.47E-14	1.06E-09	down
Endocardial_cells	ENSMUSG00000066258	Trim12a	0.543404886	1.122410418	1311	1009	0.108	0.226	1.046363924	7.93E-14	2.42E-09	up
Endocardial_cells	ENSMUSG00000050503	Fbxl22	0.907334208	0.336420174	1311	1009	0.161	0.064	-1.431100049	8.68E-14	2.64E-09	down
Endocardial_cells	ENSMUSG00000022906	Parp9	0.36574561	0.756491541	1311	1009	0.069	0.164	1.048279698	8.92E-14	2.72E-09	up
Endocardial_cells	ENSMUSG00000040653	Ppp1r14c	1.088664782	0.443968183	1311	1009	0.188	0.096	-1.293839196	2.60E-13	7.91E-09	down
Endocardial_cells	ENSMUSG00000037997	Parp11	0.203188306	0.527972975	1311	1009	0.041	0.12	1.377210084	8.32E-13	2.53E-08	up
Endocardial_cells	ENSMUSG00000061462	Obscn	1.259587584	0.613101714	1311	1009	0.211	0.127	-1.038632339	8.61E-13	2.62E-08	down
Endocardial_cells	ENSMUSG00000029798	Herc6	0.793426705	1.607658834	1311	1009	0.141	0.265	1.018700336	1.12E-12	3.41E-08	up
Endocardial_cells	ENSMUSG00000033685	Ucp2	0.142555008	0.482874626	1311	1009	0.031	0.104	1.759417004	2.91E-12	8.88E-08	up
Endocardial_cells	ENSMUSG00000021226	Acot2	0.184409475	0.462583897	1311	1009	0.035	0.104	1.326331982	9.35E-12	2.85E-07	up
Endocardial_cells	ENSMUSG00000037321	Tap1	0.165469255	0.458785128	1311	1009	0.037	0.11	1.470698251	1.12E-11	3.41E-07	up
Endocardial_cells	ENSMUSG00000057388	Mrpl18	1.124685348	0.505915207	1311	1009	0.196	0.105	-1.152397059	1.19E-11	3.63E-07	down
Endocardial_cells	ENSMUSG00000079363	Gbp4	0.238274714	0.523986589	1311	1009	0.044	0.116	1.136573982	2.10E-11	6.39E-07	up
Endocardial_cells	ENSMUSG00000047419	Cmya5	1.427851236	0.707218287	1311	1009	0.225	0.126	-1.013515246	3.48E-11	1.06E-06	down
Endocardial_cells	ENSMUSG00000010358	Ifi35	0.302421783	0.687893722	1311	1009	0.058	0.141	1.185356376	5.12E-11	1.56E-06	up
Endocardial_cells	ENSMUSG00000030652	Coq7	0.840268921	0.368196371	1311	1009	0.15	0.084	-1.190155625	1.24E-10	3.78E-06	down
Endocardial_cells	ENSMUSG00000056144	Trim34a	0.240121754	0.52070278	1311	1009	0.05	0.123	1.116370345	1.63E-10	4.98E-06	up
Endocardial_cells	ENSMUSG00000029198	Grpel1	0.834767186	0.372413035	1311	1009	0.161	0.08	-1.164255796	3.79E-10	1.15E-05	down
Endocardial_cells	ENSMUSG00000062077	Trim54	0.937504751	0.417557621	1311	1009	0.159	0.089	-1.166659117	4.01E-10	1.22E-05	down
Endocardial_cells	ENSMUSG00000022803	Popdc2	0.905224831	0.4384927	1311	1009	0.156	0.099	-1.045553725	4.07E-10	1.24E-05	down
Endocardial_cells	ENSMUSG00000038880	Mrps34	0.636448009	0.265224551	1311	1009	0.113	0.067	-1.262511154	4.07E-10	1.24E-05	down
Endocardial_cells	ENSMUSG00000046879	Irgm1	0.223336304	0.494818442	1311	1009	0.043	0.109	1.147327191	7.42E-10	2.26E-05	up
Endocardial_cells	ENSMUSG00000050953	Gja1	0.889971175	0.366279394	1311	1009	0.14	0.075	-1.28058234	1.26E-09	3.84E-05	down
Endocardial_cells	ENSMUSG00000002325	Irf9	0.156969171	0.421151239	1311	1009	0.037	0.103	1.423280885	1.75E-09	5.32E-05	up
Endocardial_cells	ENSMUSG00000036553	Sh3tc1	0.227230509	0.482740874	1311	1009	0.047	0.114	1.086756494	2.38E-09	7.24E-05	up
Endocardial_cells	ENSMUSG00000024871	Doc2g	0.62260999	0.246538844	1311	1009	0.118	0.056	-1.336160393	5.68E-09	0.000172972	down
Endocardial_cells	ENSMUSG00000096727	Psmb9	0.224899873	0.512751101	1311	1009	0.049	0.117	1.188615833	5.91E-09	0.000180011	up
Endocardial_cells	ENSMUSG00000032596	Uba7	0.184101278	0.436982926	1311	1009	0.04	0.102	1.246623951	6.06E-09	0.000184579	up
Endocardial_cells	ENSMUSG00000045868	Gvin1	0.20804121	0.450362311	1311	1009	0.043	0.103	1.11384377	1.25E-08	0.000379494	up
Endocardial_cells	ENSMUSG00000027332	Ivd	0.852554537	0.419024281	1311	1009	0.158	0.089	-1.024583232	1.51E-08	0.00045888	down
Endocardial_cells	ENSMUSG00000092397	C130080G10Rik	0.683021749	0.286229251	1311	1009	0.122	0.059	-1.254467662	2.37E-08	0.000721821	down
Endocardial_cells	ENSMUSG00000040896	Kcnd3	0.302563358	0.69094171	1311	1009	0.048	0.112	1.191058768	4.15E-08	0.001264564	up
Endocardial_cells	ENSMUSG00000057143	Trim12c	0.253354018	0.529643672	1311	1009	0.051	0.112	1.063570414	1.93E-07	0.005873771	up
Endocardial_cells	ENSMUSG00000025260	Hsd17b10	0.714418627	0.353661752	1311	1009	0.14	0.075	-1.014193546	2.15E-07	0.006546734	down
pericytes	ENSMUSG00000059741	Myl3	44.70952558	14.59483188	428	815	1	0.906	-1.615117987	7.42E-146	2.26E-141	down
pericytes	ENSMUSG00000026414	Tnnt2	41.12354287	13.61685348	428	815	0.995	0.883	-1.594564103	3.29E-133	1.00E-128	down
pericytes	ENSMUSG00000032366	Tpm1	60.35062662	23.86464905	428	815	1	0.975	-1.338489976	7.27E-125	2.22E-120	down
pericytes	ENSMUSG00000013936	Myl2	43.15029401	16.91555951	428	815	1	0.934	-1.351014307	1.47E-115	4.48E-111	down
pericytes	ENSMUSG00000035458	Tnni3	36.20451947	13.65959648	428	815	0.984	0.881	-1.40624836	1.00E-104	3.06E-100	down
pericytes	ENSMUSG00000091898	Tnnc1	17.06192264	6.148998039	428	815	0.925	0.648	-1.472341969	5.31E-81	1.62E-76	down
pericytes	ENSMUSG00000068614	Actc1	24.18363014	9.661031445	428	815	0.963	0.784	-1.323772723	2.73E-78	8.31E-74	down
pericytes	ENSMUSG00000018893	Mb	29.97763031	14.19658721	428	815	0.986	0.901	-1.078336841	6.27E-70	1.91E-65	down
pericytes	ENSMUSG00000031633	Slc25a4	30.7019554	13.91645069	428	815	0.974	0.874	-1.141533568	3.44E-68	1.05E-63	down
pericytes	ENSMUSG00000032060	Cryab	14.16494249	5.474245249	428	815	0.874	0.568	-1.371576601	6.83E-62	2.08E-57	down
pericytes	ENSMUSG00000030785	Cox6a2	23.08599203	11.20243621	428	815	0.96	0.816	-1.043198587	3.58E-53	1.09E-48	down
pericytes	ENSMUSG00000038583	Pln	16.1297446	7.403376379	428	815	0.902	0.691	-1.123457771	1.43E-51	4.35E-47	down
pericytes	ENSMUSG00000029467	Atp2a2	33.58145519	12.93026453	428	815	0.93	0.85	-1.376906096	2.77E-47	8.43E-43	down
pericytes	ENSMUSG00000040752	Myh6	61.44889985	29.46559625	428	815	0.995	0.977	-1.060353173	6.90E-47	2.10E-42	down
pericytes	ENSMUSG00000006057	Atp5g1	15.84754004	7.422558649	428	815	0.883	0.696	-1.094260087	3.50E-46	1.07E-41	down
pericytes	ENSMUSG00000000088	Cox5a	12.07008321	5.560053347	428	815	0.841	0.605	-1.118250997	2.67E-44	8.13E-40	down
pericytes	ENSMUSG00000034566	Atp5h	12.96635778	6.419221012	428	815	0.862	0.652	-1.014291801	5.59E-40	1.70E-35	down
pericytes	ENSMUSG00000041616	Nppa	9.212481047	2.767342691	428	815	0.643	0.313	-1.735051965	1.36E-39	4.15E-35	down
pericytes	ENSMUSG00000022354	Ndufb9	10.96987547	5.072157041	428	815	0.815	0.574	-1.112860538	1.62E-39	4.95E-35	down
pericytes	ENSMUSG00000021360	Gcnt2	1.355937553	5.421508589	428	815	0.196	0.561	1.99932383	4.47E-38	1.36E-33	up
pericytes	ENSMUSG00000057666	Gapdh	7.430155235	3.043595484	428	815	0.661	0.442	-1.287587742	7.93E-37	2.42E-32	down
pericytes	ENSMUSG00000049422	Chchd10	9.552225298	4.223279114	428	815	0.766	0.475	-1.17745421	2.61E-36	7.94E-32	down
pericytes	ENSMUSG00000022956	Atp5o	7.954721383	3.704579365	428	815	0.717	0.458	-1.102480852	3.11E-32	9.47E-28	down
pericytes	ENSMUSG00000021622	Ckmt2	6.749716478	2.555685571	428	815	0.612	0.342	-1.401081477	3.50E-32	1.07E-27	down
pericytes	ENSMUSG00000023861	Mpc1	5.338523004	1.979342098	428	815	0.568	0.296	-1.431373807	6.46E-31	1.97E-26	down
pericytes	ENSMUSG00000030399	Ckm	6.257681169	2.591324454	428	815	0.621	0.379	-1.271905873	1.50E-30	4.58E-26	down
pericytes	ENSMUSG00000022186	Oxct1	4.100659028	1.381189981	428	815	0.481	0.223	-1.569874746	8.40E-28	2.56E-23	down
pericytes	ENSMUSG00000030470	Csrp3	7.209449615	3.376457969	428	815	0.678	0.434	-1.09435581	1.95E-27	5.95E-23	down
pericytes	ENSMUSG00000061086	Myl4	3.024145154	0.805424938	428	815	0.381	0.117	-1.908573934	4.40E-27	1.34E-22	down
pericytes	ENSMUSG00000002289	Angptl4	0.036406704	1.108137675	428	815	0.007	0.194	4.923962091	5.64E-27	1.72E-22	up
pericytes	ENSMUSG00000023175	Bsg	5.453420888	2.128183643	428	815	0.47	0.329	-1.357497523	1.11E-26	3.38E-22	down
pericytes	ENSMUSG00000051747	Ttn	42.85800707	20.64275991	428	815	0.918	0.861	-1.053925272	1.60E-25	4.88E-21	down
pericytes	ENSMUSG00000019577	Pdk4	0.403253296	2.18287838	428	815	0.068	0.31	2.436181892	1.42E-24	4.33E-20	up
pericytes	ENSMUSG00000020321	Mdh1	6.188837372	2.798384073	428	815	0.605	0.367	-1.145046186	4.82E-24	1.47E-19	down
pericytes	ENSMUSG00000038393	Txnip	3.606361689	7.799085276	428	815	0.439	0.704	1.112739326	8.67E-24	2.64E-19	up
pericytes	ENSMUSG00000030246	Ldhb	6.191580332	2.991514918	428	815	0.647	0.39	-1.049406506	8.98E-24	2.74E-19	down
pericytes	ENSMUSG00000040048	Ndufb10	6.455320302	2.959609194	428	815	0.614	0.382	-1.125055599	1.25E-23	3.81E-19	down
pericytes	ENSMUSG00000020469	Myl7	2.826880386	0.823475737	428	815	0.367	0.128	-1.779288641	1.54E-23	4.68E-19	down
pericytes	ENSMUSG00000026208	Des	6.056900164	2.734277647	428	815	0.596	0.388	-1.147390942	5.47E-23	1.67E-18	down
pericytes	ENSMUSG00000015568	Lpl	8.088229023	3.49619063	428	815	0.575	0.416	-1.210016571	6.00E-23	1.83E-18	down
pericytes	ENSMUSG00000044080	S100a1	5.591993677	2.691488916	428	815	0.593	0.373	-1.054930443	6.37E-22	1.94E-17	down
pericytes	ENSMUSG00000030869	Ndufab1	7.102345794	3.499661039	428	815	0.645	0.421	-1.021059496	4.11E-21	1.25E-16	down
pericytes	ENSMUSG00000026568	Mpc2	5.27164246	2.479266551	428	815	0.528	0.356	-1.088308316	4.15E-21	1.27E-16	down
pericytes	ENSMUSG00000003072	Atp5d	5.154329152	2.528250501	428	815	0.584	0.364	-1.027616183	7.92E-21	2.41E-16	down
pericytes	ENSMUSG00000009863	Sdhb	4.473555118	1.978983643	428	815	0.502	0.303	-1.176621454	2.57E-20	7.84E-16	down
pericytes	ENSMUSG00000029019	Nppb	2.610833898	0.54202663	428	815	0.273	0.083	-2.267864153	9.30E-20	2.84E-15	down
pericytes	ENSMUSG00000027750	Postn	3.741007982	8.22780096	428	815	0.437	0.65	1.13705882	1.87E-19	5.70E-15	up
pericytes	ENSMUSG00000038239	Hrc	3.243595032	0.940326758	428	815	0.322	0.14	-1.786250692	2.28E-19	6.95E-15	down
pericytes	ENSMUSG00000015090	Ptgds	2.29632651	0.615286399	428	815	0.276	0.088	-1.899826153	3.37E-18	1.03E-13	down
pericytes	ENSMUSG00000027673	Ndufb5	4.805919463	2.283644309	428	815	0.516	0.326	-1.073441357	5.20E-18	1.58E-13	down
pericytes	ENSMUSG00000001768	Rin2	0.589548347	2.0079882	428	815	0.091	0.301	1.767895912	9.49E-18	2.89E-13	up
pericytes	ENSMUSG00000060600	Eno3	3.28903808	1.295931235	428	815	0.4	0.193	-1.343609086	2.70E-17	8.24E-13	down
pericytes	ENSMUSG00000042045	Sln	1.913936247	0.46580505	428	815	0.245	0.075	-2.038510277	5.51E-17	1.68E-12	down
pericytes	ENSMUSG00000026895	Ndufa8	3.426682825	1.506574699	428	815	0.423	0.223	-1.185486799	1.57E-15	4.79E-11	down
pericytes	ENSMUSG00000028116	Myoz2	2.701508581	1.068153146	428	815	0.36	0.163	-1.338565101	2.37E-15	7.22E-11	down
pericytes	ENSMUSG00000022037	Clu	1.889519257	0.515623586	428	815	0.243	0.088	-1.873425642	3.15E-15	9.60E-11	down
pericytes	ENSMUSG00000025083	Afap1l2	0.447545132	1.403724799	428	815	0.068	0.238	1.648935492	5.48E-15	1.67E-10	up
pericytes	ENSMUSG00000036545	Adamts2	0.925879793	2.210789354	428	815	0.138	0.341	1.25557421	8.99E-15	2.74E-10	up
pericytes	ENSMUSG00000024222	Fkbp5	0.340061591	1.349623559	428	815	0.056	0.216	1.988371799	4.65E-14	1.42E-09	up
pericytes	ENSMUSG00000027602	Map1lc3a	3.859429636	1.886027391	428	815	0.453	0.288	-1.032997915	5.66E-14	1.72E-09	down
pericytes	ENSMUSG00000019787	Trdn	3.103595078	1.204459777	428	815	0.341	0.175	-1.365480838	7.42E-14	2.26E-09	down
pericytes	ENSMUSG00000000440	Pparg	0.417916612	1.282868131	428	815	0.056	0.205	1.617853154	1.36E-13	4.15E-09	up
pericytes	ENSMUSG00000027875	Hmgcs2	0.027307866	0.548922009	428	815	0.005	0.101	4.324202087	3.49E-13	1.06E-08	up
pericytes	ENSMUSG00000004951	Hspb1	2.213743492	0.867951329	428	815	0.313	0.141	-1.350700975	3.83E-13	1.17E-08	down
pericytes	ENSMUSG00000024953	Prdx5	2.889827948	1.349782165	428	815	0.376	0.198	-1.098200048	1.41E-12	4.31E-08	down
pericytes	ENSMUSG00000041476	Smpx	2.140539696	0.844686077	428	815	0.299	0.137	-1.341384025	1.67E-12	5.08E-08	down
pericytes	ENSMUSG00000073676	Hspe1	2.119019993	0.870656386	428	815	0.297	0.146	-1.283124227	1.70E-12	5.19E-08	down
pericytes	ENSMUSG00000062981	Mrpl42	2.605529166	1.096803136	428	815	0.334	0.171	-1.248195643	1.71E-12	5.21E-08	down
pericytes	ENSMUSG00000033318	Gstt2	0.405533957	1.3307838	428	815	0.063	0.211	1.714134278	4.06E-12	1.24E-07	up
pericytes	ENSMUSG00000036570	Fxyd1	2.802527327	1.353865663	428	815	0.35	0.221	-1.049588766	8.43E-12	2.57E-07	down
pericytes	ENSMUSG00000027546	Atp9a	0.123716168	0.682867585	428	815	0.019	0.124	2.463617392	1.11E-11	3.37E-07	up
pericytes	ENSMUSG00000008892	Vdac3	1.909618983	0.799919532	428	815	0.271	0.146	-1.255253232	2.45E-11	7.48E-07	down
pericytes	ENSMUSG00000034652	Cd300a	0.251349967	1.016657934	428	815	0.042	0.168	2.015632982	4.05E-11	1.24E-06	up
pericytes	ENSMUSG00000025190	Got1	2.302967428	1.018183809	428	815	0.311	0.153	-1.177416935	4.72E-11	1.44E-06	down
pericytes	ENSMUSG00000030652	Coq7	1.267305991	0.373666807	428	815	0.178	0.071	-1.76166838	9.10E-11	2.77E-06	down
pericytes	ENSMUSG00000047419	Cmya5	2.29976471	0.915297663	428	815	0.283	0.133	-1.329078484	1.17E-10	3.55E-06	down
pericytes	ENSMUSG00000052738	Suclg1	2.230428161	1.094719598	428	815	0.311	0.193	-1.026692197	1.46E-10	4.44E-06	down
pericytes	ENSMUSG00000030022	Adamts9	0.755274997	1.53711187	428	815	0.089	0.222	1.025051086	1.75E-10	5.32E-06	up
pericytes	ENSMUSG00000054889	Dsp	2.634172451	1.205542233	428	815	0.308	0.174	-1.127602705	2.96E-10	9.01E-06	down
pericytes	ENSMUSG00000079017	Ifi27l2a	0.481479561	1.563897013	428	815	0.082	0.22	1.69939169	4.64E-10	1.41E-05	up
pericytes	ENSMUSG00000028475	Spaar	0.527694136	1.456883034	428	815	0.1	0.248	1.464936852	5.36E-10	1.63E-05	up
pericytes	ENSMUSG00000026202	Tuba4a	1.270466989	0.40952861	428	815	0.189	0.07	-1.633084052	7.03E-10	2.14E-05	down
pericytes	ENSMUSG00000027533	Fabp5	1.99809882	4.220489968	428	815	0.264	0.442	1.07874454	8.59E-10	2.62E-05	up
pericytes	ENSMUSG00000005873	Reep5	2.165925787	1.067329454	428	815	0.285	0.18	-1.020909692	1.51E-09	4.61E-05	down
pericytes	ENSMUSG00000017754	Pltp	0.316657334	0.964134871	428	815	0.056	0.175	1.60600658	2.33E-09	7.09E-05	up
pericytes	ENSMUSG00000033880	Lgals3bp	0.237954657	0.765394826	428	815	0.035	0.131	1.685099775	1.03E-08	0.000314635	up
pericytes	ENSMUSG00000053093	Myh7	1.186551927	0.443495954	428	815	0.164	0.058	-1.419578708	1.15E-08	0.000350502	down
pericytes	ENSMUSG00000029253	Cenpc1	0.311324127	0.634508439	428	815	0.042	0.123	1.026985985	1.34E-08	0.000408759	up
pericytes	ENSMUSG00000023150	Ivns1abp	2.0142848	0.974510367	428	815	0.297	0.158	-1.047441828	1.55E-08	0.000473171	down
pericytes	ENSMUSG00000039891	Txlnb	1.892619921	0.937049703	428	815	0.25	0.162	-1.014109509	1.57E-08	0.000477487	down
pericytes	ENSMUSG00000047878	A4galt	0.173198673	0.705503032	428	815	0.033	0.13	2.025596153	1.66E-08	0.000506269	up
pericytes	ENSMUSG00000038178	Slc43a2	0.265605794	0.877762227	428	815	0.042	0.145	1.724164851	2.23E-08	0.000679202	up
pericytes	ENSMUSG00000025465	Echs1	1.133143017	0.437131124	428	815	0.157	0.081	-1.373989263	2.89E-08	0.000879652	down
pericytes	ENSMUSG00000039640	Mrpl12	1.286836243	0.512759799	428	815	0.196	0.093	-1.327304189	3.89E-08	0.001187028	down
pericytes	ENSMUSG00000021559	Dapk1	0.350581932	1.052717994	428	815	0.058	0.168	1.586021047	5.11E-08	0.001556994	up
pericytes	ENSMUSG00000048416	Mlf1	0.794733051	0.211843085	428	815	0.117	0.037	-1.90697497	7.81E-08	0.002379632	down
pericytes	ENSMUSG00000070327	Rnf213	0.569672878	1.55811371	428	815	0.091	0.213	1.45143426	8.39E-08	0.002556426	up
pericytes	ENSMUSG00000045776	Lrtm1	0.726608934	0.188899875	428	815	0.114	0.032	-1.942992363	8.93E-08	0.002722115	down
pericytes	ENSMUSG00000028494	Plin2	0.549063354	1.392431961	428	815	0.089	0.21	1.342403179	1.04E-07	0.003180387	up
pericytes	ENSMUSG00000041707	Tmem273	0.261270464	0.86764574	428	815	0.044	0.142	1.731176256	1.28E-07	0.003886094	up
pericytes	ENSMUSG00000041229	Phf8	0.216060437	0.616760752	428	815	0.035	0.119	1.51284236	1.45E-07	0.004427302	up
pericytes	ENSMUSG00000028603	Scp2	1.661507043	0.789486293	428	815	0.236	0.137	-1.073410386	1.49E-07	0.004547473	down
pericytes	ENSMUSG00000001323	Srr	0.302649581	0.848323193	428	815	0.049	0.146	1.486659095	1.69E-07	0.005162319	up
pericytes	ENSMUSG00000049760	Micos13	1.858939453	0.913944094	428	815	0.262	0.151	-1.02422172	1.80E-07	0.005481789	down
pericytes	ENSMUSG00000030335	Mrpl51	1.635158768	0.784642794	428	815	0.234	0.135	-1.059227169	2.47E-07	0.007526496	down
pericytes	ENSMUSG00000031698	Mylk3	1.345432539	0.524928627	428	815	0.178	0.09	-1.357709288	2.74E-07	0.008340614	down
pericytes	ENSMUSG00000020642	Rnf144a	0.74227993	1.622505067	428	815	0.121	0.248	1.128082286	3.95E-07	0.01204296	up
pericytes	ENSMUSG00000040653	Ppp1r14c	1.254901605	0.511908889	428	815	0.178	0.079	-1.293448447	4.38E-07	0.013357009	down
pericytes	ENSMUSG00000052305	Hbb-bs	0.506465015	1.277071544	428	815	0.075	0.183	1.334132968	4.47E-07	0.013620661	up
pericytes	ENSMUSG00000040253	Gbp7	0.168133523	0.666337323	428	815	0.033	0.115	1.986003986	6.86E-07	0.02091954	up
pericytes	ENSMUSG00000046275	Trarg1	0.42925264	0.860958408	428	815	0.065	0.155	1.00394804	9.04E-07	0.02754907	up
pericytes	ENSMUSG00000025499	Hras	0.762410295	0.266215992	428	815	0.124	0.052	-1.517617755	1.21E-06	0.036940752	down
pericytes	ENSMUSG00000015092	Edf1	1.151648938	0.499124526	428	815	0.175	0.092	-1.20606555	1.27E-06	0.038772438	down
pericytes	ENSMUSG00000055148	Klf2	0.985693622	0.32414105	428	815	0.138	0.054	-1.604218896	1.33E-06	0.040658235	down
pericytes	ENSMUSG00000053279	Aldh1a1	0.316476959	0.990944418	428	815	0.042	0.129	1.646393463	1.39E-06	0.042344092	up
pericytes	ENSMUSG00000041361	Myzap	1.52706773	0.717292455	428	815	0.215	0.109	-1.090024046	1.49E-06	0.045299427	down
pericytes	ENSMUSG00000036890	Gtdc1	0.38831805	1.039215458	428	815	0.049	0.139	1.419951465	1.50E-06	0.045743988	up
pericytes	ENSMUSG00000017446	C1qtnf1	0.429690939	0.982170293	428	815	0.072	0.171	1.192485001	2.31E-06	0.070509349	nosig
pericytes	ENSMUSG00000032492	Pth1r	0.239015887	0.677760676	428	815	0.04	0.12	1.503278794	2.62E-06	0.079899518	nosig
pericytes	ENSMUSG00000039016	Timm8b	1.415810523	0.660515931	428	815	0.201	0.098	-1.099846432	2.65E-06	0.08061975	nosig
pericytes	ENSMUSG00000026104	Stat1	0.375240889	0.932525774	428	815	0.061	0.153	1.313096837	2.74E-06	0.083588895	nosig
pericytes	ENSMUSG00000025260	Hsd17b10	0.856419489	0.32410492	428	815	0.143	0.059	-1.401580087	2.82E-06	0.085962316	nosig
pericytes	ENSMUSG00000034295	Fhod3	0.933963325	0.30739655	428	815	0.129	0.059	-1.602950139	3.72E-06	0.113246379	nosig
pericytes	ENSMUSG00000079018	Ly6c1	0.921055292	0.362106889	428	815	0.129	0.069	-1.346630407	4.59E-06	0.139795152	nosig
pericytes	ENSMUSG00000028796	Phc2	0.447048508	0.942787143	428	815	0.077	0.171	1.07633104	7.39E-06	0.225317222	nosig
pericytes	ENSMUSG00000050503	Fbxl22	0.945868981	0.37782939	428	815	0.145	0.063	-1.32367616	7.51E-06	0.228956865	nosig
pericytes	ENSMUSG00000019528	Gyg	0.643929105	0.230357735	428	815	0.105	0.044	-1.4826237	8.91E-06	0.271418002	nosig
pericytes	ENSMUSG00000001334	Fndc5	0.811720074	0.310615119	428	815	0.126	0.052	-1.385567569	9.65E-06	0.294037624	nosig
pericytes	ENSMUSG00000065990	Aurkaip1	0.896818576	0.345074441	428	815	0.136	0.069	-1.377651381	9.66E-06	0.294278461	nosig
pericytes	ENSMUSG00000042129	Rassf4	0.290433138	0.687562795	428	815	0.049	0.128	1.242998568	1.09E-05	0.330828275	nosig
pericytes	ENSMUSG00000053702	Nebl	1.313355464	0.572004489	428	815	0.175	0.096	-1.199016714	1.24E-05	0.376985882	nosig
pericytes	ENSMUSG00000021102	Glrx5	0.962995651	0.39545038	428	815	0.145	0.065	-1.283817629	1.30E-05	0.39480593	nosig
pericytes	ENSMUSG00000024830	Rps6kb2	0.228003803	0.528839894	428	815	0.037	0.103	1.21341329	1.39E-05	0.424776036	nosig
pericytes	ENSMUSG00000044252	Osbpl1a	0.986200276	0.42970129	428	815	0.15	0.085	-1.198357124	2.03E-05	0.61844245	nosig
pericytes	ENSMUSG00000028917	Plekhm2	0.327092549	0.806286921	428	815	0.061	0.145	1.301332344	2.35E-05	0.71477794	nosig
pericytes	ENSMUSG00000107002	0610012G03Rik	1.156617552	0.535042449	428	815	0.175	0.094	-1.112041753	2.78E-05	0.84724423	nosig
pericytes	ENSMUSG00000041548	Hspb8	0.92342909	0.456309807	428	815	0.143	0.087	-1.016827612	2.87E-05	0.8754701	nosig
pericytes	ENSMUSG00000000275	Trim25	0.285939557	0.61069282	428	815	0.049	0.119	1.094468428	3.31E-05	1	nosig
pericytes	ENSMUSG00000026896	Ifih1	0.345427859	0.800070577	428	815	0.056	0.135	1.211505545	4.43E-05	1	nosig
pericytes	ENSMUSG00000026111	Unc50	0.783554074	0.337859487	428	815	0.114	0.065	-1.213366638	4.95E-05	1	nosig
pericytes	ENSMUSG00000024871	Doc2g	0.689157931	0.273239261	428	815	0.107	0.053	-1.33435127	5.02E-05	1	nosig
pericytes	ENSMUSG00000006576	Slc4a3	0.718995794	0.303065204	428	815	0.124	0.055	-1.246079793	5.70E-05	1	nosig
pericytes	ENSMUSG00000029381	Shroom3	0.348322694	0.92079753	428	815	0.054	0.13	1.40220204	5.71E-05	1	nosig
pericytes	ENSMUSG00000050953	Gja1	0.803780196	0.380754045	428	815	0.117	0.07	-1.077742289	7.34E-05	1	nosig
pericytes	ENSMUSG00000031543	Ank1	0.803805496	0.368403964	428	815	0.11	0.069	-1.125345774	7.89E-05	1	nosig
pericytes	ENSMUSG00000068196	Col8a1	0.979773655	0.357266376	428	815	0.119	0.055	-1.455191839	8.73E-05	1	nosig
pericytes	ENSMUSG00000079508	Apoo	0.690821063	0.288434452	428	815	0.112	0.056	-1.259777299	8.87E-05	1	nosig
pericytes	ENSMUSG00000024900	Cpt1a	0.279037418	0.672573813	428	815	0.049	0.12	1.268931566	9.30E-05	1	nosig
pericytes	ENSMUSG00000038663	Fsd2	0.677640701	0.25305783	428	815	0.105	0.042	-1.420696307	9.63E-05	1	nosig
pericytes	ENSMUSG00000040666	Sh3bgr	0.881048407	0.408565355	428	815	0.138	0.07	-1.108465083	0.000109635	1	nosig
pericytes	ENSMUSG00000019494	Cops6	0.692035637	0.293891508	428	815	0.105	0.056	-1.235280305	0.000114654	1	nosig
pericytes	ENSMUSG00000034118	Tpst1	0.547319623	1.12608981	428	815	0.096	0.184	1.040730946	0.000126781	1	nosig
pericytes	ENSMUSG00000038344	Txlng	0.326254335	0.676757487	428	815	0.056	0.126	1.052412904	0.000131298	1	nosig
pericytes	ENSMUSG00000032526	Ss18l2	0.810901893	0.336371878	428	815	0.121	0.054	-1.26921935	0.000131469	1	nosig
pericytes	ENSMUSG00000032612	Usp4	0.274413256	0.67566955	428	815	0.049	0.119	1.299655527	0.000135652	1	nosig
pericytes	ENSMUSG00000034813	Grip1	0.657083929	1.469947951	428	815	0.096	0.183	1.161494108	0.000138962	1	nosig
pericytes	ENSMUSG00000036860	Mrpl55	0.959828203	0.472698963	428	815	0.152	0.077	-1.021699633	0.000145425	1	nosig
pericytes	ENSMUSG00000021226	Acot2	0.264187233	0.685152092	428	815	0.042	0.108	1.374528095	0.000152243	1	nosig
pericytes	ENSMUSG00000034880	Mrpl34	0.833066791	0.392736324	428	815	0.129	0.069	-1.084677002	0.000169643	1	nosig
pericytes	ENSMUSG00000027452	Acss1	0.685347153	0.269289332	428	815	0.103	0.052	-1.347352718	0.000172012	1	nosig
pericytes	ENSMUSG00000032051	Fdx1	0.858434692	0.363418566	428	815	0.126	0.061	-1.239847385	0.000197703	1	nosig
pericytes	ENSMUSG00000038188	Scarf1	0.343402065	0.807567092	428	815	0.068	0.144	1.233441985	0.000201328	1	nosig
pericytes	ENSMUSG00000002500	Rpl3l	0.764072082	0.321189089	428	815	0.114	0.052	-1.250025563	0.00020934	1	nosig
pericytes	ENSMUSG00000062077	Trim54	0.95213459	0.465241572	428	815	0.14	0.076	-1.033026959	0.000237376	1	nosig
pericytes	ENSMUSG00000044167	Foxo1	0.332281597	0.711618122	428	815	0.056	0.124	1.098465465	0.00027105	1	nosig
pericytes	ENSMUSG00000027605	Acss2	0.249853709	0.607865385	428	815	0.044	0.108	1.28232825	0.000289462	1	nosig
pericytes	ENSMUSG00000029198	Grpel1	0.828925766	0.401548925	428	815	0.131	0.072	-1.045481924	0.000298046	1	nosig
pericytes	ENSMUSG00000049106	Dcaf5	0.349410051	0.725948928	428	815	0.063	0.134	1.054732831	0.000309295	1	nosig
pericytes	ENSMUSG00000024462	Gabbr1	0.273602951	0.558297848	428	815	0.047	0.107	1.028682394	0.000327036	1	nosig
pericytes	ENSMUSG00000053329	Gatd3a	0.953593041	0.47065833	428	815	0.14	0.079	-1.018538366	0.000400735	1	nosig
pericytes	ENSMUSG00000035642	Aamdc	0.888298802	0.436992476	428	815	0.133	0.077	-1.023268902	0.000405182	1	nosig
pericytes	ENSMUSG00000042198	Chchd7	0.805881844	0.37214107	428	815	0.124	0.063	-1.114510103	0.000409528	1	nosig
pericytes	ENSMUSG00000084844	Hoxb3os	0.376045104	0.767998553	428	815	0.056	0.121	1.03000212	0.000487284	1	nosig
pericytes	ENSMUSG00000048720	Tbc1d12	0.299172587	0.669618472	428	815	0.044	0.104	1.162094624	0.000524683	1	nosig
pericytes	ENSMUSG00000026566	Mpzl1	0.325015265	0.658616328	428	815	0.051	0.113	1.018706017	0.000525777	1	nosig
pericytes	ENSMUSG00000020611	Gna13	0.40916256	0.825643236	428	815	0.068	0.136	1.012666554	0.000551599	1	nosig
pericytes	ENSMUSG00000086859	Snhg20	0.294913128	0.726077597	428	815	0.058	0.121	1.299543268	0.000619924	1	nosig
pericytes	ENSMUSG00000072720	Myo18b	0.692604619	0.293977453	428	815	0.107	0.049	-1.236044115	0.000726329	1	nosig
pericytes	ENSMUSG00000027332	Ivd	0.715707063	0.340363075	428	815	0.117	0.061	-1.072072439	0.000797758	1	nosig
pericytes	ENSMUSG00000014226	Cacybp	0.844714808	0.406583878	428	815	0.119	0.074	-1.054727322	0.000819925	1	nosig
pericytes	ENSMUSG00000001604	Tcea3	0.66897607	0.307504076	428	815	0.105	0.05	-1.121095626	0.001091158	1	nosig
pericytes	ENSMUSG00000053289	Ddx10	0.299538161	0.639266357	428	815	0.049	0.108	1.093421459	0.001093827	1	nosig
pericytes	ENSMUSG00000035171	1110059E24Rik	0.433141312	0.894253139	428	815	0.077	0.146	1.045673779	0.001282437	1	nosig
pericytes	ENSMUSG00000060675	Plaat3	0.7510101	0.36292395	428	815	0.117	0.06	-1.048959665	0.001539784	1	nosig
pericytes	ENSMUSG00000037685	Atp8a1	0.647738668	0.322489997	428	815	0.105	0.063	-1.005932878	0.001630158	1	nosig
pericytes	ENSMUSG00000028861	Mrps15	0.674922161	0.328028156	428	815	0.11	0.059	-1.040675474	0.001675317	1	nosig
pericytes	ENSMUSG00000000628	Hk2	0.658443204	0.307596318	428	815	0.105	0.053	-1.097770912	0.001892166	1	nosig
pericytes	ENSMUSG00000027195	Hsd17b12	0.719432387	0.356812352	428	815	0.114	0.065	-1.011489794	0.002284195	1	nosig
pericytes	ENSMUSG00000042700	Sipa1l1	0.314586676	0.645178192	428	815	0.058	0.117	1.036005175	0.002694924	1	nosig
pericytes	ENSMUSG00000029992	Gfpt1	0.286092901	0.612448552	428	815	0.049	0.103	1.097836316	0.002756695	1	nosig
Epicardial_cells	ENSMUSG00000059741	Myl3	35.457177	12.34395279	481	309	0.998	0.88	-1.522265609	1.32E-88	4.02E-84	down
Epicardial_cells	ENSMUSG00000026414	Tnnt2	33.6361846	11.86029093	481	309	0.981	0.871	-1.503866794	9.75E-75	2.97E-70	down
Epicardial_cells	ENSMUSG00000013936	Myl2	34.19301716	14.24705524	481	309	0.998	0.955	-1.263032068	5.01E-65	1.53E-60	down
Epicardial_cells	ENSMUSG00000032366	Tpm1	47.98051368	22.16921924	481	309	1	0.974	-1.113887141	3.93E-64	1.20E-59	down
Epicardial_cells	ENSMUSG00000035458	Tnni3	30.87030411	12.84616474	481	309	0.998	0.906	-1.264875436	2.80E-60	8.53E-56	down
Epicardial_cells	ENSMUSG00000091898	Tnnc1	13.76441438	5.41172449	481	309	0.909	0.638	-1.346766755	3.78E-41	1.15E-36	down
Epicardial_cells	ENSMUSG00000006057	Atp5g1	13.68245629	5.939600073	481	309	0.921	0.67	-1.203875803	5.54E-38	1.69E-33	down
Epicardial_cells	ENSMUSG00000068614	Actc1	18.9703908	9.149705913	481	309	0.952	0.822	-1.051943958	6.29E-36	1.92E-31	down
Epicardial_cells	ENSMUSG00000041616	Nppa	14.79129205	2.333379747	481	309	0.73	0.32	-2.664202983	1.08E-35	3.28E-31	down
Epicardial_cells	ENSMUSG00000031818	Cox4i1	17.3793884	8.594584341	481	309	0.956	0.832	-1.015869054	6.09E-34	1.86E-29	down
Epicardial_cells	ENSMUSG00000030785	Cox6a2	18.65085658	9.273471799	481	309	0.946	0.828	-1.008052608	1.75E-31	5.32E-27	down
Epicardial_cells	ENSMUSG00000032060	Cryab	11.86579782	5.381243374	481	309	0.865	0.625	-1.140782994	6.85E-27	2.09E-22	down
Epicardial_cells	ENSMUSG00000019577	Pdk4	0.28051752	1.97592937	481	309	0.054	0.337	2.815927402	1.70E-24	5.18E-20	up
Epicardial_cells	ENSMUSG00000000088	Cox5a	9.857331244	4.811327309	481	309	0.815	0.634	-1.03474681	8.67E-21	2.64E-16	down
Epicardial_cells	ENSMUSG00000029467	Atp2a2	23.51234833	11.16691999	481	309	0.933	0.828	-1.074180531	1.96E-19	5.98E-15	down
Epicardial_cells	ENSMUSG00000021622	Ckmt2	5.317978735	2.115591004	481	309	0.647	0.356	-1.329776199	2.54E-19	7.75E-15	down
Epicardial_cells	ENSMUSG00000027875	Hmgcs2	0.221161989	1.482079053	481	309	0.046	0.275	2.743892206	4.69E-19	1.43E-14	up
Epicardial_cells	ENSMUSG00000030246	Ldhb	5.03873942	2.074922654	481	309	0.615	0.366	-1.279964393	1.09E-18	3.32E-14	down
Epicardial_cells	ENSMUSG00000057666	Gapdh	6.259080951	2.898824132	481	309	0.699	0.43	-1.110456308	2.55E-18	7.78E-14	down
Epicardial_cells	ENSMUSG00000061086	Myl4	2.91963264	0.728584636	481	309	0.393	0.129	-2.00246979	2.99E-17	9.11E-13	down
Epicardial_cells	ENSMUSG00000030399	Ckm	5.045394328	2.160498854	481	309	0.609	0.366	-1.223564383	3.47E-16	1.06E-11	down
Epicardial_cells	ENSMUSG00000030470	Csrp3	5.995386144	2.864504621	481	309	0.669	0.427	-1.065540711	8.44E-16	2.57E-11	down
Epicardial_cells	ENSMUSG00000022956	Atp5o	6.265036008	2.939896816	481	309	0.694	0.463	-1.091531236	1.62E-15	4.94E-11	down
Epicardial_cells	ENSMUSG00000002289	Angptl4	0.020348357	0.698932423	481	309	0.004	0.126	5.095302526	3.31E-14	1.01E-09	up
Epicardial_cells	ENSMUSG00000060600	Eno3	2.635969348	0.995226378	481	309	0.401	0.191	-1.405146742	7.37E-13	2.25E-08	down
Epicardial_cells	ENSMUSG00000007877	Tcap	3.197947991	1.303797409	481	309	0.468	0.239	-1.294361226	8.58E-13	2.62E-08	down
Epicardial_cells	ENSMUSG00000020153	Ndufs7	3.557331867	1.500255354	481	309	0.486	0.298	-1.245531888	1.47E-12	4.48E-08	down
Epicardial_cells	ENSMUSG00000038462	Uqcrfs1	3.265601782	1.460486462	481	309	0.466	0.269	-1.160845289	7.70E-11	2.35E-06	down
Epicardial_cells	ENSMUSG00000015568	Lpl	6.187120536	2.916582878	481	309	0.572	0.434	-1.084962923	1.17E-10	3.58E-06	down
Epicardial_cells	ENSMUSG00000062981	Mrpl42	2.086902465	0.786242851	481	309	0.333	0.149	-1.408201925	8.27E-10	2.52E-05	down
Epicardial_cells	ENSMUSG00000042045	Sln	1.596967079	0.565815985	481	309	0.252	0.081	-1.496765114	2.11E-09	6.44E-05	down
Epicardial_cells	ENSMUSG00000024121	Atp6v0c	1.967963125	0.775269978	481	309	0.337	0.172	-1.343819715	3.13E-09	9.54E-05	down
Epicardial_cells	ENSMUSG00000006717	Acot13	2.040262205	0.827248696	481	309	0.335	0.184	-1.302257878	3.66E-09	0.000111695	down
Epicardial_cells	ENSMUSG00000041476	Smpx	1.449759458	0.462016755	481	309	0.264	0.113	-1.649583757	4.77E-09	0.000145331	down
Epicardial_cells	ENSMUSG00000024099	Ndufv2	2.761943992	1.346092367	481	309	0.416	0.285	-1.036851716	6.10E-09	0.00018586	down
Epicardial_cells	ENSMUSG00000029019	Nppb	2.2238731	0.596435565	481	309	0.264	0.1	-1.898459279	7.37E-09	0.000224611	down
Epicardial_cells	ENSMUSG00000061462	Obscn	1.189390765	0.368645462	481	309	0.206	0.094	-1.689646873	9.29E-09	0.000283215	down
Epicardial_cells	ENSMUSG00000062077	Trim54	1.034774986	0.244361074	481	309	0.187	0.055	-2.081779835	3.49E-08	0.001062652	down
Epicardial_cells	ENSMUSG00000021771	Vdac2	1.91347045	0.826799421	481	309	0.335	0.188	-1.210483252	7.20E-08	0.002193186	down
Epicardial_cells	ENSMUSG00000020589	Fam49a	0.768350667	1.836005215	481	309	0.156	0.33	1.256624182	7.47E-08	0.002275595	up
Epicardial_cells	ENSMUSG00000015090	Ptgds	1.730039818	0.552809376	481	309	0.252	0.117	-1.645773689	7.87E-08	0.002399266	down
Epicardial_cells	ENSMUSG00000020022	Ndufa12	2.11642107	1.023072936	481	309	0.345	0.21	-1.048644842	1.71E-07	0.005207149	down
Epicardial_cells	ENSMUSG00000042682	Selenok	2.019385417	0.870163937	481	309	0.31	0.188	-1.214462809	2.23E-07	0.00678517	down
Epicardial_cells	ENSMUSG00000020806	Rhbdf2	0.168642864	0.554445436	481	309	0.031	0.129	1.716479176	3.24E-07	0.00988264	up
Epicardial_cells	ENSMUSG00000047638	Nr1h4	0.134358347	0.502992229	481	309	0.027	0.12	1.903663581	5.55E-07	0.016915803	up
Epicardial_cells	ENSMUSG00000108489	Gm45025	0.492644555	1.236674152	481	309	0.1	0.243	1.327670238	6.15E-07	0.018741264	up
Epicardial_cells	ENSMUSG00000029649	Pomp	1.041333311	0.473007734	481	309	0.181	0.129	-1.138329807	6.61E-07	0.020144877	down
Epicardial_cells	ENSMUSG00000037465	Klf10	0.20501836	0.455416103	481	309	0.042	0.126	1.151045427	7.73E-07	0.023571662	up
Epicardial_cells	ENSMUSG00000010376	Nedd8	1.111467051	0.42390262	481	309	0.206	0.113	-1.390449891	7.88E-07	0.024007707	down
Epicardial_cells	ENSMUSG00000079017	Ifi27l2a	1.416557706	3.255867141	481	309	0.239	0.401	1.200594925	1.04E-06	0.031812882	up
Epicardial_cells	ENSMUSG00000037236	Matr3	0.833195801	1.686213319	481	309	0.181	0.346	1.016972	1.05E-06	0.031871169	up
Epicardial_cells	ENSMUSG00000073418	C4b	1.880246682	4.309178375	481	309	0.218	0.382	1.196447621	1.07E-06	0.032515908	up
Epicardial_cells	ENSMUSG00000052305	Hbb-bs	0.559402409	1.93635383	481	309	0.108	0.239	1.791200857	2.11E-06	0.064159622	nosig
Epicardial_cells	ENSMUSG00000075701	Selenos	1.793502803	0.879340782	481	309	0.31	0.191	-1.028202097	2.29E-06	0.069647555	nosig
Epicardial_cells	ENSMUSG00000002102	Psmc3	1.047348657	0.477631764	481	309	0.177	0.123	-1.13260682	2.46E-06	0.074857077	nosig
Epicardial_cells	ENSMUSG00000070371	Prss36	0.157754179	0.494651953	481	309	0.033	0.123	1.648112952	2.85E-06	0.086813231	nosig
Epicardial_cells	ENSMUSG00000038412	Higd1a	1.237163972	0.513465955	481	309	0.231	0.12	-1.26853186	3.29E-06	0.100284343	nosig
Epicardial_cells	ENSMUSG00000014606	Slc25a11	1.151713316	0.431722032	481	309	0.204	0.094	-1.415398148	4.04E-06	0.123028836	nosig
Epicardial_cells	ENSMUSG00000040033	Stat2	0.445098167	1.165589601	481	309	0.087	0.214	1.388664121	4.18E-06	0.127458357	nosig
Epicardial_cells	ENSMUSG00000030323	Ift122	0.314486473	0.668147896	481	309	0.069	0.172	1.086926755	4.69E-06	0.143000332	nosig
Epicardial_cells	ENSMUSG00000003955	Fam162a	0.970533736	0.450393041	481	309	0.164	0.117	-1.107422182	6.30E-06	0.191976845	nosig
Epicardial_cells	ENSMUSG00000031871	Cdh5	0.674112929	0.122143618	481	309	0.112	0.029	-2.46344514	6.64E-06	0.202440216	nosig
Epicardial_cells	ENSMUSG00000026202	Tuba4a	1.242423263	0.580465747	481	309	0.247	0.113	-1.0977415	8.17E-06	0.248904772	nosig
Epicardial_cells	ENSMUSG00000021200	Asb2	0.707063235	0.228576405	481	309	0.127	0.058	-1.628735756	8.40E-06	0.255904973	nosig
Epicardial_cells	ENSMUSG00000026596	Abl2	0.460663201	1.074933793	481	309	0.094	0.217	1.222284606	8.61E-06	0.262432171	nosig
Epicardial_cells	ENSMUSG00000022123	Scel	0.747733277	1.497117275	481	309	0.131	0.265	1.001495024	1.21E-05	0.368158426	nosig
Epicardial_cells	ENSMUSG00000031273	Col4a6	0.968218218	1.961303168	481	309	0.17	0.317	1.018332971	1.24E-05	0.377765447	nosig
Epicardial_cells	ENSMUSG00000063801	Ap3s2	0.272070994	0.547132924	481	309	0.06	0.152	1.007641711	1.46E-05	0.443972586	nosig
Epicardial_cells	ENSMUSG00000025504	Eps8l2	0.214735051	0.590700866	481	309	0.052	0.149	1.459442549	1.48E-05	0.450739858	nosig
Epicardial_cells	ENSMUSG00000024900	Cpt1a	0.522686661	1.14321984	481	309	0.104	0.227	1.128934813	1.60E-05	0.487417742	nosig
Epicardial_cells	ENSMUSG00000041361	Myzap	1.249750155	0.61038469	481	309	0.216	0.136	-1.033728121	1.81E-05	0.551946942	nosig
Epicardial_cells	ENSMUSG00000037772	Mrpl23	1.028676513	0.509213867	481	309	0.175	0.133	-1.014302707	1.95E-05	0.593911246	nosig
Epicardial_cells	ENSMUSG00000006127	Inpp5k	0.17959946	0.565905479	481	309	0.044	0.136	1.655229944	2.29E-05	0.697777477	nosig
Epicardial_cells	ENSMUSG00000025465	Echs1	1.363833453	0.674891171	481	309	0.26	0.133	-1.014832719	3.01E-05	0.918139391	nosig
Epicardial_cells	ENSMUSG00000053093	Myh7	0.852966289	0.266922855	481	309	0.146	0.052	-1.675694621	3.40E-05	1	nosig
Epicardial_cells	ENSMUSG00000003123	Lipe	0.232377082	0.656656255	481	309	0.05	0.142	1.498269535	3.86E-05	1	nosig
Epicardial_cells	ENSMUSG00000025613	Cct8	0.632816328	0.289767822	481	309	0.121	0.081	-1.126619599	4.60E-05	1	nosig
Epicardial_cells	ENSMUSG00000038239	Hrc	1.946654605	0.818747843	481	309	0.249	0.162	-1.249403735	5.09E-05	1	nosig
Epicardial_cells	ENSMUSG00000074653	Lrrc31	0.678160643	1.513137045	481	309	0.121	0.243	1.157726315	5.47E-05	1	nosig
Epicardial_cells	ENSMUSG00000087538	Gm16341	0.349914462	0.726452149	481	309	0.069	0.162	1.053651822	5.60E-05	1	nosig
Epicardial_cells	ENSMUSG00000052566	Hook2	0.20338851	0.466836777	481	309	0.042	0.12	1.198279887	6.65E-05	1	nosig
Epicardial_cells	ENSMUSG00000025203	Scd2	0.658389719	0.218720809	481	309	0.133	0.055	-1.589410976	7.13E-05	1	nosig
Epicardial_cells	ENSMUSG00000057388	Mrpl18	1.222102567	0.593378752	481	309	0.22	0.107	-1.042215131	7.29E-05	1	nosig
Epicardial_cells	ENSMUSG00000039911	Spsb1	0.402007605	0.806654411	481	309	0.085	0.184	1.00454794	7.78E-05	1	nosig
Epicardial_cells	ENSMUSG00000026637	Traf5	0.343393917	0.691449097	481	309	0.071	0.162	1.009547132	8.32E-05	1	nosig
Epicardial_cells	ENSMUSG00000038880	Mrps34	0.682307106	0.191410829	481	309	0.127	0.045	-1.8332067	8.51E-05	1	nosig
Epicardial_cells	ENSMUSG00000038705	Gmeb2	0.117809878	0.435886232	481	309	0.031	0.107	1.886597996	0.000100993	1	nosig
Epicardial_cells	ENSMUSG00000050503	Fbxl22	0.731683843	0.248628604	481	309	0.143	0.055	-1.556845134	0.000104807	1	nosig
Epicardial_cells	ENSMUSG00000026087	Mrpl30	1.374829988	0.659879817	481	309	0.227	0.152	-1.058864347	0.000105954	1	nosig
Epicardial_cells	ENSMUSG00000069919	Hba-a1	0.211983391	0.784353654	481	309	0.04	0.12	1.887056568	0.000114091	1	nosig
Epicardial_cells	ENSMUSG00000034932	Mrpl54	0.638035259	0.214703404	481	309	0.129	0.058	-1.570845393	0.000119845	1	nosig
Epicardial_cells	ENSMUSG00000032652	Crebl2	0.421675358	0.875925284	481	309	0.094	0.197	1.054497701	0.00012748	1	nosig
Epicardial_cells	ENSMUSG00000037373	Ctbp1	0.578734909	0.217817781	481	309	0.114	0.065	-1.409368013	0.000127495	1	nosig
Epicardial_cells	ENSMUSG00000052688	Rab7b	0.237500496	0.589915089	481	309	0.054	0.139	1.312214	0.000164938	1	nosig
Epicardial_cells	ENSMUSG00000024871	Doc2g	0.697121263	0.23501574	481	309	0.131	0.055	-1.568245442	0.000180717	1	nosig
Epicardial_cells	ENSMUSG00000042198	Chchd7	0.575857796	0.240402719	481	309	0.11	0.071	-1.259909898	0.000233833	1	nosig
Epicardial_cells	ENSMUSG00000022193	Psmb5	0.935266641	0.436375146	481	309	0.187	0.094	-1.099632471	0.000249013	1	nosig
Epicardial_cells	ENSMUSG00000042121	Ssh1	0.371265885	0.811728622	481	309	0.083	0.181	1.128333914	0.000254952	1	nosig
Epicardial_cells	ENSMUSG00000033685	Ucp2	0.17802077	0.462167061	481	309	0.042	0.117	1.375870811	0.00025683	1	nosig
Epicardial_cells	ENSMUSG00000063296	Tmem117	0.330684659	0.795423291	481	309	0.069	0.159	1.266011841	0.000276197	1	nosig
Epicardial_cells	ENSMUSG00000031661	Nkd1	0.18634176	0.383056037	481	309	0.04	0.104	1.039206997	0.00028224	1	nosig
Epicardial_cells	ENSMUSG00000032194	Kank2	0.251830863	0.588052087	481	309	0.054	0.136	1.223161388	0.00033818	1	nosig
Epicardial_cells	ENSMUSG00000032279	Idh3a	1.03801354	0.516972003	481	309	0.2	0.123	-1.005527145	0.000358304	1	nosig
Epicardial_cells	ENSMUSG00000001525	Tubb5	0.742537394	0.341618496	481	309	0.148	0.094	-1.119849623	0.000391056	1	nosig
Epicardial_cells	ENSMUSG00000005575	Ube2m	0.75712278	0.332527247	481	309	0.158	0.087	-1.186811463	0.000426722	1	nosig
Epicardial_cells	ENSMUSG00000030104	Edem1	0.596391892	0.218922035	481	309	0.127	0.055	-1.445426508	0.000437767	1	nosig
Epicardial_cells	ENSMUSG00000065979	Cpped1	0.400755589	0.840975069	481	309	0.094	0.191	1.069151983	0.000492338	1	nosig
Epicardial_cells	ENSMUSG00000044224	Dnajc21	0.729593008	0.297163473	481	309	0.15	0.074	-1.295547429	0.000515252	1	nosig
Epicardial_cells	ENSMUSG00000024845	Tmem134	0.600875118	0.275324075	481	309	0.119	0.078	-1.125650586	0.000559741	1	nosig
Epicardial_cells	ENSMUSG00000033751	Gadd45gip1	0.634093327	0.277297579	481	309	0.133	0.052	-1.192967502	0.000577581	1	nosig
Epicardial_cells	ENSMUSG00000046434	Hnrnpa1	0.449835607	0.18339933	481	309	0.102	0.061	-1.29394375	0.000617962	1	nosig
Epicardial_cells	ENSMUSG00000066800	Rnasel	0.167122789	0.430541245	481	309	0.037	0.104	1.364715031	0.000628693	1	nosig
Epicardial_cells	ENSMUSG00000018900	Slc22a5	0.181083255	0.435927347	481	309	0.04	0.107	1.26696899	0.000726311	1	nosig
Epicardial_cells	ENSMUSG00000033880	Lgals3bp	0.449067243	0.918001054	481	309	0.087	0.178	1.031400238	0.000847566	1	nosig
Epicardial_cells	ENSMUSG00000032557	Uba5	0.659753398	0.326617177	481	309	0.141	0.094	-1.014103226	0.000852172	1	nosig
Epicardial_cells	ENSMUSG00000021978	Extl3	0.277037914	0.629395125	481	309	0.06	0.139	1.183591114	0.000877024	1	nosig
Epicardial_cells	ENSMUSG00000020628	Trappc12	0.185796469	0.482228724	481	309	0.04	0.107	1.375517364	0.000899412	1	nosig
Epicardial_cells	ENSMUSG00000025260	Hsd17b10	0.804864691	0.349761492	481	309	0.139	0.058	-1.202141619	0.000936107	1	nosig
Epicardial_cells	ENSMUSG00000029059	Prxl2b	0.579068888	0.228766965	481	309	0.123	0.055	-1.33947487	0.000959209	1	nosig
Epicardial_cells	ENSMUSG00000000253	Gmpr	0.511231388	0.212206873	481	309	0.108	0.061	-1.268107512	0.000960884	1	nosig
Epicardial_cells	ENSMUSG00000002500	Rpl3l	0.725152568	0.272300059	481	309	0.129	0.058	-1.412756483	0.000994651	1	nosig
Epicardial_cells	ENSMUSG00000024309	Pfdn6	0.547310894	0.188155155	481	309	0.106	0.049	-1.539934772	0.0010314	1	nosig
Epicardial_cells	ENSMUSG00000033278	Ptprm	1.321145578	0.435132949	481	309	0.135	0.081	-1.602038958	0.001071284	1	nosig
Epicardial_cells	ENSMUSG00000014301	Pam16	0.716222528	0.312642182	481	309	0.141	0.068	-1.195635496	0.001087828	1	nosig
Epicardial_cells	ENSMUSG00000063108	Zfp26	0.231425403	0.514321065	481	309	0.05	0.12	1.15177923	0.001092272	1	nosig
Epicardial_cells	ENSMUSG00000038463	Olfml2b	0.333221618	0.671786014	481	309	0.062	0.139	1.011301609	0.001116688	1	nosig
Epicardial_cells	ENSMUSG00000024457	Trim26	0.19825755	0.456059164	481	309	0.046	0.113	1.201433991	0.001264947	1	nosig
Epicardial_cells	ENSMUSG00000031543	Ank1	0.71869455	0.314741255	481	309	0.137	0.065	-1.190954873	0.001297538	1	nosig
Epicardial_cells	ENSMUSG00000028007	Snx7	0.303238154	0.687080259	481	309	0.069	0.149	1.179761622	0.001424053	1	nosig
Epicardial_cells	ENSMUSG00000063787	Chchd1	0.645761075	0.262219004	481	309	0.129	0.068	-1.299901542	0.001610588	1	nosig
Epicardial_cells	ENSMUSG00000033790	Tubgcp5	0.252331326	0.571258087	481	309	0.056	0.126	1.178504251	0.001854234	1	nosig
Epicardial_cells	ENSMUSG00000022519	Srl	0.609692144	0.26280999	481	309	0.123	0.061	-1.2137486	0.001882056	1	nosig
Epicardial_cells	ENSMUSG00000009633	G0s2	1.160931299	0.566971733	481	309	0.195	0.12	-1.033803715	0.001935044	1	nosig
Epicardial_cells	ENSMUSG00000092397	C130080G10Rik	0.630335994	0.249102196	481	309	0.121	0.058	-1.339033127	0.002034366	1	nosig
Epicardial_cells	ENSMUSG00000057098	Ebf1	1.691374848	0.718351352	481	309	0.156	0.074	-1.235319348	0.002175106	1	nosig
Epicardial_cells	ENSMUSG00000078713	Tomm5	0.946731797	0.464916953	481	309	0.17	0.1	-1.025824843	0.00229801	1	nosig
Epicardial_cells	ENSMUSG00000032602	Slc25a20	0.241366254	0.52193923	481	309	0.046	0.107	1.112336644	0.002299018	1	nosig
Epicardial_cells	ENSMUSG00000040694	Apobec2	0.504357802	0.192988484	481	309	0.112	0.045	-1.385471473	0.002519925	1	nosig
Epicardial_cells	ENSMUSG00000020770	Unk	0.212741539	0.453889708	481	309	0.048	0.11	1.092879856	0.002531047	1	nosig
Epicardial_cells	ENSMUSG00000047260	Emc6	0.570405828	0.243396661	481	309	0.104	0.058	-1.228339634	0.002598042	1	nosig
Epicardial_cells	ENSMUSG00000029009	Mthfr	0.212067682	0.481503943	481	309	0.05	0.117	1.18264229	0.002638104	1	nosig
Epicardial_cells	ENSMUSG00000022427	Tomm22	0.508774818	0.185683635	481	309	0.102	0.039	-1.453687371	0.002772549	1	nosig
Epicardial_cells	ENSMUSG00000032679	Cd59a	0.504035861	0.1889657	481	309	0.102	0.049	-1.414924929	0.003165519	1	nosig
Epicardial_cells	ENSMUSG00000003665	Has1	0.328041682	0.779822023	481	309	0.077	0.152	1.249011027	0.003333599	1	nosig
Epicardial_cells	ENSMUSG00000027951	Adar	0.29316639	0.611775813	481	309	0.067	0.139	1.061027131	0.003356268	1	nosig
Epicardial_cells	ENSMUSG00000022415	Syngr1	0.603940438	0.234908987	481	309	0.116	0.055	-1.361929209	0.003368813	1	nosig
Epicardial_cells	ENSMUSG00000032051	Fdx1	0.627063304	0.262957955	481	309	0.121	0.061	-1.253460471	0.004133205	1	nosig
Epicardial_cells	ENSMUSG00000033396	Spg11	0.260718554	0.529638921	481	309	0.058	0.123	1.022235005	0.004200022	1	nosig
Epicardial_cells	ENSMUSG00000073489	Ifi204	0.251644452	0.536347008	481	309	0.05	0.11	1.091475677	0.004341071	1	nosig
Epicardial_cells	ENSMUSG00000046879	Irgm1	0.223778647	0.500485862	481	309	0.05	0.113	1.160900612	0.004578784	1	nosig
Epicardial_cells	ENSMUSG00000027937	Jtb	0.606317407	0.260276331	481	309	0.123	0.058	-1.21971286	0.004755639	1	nosig
Epicardial_cells	ENSMUSG00000027684	Mecom	1.254694911	0.464946239	481	309	0.123	0.078	-1.43200551	0.00536425	1	nosig
Epicardial_cells	ENSMUSG00000051185	Fam174a	0.561869265	0.265178529	481	309	0.116	0.065	-1.082983317	0.005408339	1	nosig
Epicardial_cells	ENSMUSG00000030753	Thap12	0.512195354	0.209014845	481	309	0.108	0.049	-1.292680324	0.007178692	1	nosig
Epicardial_cells	ENSMUSG00000040875	Osbpl10	0.211456822	0.48081804	481	309	0.048	0.107	1.184745834	0.007296778	1	nosig
Epicardial_cells	ENSMUSG00000000738	Spg7	0.519562877	0.237198751	481	309	0.108	0.055	-1.130871493	0.008062043	1	nosig
Epicardial_cells	ENSMUSG00000078681	Tm2d3	0.501822675	0.249360069	481	309	0.11	0.068	-1.008656222	0.008838168	1	nosig
Epicardial_cells	ENSMUSG00000027332	Ivd	0.722014896	0.355416408	481	309	0.139	0.078	-1.022312256	0.009550443	1	nosig
Epicardial_cells	ENSMUSG00000029108	Pcdh7	1.567342447	0.728144359	481	309	0.16	0.097	-1.105917946	0.013735552	1	nosig
Epicardial_cells	ENSMUSG00000004667	Polr2e	0.54986741	0.274680152	481	309	0.108	0.052	-1.001068331	0.017110167	1	nosig
Epicardial_cells	ENSMUSG00000058589	Anks1b	0.44845146	1.041134289	481	309	0.071	0.129	1.214949313	0.017247814	1	nosig
Epicardial_cells	ENSMUSG00000097910	5033428I22Rik	0.265925792	0.583808725	481	309	0.064	0.123	1.134176741	0.018413146	1	nosig
Epicardial_cells	ENSMUSG00000045658	Pid1	1.138880275	0.473074068	481	309	0.114	0.071	-1.267299849	0.022184291	1	nosig
Epicardial_cells	ENSMUSG00000006095	Tbcb	0.557206623	0.278122123	481	309	0.112	0.065	-1.00223416	0.02222944	1	nosig
Epicardial_cells	ENSMUSG00000030556	Lrrc28	0.265807455	0.538369024	481	309	0.06	0.113	1.01793913	0.029953135	1	nosig
Epicardial_cells	ENSMUSG00000062761	Zfp512	0.305259995	0.612872208	481	309	0.069	0.12	1.005310596	0.050332113	1	nosig
Epicardial_cells	ENSMUSG00000054072	Iigp1	0.418337509	0.96175906	481	309	0.085	0.129	1.200813332	0.053109567	1	nosig
Epicardial_cells	ENSMUSG00000024610	Cd74	1.512654052	0.73985964	481	309	0.141	0.11	-1.031658961	0.0691439	1	nosig
Epicardial_cells	ENSMUSG00000036887	C1qa	0.756454097	0.356304333	481	309	0.102	0.058	-1.085928369	0.073257038	1	nosig
Lymphatic_ECs	ENSMUSG00000059741	Myl3	34.60120884	10.69400691	180	128	1	0.891	-1.694010606	4.20E-39	1.28E-34	down
Lymphatic_ECs	ENSMUSG00000026414	Tnnt2	31.3660927	11.50202478	180	128	0.994	0.859	-1.447310028	6.44E-29	1.96E-24	down
Lymphatic_ECs	ENSMUSG00000035458	Tnni3	29.0346445	10.52147569	180	128	0.994	0.828	-1.464429563	3.12E-28	9.50E-24	down
Lymphatic_ECs	ENSMUSG00000013936	Myl2	30.95302471	13.4718638	180	128	1	0.953	-1.200124889	2.63E-25	8.03E-21	down
Lymphatic_ECs	ENSMUSG00000032366	Tpm1	43.93421936	20.46251819	180	128	1	0.992	-1.102357594	4.96E-24	1.51E-19	down
Lymphatic_ECs	ENSMUSG00000091898	Tnnc1	13.08093546	5.151564554	180	128	0.939	0.648	-1.344366183	7.08E-19	2.16E-14	down
Lymphatic_ECs	ENSMUSG00000068614	Actc1	17.95936361	7.721427186	180	128	0.967	0.773	-1.217786141	5.27E-17	1.61E-12	down
Lymphatic_ECs	ENSMUSG00000031633	Slc25a4	24.60269681	11.86724733	180	128	0.983	0.867	-1.051824838	5.79E-16	1.76E-11	down
Lymphatic_ECs	ENSMUSG00000006057	Atp5g1	13.07655651	6.049549813	180	128	0.922	0.688	-1.112070175	1.11E-14	3.38E-10	down
Lymphatic_ECs	ENSMUSG00000079017	Ifi27l2a	1.308335484	5.127334491	180	128	0.189	0.586	1.970394365	3.99E-12	1.22E-07	up
Lymphatic_ECs	ENSMUSG00000032060	Cryab	10.14359122	4.552055966	180	128	0.856	0.609	-1.155960842	4.05E-10	1.23E-05	down
Lymphatic_ECs	ENSMUSG00000028037	Ifi44	0.038795779	1.155116522	180	128	0.006	0.195	4.892405869	2.67E-09	8.13E-05	up
Lymphatic_ECs	ENSMUSG00000000088	Cox5a	10.11976104	4.954978225	180	128	0.85	0.641	-1.030209742	3.20E-09	9.76E-05	down
Lymphatic_ECs	ENSMUSG00000029467	Atp2a2	22.32597693	10.75911288	180	128	0.911	0.828	-1.053157229	2.94E-08	0.000896921	down
Lymphatic_ECs	ENSMUSG00000019577	Pdk4	0.372060139	1.780764484	180	128	0.072	0.328	2.258582292	4.91E-08	0.001497096	up
Lymphatic_ECs	ENSMUSG00000041616	Nppa	10.76732224	4.876216157	180	128	0.706	0.414	-1.142809333	1.04E-07	0.003181438	down
Lymphatic_ECs	ENSMUSG00000038462	Uqcrfs1	3.387413161	1.250574338	180	128	0.511	0.281	-1.437520375	1.65E-07	0.005036379	down
Lymphatic_ECs	ENSMUSG00000030399	Ckm	4.889253262	1.887726629	180	128	0.561	0.328	-1.372917366	2.76E-07	0.008409177	down
Lymphatic_ECs	ENSMUSG00000034459	Ifit1	0.074083246	1.275610764	180	128	0.017	0.18	4.104064069	1.09E-06	0.033217975	up
Lymphatic_ECs	ENSMUSG00000057666	Gapdh	5.658254221	2.797712838	180	128	0.667	0.469	-1.016083039	1.57E-06	0.047913444	down
Lymphatic_ECs	ENSMUSG00000023861	Mpc1	4.074790159	1.716765368	180	128	0.556	0.352	-1.24698426	1.71E-06	0.052042765	nosig
Lymphatic_ECs	ENSMUSG00000070327	Rnf213	0.71272753	2.666915357	180	128	0.128	0.367	1.903601171	2.45E-06	0.074566497	nosig
Lymphatic_ECs	ENSMUSG00000002289	Angptl4	0.054426678	0.818702458	180	128	0.017	0.164	3.908481255	4.68E-06	0.142740039	nosig
Lymphatic_ECs	ENSMUSG00000024900	Cpt1a	0.142684005	0.847105937	180	128	0.039	0.219	2.56887832	5.00E-06	0.15227336	nosig
Lymphatic_ECs	ENSMUSG00000030246	Ldhb	4.351458597	1.802677703	180	128	0.544	0.32	-1.271310711	5.47E-06	0.166837532	nosig
Lymphatic_ECs	ENSMUSG00000044080	S100a1	4.461037671	2.097669003	180	128	0.567	0.32	-1.088555847	5.81E-06	0.176958949	nosig
Lymphatic_ECs	ENSMUSG00000061086	Myl4	2.911450315	0.726458213	180	128	0.339	0.164	-2.002637252	1.39E-05	0.424153582	nosig
Lymphatic_ECs	ENSMUSG00000024442	Dele1	0.738898248	0.28202926	180	128	0.144	0.109	-1.389214648	1.66E-05	0.504940729	nosig
Lymphatic_ECs	ENSMUSG00000092397	C130080G10Rik	0.823396668	0.0781533	180	128	0.144	0.031	-3.395539307	1.85E-05	0.562792662	nosig
Lymphatic_ECs	ENSMUSG00000023805	Synj2	0.25865815	1.036321664	180	128	0.05	0.219	2.001934868	2.69E-05	0.820833807	nosig
Lymphatic_ECs	ENSMUSG00000021606	Ndufs6	3.295583512	1.48437885	180	128	0.478	0.312	-1.150621167	2.97E-05	0.905913382	nosig
Lymphatic_ECs	ENSMUSG00000021771	Vdac2	1.995471492	0.783546213	180	128	0.344	0.203	-1.348527581	4.51E-05	1	nosig
Lymphatic_ECs	ENSMUSG00000026202	Tuba4a	1.481337503	0.35438609	180	128	0.261	0.078	-2.063196842	4.98E-05	1	nosig
Lymphatic_ECs	ENSMUSG00000020022	Ndufa12	2.24657651	0.817484934	180	128	0.372	0.195	-1.458351894	5.02E-05	1	nosig
Lymphatic_ECs	ENSMUSG00000035242	Oaz1	3.857536222	1.858357863	180	128	0.533	0.344	-1.053611125	6.26E-05	1	nosig
Lymphatic_ECs	ENSMUSG00000026568	Mpc2	4.273139485	2.133905378	180	128	0.583	0.367	-1.00176636	6.74E-05	1	nosig
Lymphatic_ECs	ENSMUSG00000040028	Elavl1	0.406889948	0.973965685	180	128	0.083	0.25	1.2590259	7.49E-05	1	nosig
Lymphatic_ECs	ENSMUSG00000022186	Oxct1	1.750091825	0.613122562	180	128	0.306	0.141	-1.51303037	7.49E-05	1	nosig
Lymphatic_ECs	ENSMUSG00000001891	Ugp2	1.694348071	0.537701755	180	128	0.3	0.117	-1.655669057	1.00E-04	1	nosig
Lymphatic_ECs	ENSMUSG00000021147	Wdr37	0.330731383	1.081545531	180	128	0.067	0.234	1.709059787	0.000105726	1	nosig
Lymphatic_ECs	ENSMUSG00000032470	Mras	0.25290492	0.812047718	180	128	0.044	0.188	1.682576716	0.000117206	1	nosig
Lymphatic_ECs	ENSMUSG00000036570	Fxyd1	1.992554675	0.700865588	180	128	0.328	0.133	-1.507276188	0.000132156	1	nosig
Lymphatic_ECs	ENSMUSG00000026843	Fubp3	0.203648418	0.584684069	180	128	0.033	0.156	1.521115155	0.000134522	1	nosig
Lymphatic_ECs	ENSMUSG00000021969	Zdhhc20	0.703664089	1.533872607	180	128	0.161	0.367	1.124108916	0.000144116	1	nosig
Lymphatic_ECs	ENSMUSG00000042045	Sln	1.967704381	0.510538227	180	128	0.261	0.086	-1.94621336	0.000147183	1	nosig
Lymphatic_ECs	ENSMUSG00000069917	Hba-a2	0.05332838	0.9839204	180	128	0.011	0.117	4.203010059	0.000201513	1	nosig
Lymphatic_ECs	ENSMUSG00000032002	Dcun1d5	1.366863951	0.480564656	180	128	0.239	0.141	-1.507872569	0.000242623	1	nosig
Lymphatic_ECs	ENSMUSG00000040033	Stat2	0.325636087	1.155681753	180	128	0.067	0.227	1.827093534	0.00026469	1	nosig
Lymphatic_ECs	ENSMUSG00000068245	Phf11d	0.08521257	0.697426382	180	128	0.022	0.141	3.031417554	0.000272204	1	nosig
Lymphatic_ECs	ENSMUSG00000025162	Csnk1d	0.454457075	0.945380054	180	128	0.089	0.234	1.056585569	0.000277923	1	nosig
Lymphatic_ECs	ENSMUSG00000053436	Mapk14	0.623052247	1.26284338	180	128	0.117	0.281	1.019133376	0.000290579	1	nosig
Lymphatic_ECs	ENSMUSG00000069892	9930111J21Rik2	0.346988368	0.97864606	180	128	0.072	0.227	1.495631576	0.000301075	1	nosig
Lymphatic_ECs	ENSMUSG00000029298	Gbp9	0.132768979	0.471914497	180	128	0.028	0.141	1.828826854	0.00030576	1	nosig
Lymphatic_ECs	ENSMUSG00000024049	Myom1	2.486132602	1.07775349	180	128	0.378	0.227	-1.205800186	0.000307158	1	nosig
Lymphatic_ECs	ENSMUSG00000079036	Alkbh1	0.153482665	0.463422669	180	128	0.028	0.133	1.593624509	0.000310007	1	nosig
Lymphatic_ECs	ENSMUSG00000060600	Eno3	1.960020817	0.767784277	180	128	0.356	0.172	-1.351981768	0.000336371	1	nosig
Lymphatic_ECs	ENSMUSG00000000266	Mid2	0.785644474	1.778937515	180	128	0.156	0.352	1.178964807	0.000355973	1	nosig
Lymphatic_ECs	ENSMUSG00000039128	Cdc123	1.031442517	0.472998706	180	128	0.183	0.141	-1.124590166	0.000387216	1	nosig
Lymphatic_ECs	ENSMUSG00000023008	Fmnl3	0.810741624	1.980435376	180	128	0.144	0.336	1.288398415	0.000406694	1	nosig
Lymphatic_ECs	ENSMUSG00000019804	Snx3	1.775051331	0.772870155	180	128	0.339	0.18	-1.199457402	0.000419784	1	nosig
Lymphatic_ECs	ENSMUSG00000004319	Clcn3	0.942801924	2.013775755	180	128	0.2	0.406	1.094795057	0.000436423	1	nosig
Lymphatic_ECs	ENSMUSG00000001150	Mcm3ap	0.087988392	0.29418651	180	128	0.017	0.102	1.740197592	0.000523073	1	nosig
Lymphatic_ECs	ENSMUSG00000031214	Ophn1	1.045634768	2.348658326	180	128	0.206	0.406	1.167381292	0.000537166	1	nosig
Lymphatic_ECs	ENSMUSG00000034422	Parp14	0.652832971	1.864944607	180	128	0.139	0.32	1.514203337	0.00054698	1	nosig
Lymphatic_ECs	ENSMUSG00000045932	Ifit2	0.063466032	0.728747078	180	128	0.017	0.117	3.519288199	0.000548955	1	nosig
Lymphatic_ECs	ENSMUSG00000049106	Dcaf5	0.47162475	1.043102988	180	128	0.094	0.242	1.145002705	0.000690311	1	nosig
Lymphatic_ECs	ENSMUSG00000026571	Dcaf6	0.725860633	1.471020742	180	128	0.139	0.312	1.018952439	0.000724933	1	nosig
Lymphatic_ECs	ENSMUSG00000008136	Fhl2	3.691759286	1.55735219	180	128	0.45	0.266	-1.24515969	0.000824634	1	nosig
Lymphatic_ECs	ENSMUSG00000015745	Plekho1	0.742929026	1.507820285	180	128	0.144	0.32	1.021069689	0.000835091	1	nosig
Lymphatic_ECs	ENSMUSG00000028184	Adgrl2	1.203994619	0.597790397	180	128	0.183	0.164	-1.009995821	0.000872243	1	nosig
Lymphatic_ECs	ENSMUSG00000035692	Isg15	0.140332579	0.95531835	180	128	0.028	0.141	2.766254926	0.00094747	1	nosig
Lymphatic_ECs	ENSMUSG00000019916	P4ha1	2.420145708	1.203723526	180	128	0.383	0.258	-1.007529604	0.001102289	1	nosig
Lymphatic_ECs	ENSMUSG00000039901	Armh3	0.50966282	1.323616715	180	128	0.1	0.258	1.376696351	0.001111479	1	nosig
Lymphatic_ECs	ENSMUSG00000020412	Ascc2	0.183459434	0.612591244	180	128	0.033	0.141	1.738912971	0.001117001	1	nosig
Lymphatic_ECs	ENSMUSG00000027282	Mtch2	1.034283865	0.465080683	180	128	0.183	0.125	-1.152908582	0.001138537	1	nosig
Lymphatic_ECs	ENSMUSG00000030681	Mvp	0.148700174	0.407584808	180	128	0.022	0.109	1.454077982	0.001240561	1	nosig
Lymphatic_ECs	ENSMUSG00000046714	Foxc2	0.170298428	0.603835804	180	128	0.039	0.156	1.825483178	0.001264082	1	nosig
Lymphatic_ECs	ENSMUSG00000029576	Radil	0.704614879	1.438469414	180	128	0.15	0.32	1.029523256	0.001365428	1	nosig
Lymphatic_ECs	ENSMUSG00000059142	Zfp945	0.171412813	0.658181304	180	128	0.039	0.156	1.940387862	0.001458567	1	nosig
Lymphatic_ECs	ENSMUSG00000033790	Tubgcp5	0.238819935	0.494849508	180	128	0.05	0.148	1.050754123	0.001558516	1	nosig
Lymphatic_ECs	ENSMUSG00000079523	Tmsb10	1.47286244	2.95189874	180	128	0.25	0.445	1.002971463	0.001602621	1	nosig
Lymphatic_ECs	ENSMUSG00000071176	Arhgef10	0.8235978	1.658200142	180	128	0.172	0.352	1.009518109	0.001608177	1	nosig
Lymphatic_ECs	ENSMUSG00000021798	Ldb3	1.176481125	0.31155369	180	128	0.2	0.078	-1.916585097	0.001612302	1	nosig
Lymphatic_ECs	ENSMUSG00000001151	Pcnt	0.293889509	0.737609057	180	128	0.061	0.188	1.327287274	0.001646096	1	nosig
Lymphatic_ECs	ENSMUSG00000073155	1810058I24Rik	1.106813391	0.316143817	180	128	0.2	0.086	-1.807433164	0.001771097	1	nosig
Lymphatic_ECs	ENSMUSG00000074896	Ifit3	0.148102046	1.06644256	180	128	0.033	0.141	2.84730427	0.001831752	1	nosig
Lymphatic_ECs	ENSMUSG00000027981	Rnpc3	0.456897922	1.216701308	180	128	0.089	0.234	1.412834097	0.001836971	1	nosig
Lymphatic_ECs	ENSMUSG00000006717	Acot13	2.17927605	0.979442287	180	128	0.35	0.203	-1.153735473	0.001885599	1	nosig
Lymphatic_ECs	ENSMUSG00000030335	Mrpl51	0.983136763	0.471683999	180	128	0.194	0.148	-1.059412371	0.001947738	1	nosig
Lymphatic_ECs	ENSMUSG00000000317	Bcl6b	1.06294753	0.319642908	180	128	0.194	0.078	-1.733221838	0.002010318	1	nosig
Lymphatic_ECs	ENSMUSG00000086720	Plxna4os3	0.081722944	0.353664929	180	128	0.017	0.102	2.112213675	0.002012164	1	nosig
Lymphatic_ECs	ENSMUSG00000055917	Zfp277	0.530886096	1.364907732	180	128	0.106	0.258	1.362163135	0.002148068	1	nosig
Lymphatic_ECs	ENSMUSG00000050503	Fbxl22	0.996403419	0.261671362	180	128	0.178	0.062	-1.928567479	0.002158483	1	nosig
Lymphatic_ECs	ENSMUSG00000000711	Rab5b	0.693421205	1.38970125	180	128	0.133	0.289	1.002866684	0.002196141	1	nosig
Lymphatic_ECs	ENSMUSG00000037710	Cisd1	1.91633909	0.876801527	180	128	0.317	0.188	-1.127941398	0.002332133	1	nosig
Lymphatic_ECs	ENSMUSG00000028538	St3gal3	0.190265728	0.497501482	180	128	0.033	0.125	1.386217016	0.002341422	1	nosig
Lymphatic_ECs	ENSMUSG00000026749	Nek6	0.263119185	0.842132534	180	128	0.056	0.18	1.677953961	0.002347827	1	nosig
Lymphatic_ECs	ENSMUSG00000024997	Prdx3	0.888851418	0.405592563	180	128	0.161	0.125	-1.131717721	0.002356517	1	nosig
Lymphatic_ECs	ENSMUSG00000045160	Bola3	1.394577465	0.553599165	180	128	0.244	0.148	-1.33275727	0.002367378	1	nosig
Lymphatic_ECs	ENSMUSG00000030022	Adamts9	0.626700507	1.334062873	180	128	0.089	0.227	1.089856549	0.002456345	1	nosig
Lymphatic_ECs	ENSMUSG00000053702	Nebl	1.127872613	0.312069697	180	128	0.183	0.062	-1.853329636	0.00248735	1	nosig
Lymphatic_ECs	ENSMUSG00000023990	Tfeb	0.569373348	1.204474563	180	128	0.089	0.227	1.08082347	0.002506389	1	nosig
Lymphatic_ECs	ENSMUSG00000042010	Acacb	0.249014413	0.701308977	180	128	0.05	0.164	1.493447403	0.002527552	1	nosig
Lymphatic_ECs	ENSMUSG00000054435	Gimap4	0.86451647	0.387781595	180	128	0.189	0.133	-1.156443996	0.002567041	1	nosig
Lymphatic_ECs	ENSMUSG00000042744	Hectd4	0.654932272	1.418654114	180	128	0.128	0.281	1.114986685	0.002697945	1	nosig
Lymphatic_ECs	ENSMUSG00000041164	Zmiz2	0.225550298	0.668394705	180	128	0.05	0.164	1.566827451	0.002713239	1	nosig
Lymphatic_ECs	ENSMUSG00000007207	Stx1a	0.16680097	0.451614334	180	128	0.033	0.125	1.436418359	0.002787539	1	nosig
Lymphatic_ECs	ENSMUSG00000028619	Tceanc2	0.072876203	0.329630219	180	128	0.017	0.102	2.17578813	0.002801573	1	nosig
Lymphatic_ECs	ENSMUSG00000021037	Ahsa1	0.468978861	0.055760917	180	128	0.106	0.016	-3.069919326	0.002903446	1	nosig
Lymphatic_ECs	ENSMUSG00000025260	Hsd17b10	0.823580497	0.310506472	180	128	0.15	0.102	-1.406996939	0.002937086	1	nosig
Lymphatic_ECs	ENSMUSG00000028470	Hint2	0.683882323	0.153260664	180	128	0.128	0.047	-2.157030555	0.003039718	1	nosig
Lymphatic_ECs	ENSMUSG00000054364	Rhob	2.172908657	1.076297213	180	128	0.322	0.234	-1.013483362	0.003048417	1	nosig
Lymphatic_ECs	ENSMUSG00000053093	Myh7	0.809783957	0.241706737	180	128	0.167	0.07	-1.743860766	0.003119343	1	nosig
Lymphatic_ECs	ENSMUSG00000040253	Gbp7	0.400371784	1.227379561	180	128	0.078	0.211	1.615926497	0.00319609	1	nosig
Lymphatic_ECs	ENSMUSG00000022193	Psmb5	1.210374091	0.481946298	180	128	0.239	0.094	-1.328328577	0.003237513	1	nosig
Lymphatic_ECs	ENSMUSG00000053470	Kdm3a	0.418835368	1.023905703	180	128	0.089	0.227	1.289424158	0.003352291	1	nosig
Lymphatic_ECs	ENSMUSG00000042015	Wdr41	0.196259133	0.51449729	180	128	0.033	0.125	1.389949157	0.003399096	1	nosig
Lymphatic_ECs	ENSMUSG00000015090	Ptgds	0.914136234	0.238850504	180	128	0.172	0.062	-1.935855189	0.003435566	1	nosig
Lymphatic_ECs	ENSMUSG00000040296	Ddx58	0.359321857	1.180671888	180	128	0.078	0.203	1.715980229	0.003606268	1	nosig
Lymphatic_ECs	ENSMUSG00000074227	Spint2	0.120950231	0.605945796	180	128	0.028	0.125	2.323820987	0.003713605	1	nosig
Lymphatic_ECs	ENSMUSG00000025439	Clns1a	0.053013163	0.317242338	180	128	0.017	0.102	2.578898659	0.003739378	1	nosig
Lymphatic_ECs	ENSMUSG00000034118	Tpst1	0.279773828	0.813977615	180	128	0.05	0.164	1.540389768	0.003883439	1	nosig
Lymphatic_ECs	ENSMUSG00000014769	Psmb1	1.471815053	0.677728191	180	128	0.256	0.164	-1.118702869	0.003970999	1	nosig
Lymphatic_ECs	ENSMUSG00000066894	Vsig10	0.212828734	0.715758034	180	128	0.05	0.164	1.749302855	0.004118996	1	nosig
Lymphatic_ECs	ENSMUSG00000001604	Tcea3	0.580256897	0.085001207	180	128	0.111	0.023	-2.769688869	0.004120274	1	nosig
Lymphatic_ECs	ENSMUSG00000060149	BC002059	0.11114993	0.35158286	180	128	0.022	0.102	1.6604706	0.004268229	1	nosig
Lymphatic_ECs	ENSMUSG00000072704	Smim10l1	0.969683616	0.353585345	180	128	0.172	0.094	-1.455196437	0.004440949	1	nosig
Lymphatic_ECs	ENSMUSG00000056201	Cfl1	1.177206719	0.520711754	180	128	0.222	0.141	-1.176656315	0.004466252	1	nosig
Lymphatic_ECs	ENSMUSG00000009633	G0s2	1.44735237	0.577668648	180	128	0.261	0.133	-1.324952052	0.004580129	1	nosig
Lymphatic_ECs	ENSMUSG00000069874	Irgm2	0.358136964	0.816878027	180	128	0.056	0.164	1.189383069	0.004591971	1	nosig
Lymphatic_ECs	ENSMUSG00000043445	Pgp	0.579653154	0.107811553	180	128	0.122	0.031	-2.42558944	0.004640828	1	nosig
Lymphatic_ECs	ENSMUSG00000038188	Scarf1	0.266658914	0.836571666	180	128	0.061	0.18	1.649125099	0.004831737	1	nosig
Lymphatic_ECs	ENSMUSG00000013701	Timm23	1.610641091	0.780069077	180	128	0.294	0.18	-1.045865894	0.005068321	1	nosig
Lymphatic_ECs	ENSMUSG00000021116	Eif2s1	0.373174335	0.807493767	180	128	0.072	0.188	1.11339346	0.005112964	1	nosig
Lymphatic_ECs	ENSMUSG00000035929	H2-Q4	0.2374524	0.565188194	180	128	0.05	0.148	1.250740784	0.005296394	1	nosig
Lymphatic_ECs	ENSMUSG00000033909	Usp36	0.118581691	0.465848323	180	128	0.022	0.109	1.973072565	0.00537069	1	nosig
Lymphatic_ECs	ENSMUSG00000087403	Kantr	0.09436962	0.522130902	180	128	0.022	0.109	2.466765472	0.005468342	1	nosig
Lymphatic_ECs	ENSMUSG00000038239	Hrc	2.210861747	0.871606325	180	128	0.278	0.141	-1.342759982	0.005557089	1	nosig
Lymphatic_ECs	ENSMUSG00000022844	Pdia5	0.344547976	0.778342891	180	128	0.072	0.188	1.175467659	0.005619309	1	nosig
Lymphatic_ECs	ENSMUSG00000094958	3110021N24Rik	0.40034033	1.118262894	180	128	0.078	0.203	1.481729214	0.005656286	1	nosig
Lymphatic_ECs	ENSMUSG00000034525	Ice1	1.209549468	0.599986662	180	128	0.211	0.148	-1.011346276	0.005799388	1	nosig
Lymphatic_ECs	ENSMUSG00000057329	Bcl2	1.101803101	0.326234208	180	128	0.172	0.07	-1.755575231	0.005848365	1	nosig
Lymphatic_ECs	ENSMUSG00000052713	Zfp608	0.546969195	1.204936744	180	128	0.122	0.266	1.139281912	0.006073548	1	nosig
Lymphatic_ECs	ENSMUSG00000071757	Zhx2	1.279023785	0.600633961	180	128	0.228	0.156	-1.090357754	0.006138563	1	nosig
Lymphatic_ECs	ENSMUSG00000020366	Mapk9	0.259135274	0.732572113	180	128	0.056	0.164	1.498905665	0.006217348	1	nosig
Lymphatic_ECs	ENSMUSG00000022415	Syngr1	0.486141667	0.077293087	180	128	0.106	0.023	-2.651396909	0.006416306	1	nosig
Lymphatic_ECs	ENSMUSG00000024208	Uqcc2	1.385120435	0.632611707	180	128	0.239	0.148	-1.130495379	0.006566287	1	nosig
Lymphatic_ECs	ENSMUSG00000052305	Hbb-bs	0.377539584	2.687166674	180	128	0.061	0.172	2.831057596	0.006724973	1	nosig
Lymphatic_ECs	ENSMUSG00000078945	Naip2	0.228104716	0.55087819	180	128	0.05	0.148	1.271666607	0.006880225	1	nosig
Lymphatic_ECs	ENSMUSG00000079018	Ly6c1	1.471674136	0.429976587	180	128	0.167	0.055	-1.774890786	0.006957267	1	nosig
Lymphatic_ECs	ENSMUSG00000047496	Rnf152	0.236459828	0.499199261	180	128	0.033	0.109	1.077699671	0.007183036	1	nosig
Lymphatic_ECs	ENSMUSG00000058153	Sez6l	1.047512713	0.327025803	180	128	0.156	0.078	-1.679188005	0.007224901	1	nosig
Lymphatic_ECs	ENSMUSG00000031196	F8	0.80420397	1.790414932	180	128	0.15	0.297	1.154561803	0.00757158	1	nosig
Lymphatic_ECs	ENSMUSG00000034601	2700049A03Rik	0.289983901	0.852865682	180	128	0.056	0.164	1.556017464	0.007690459	1	nosig
Lymphatic_ECs	ENSMUSG00000027822	Slc33a1	0.176129266	0.370274336	180	128	0.039	0.117	1.071530608	0.007847701	1	nosig
Lymphatic_ECs	ENSMUSG00000029561	Oasl2	0.101940748	0.657315694	180	128	0.022	0.102	2.687660513	0.00790086	1	nosig
Lymphatic_ECs	ENSMUSG00000090523	Gypc	0.5620532	1.211842278	180	128	0.111	0.242	1.10828573	0.008003142	1	nosig
Lymphatic_ECs	ENSMUSG00000034187	Nsf	0.500285235	1.092096945	180	128	0.083	0.203	1.126121901	0.008005466	1	nosig
Lymphatic_ECs	ENSMUSG00000021040	Slirp	0.568529305	0.17343188	180	128	0.106	0.055	-1.712287727	0.008137672	1	nosig
Lymphatic_ECs	ENSMUSG00000026914	Psmd14	0.846044994	0.421922847	180	128	0.161	0.133	-1.003583799	0.008248738	1	nosig
Lymphatic_ECs	ENSMUSG00000030751	Psma1	0.937559087	0.347653943	180	128	0.206	0.094	-1.430996613	0.008270681	1	nosig
Lymphatic_ECs	ENSMUSG00000040661	Rad54l2	0.119718491	0.498041904	180	128	0.033	0.125	2.055706212	0.00851887	1	nosig
Lymphatic_ECs	ENSMUSG00000039853	Trim14	0.13706248	0.603829977	180	128	0.033	0.125	2.138495395	0.008621482	1	nosig
Lymphatic_ECs	ENSMUSG00000039176	Polg	0.34265989	0.702940743	180	128	0.067	0.164	1.036410007	0.008675151	1	nosig
Lymphatic_ECs	ENSMUSG00000028245	Nsmaf	0.503184075	1.123423868	180	128	0.1	0.227	1.15858592	0.008878089	1	nosig
Lymphatic_ECs	ENSMUSG00000020444	Guk1	1.119209908	0.438623485	180	128	0.206	0.117	-1.351225695	0.009226834	1	nosig
Lymphatic_ECs	ENSMUSG00000061462	Obscn	0.999059323	0.492322674	180	128	0.194	0.078	-1.020817552	0.009385338	1	nosig
Lymphatic_ECs	ENSMUSG00000021996	Esd	1.053305351	0.413347826	180	128	0.2	0.117	-1.349283505	0.009901717	1	nosig
Lymphatic_ECs	ENSMUSG00000033880	Lgals3bp	0.243086393	0.724095891	180	128	0.044	0.141	1.574317486	0.00994093	1	nosig
Lymphatic_ECs	ENSMUSG00000015755	Tab2	0.257107875	0.626746726	180	128	0.056	0.156	1.285177906	0.010283868	1	nosig
Lymphatic_ECs	ENSMUSG00000028975	Pex14	0.24696165	0.620431909	180	128	0.056	0.156	1.328634312	0.010284656	1	nosig
Lymphatic_ECs	ENSMUSG00000021254	Gpatch2l	0.210047369	0.610096797	180	128	0.044	0.141	1.537873213	0.010340332	1	nosig
Lymphatic_ECs	ENSMUSG00000052738	Suclg1	1.663017866	0.797104833	180	128	0.283	0.172	-1.060868055	0.010378686	1	nosig
Lymphatic_ECs	ENSMUSG00000063253	Scoc	0.611788119	0.199487363	180	128	0.128	0.062	-1.616247513	0.010504466	1	nosig
Lymphatic_ECs	ENSMUSG00000030101	Sumf1	0.108210117	0.366690034	180	128	0.028	0.109	1.759786427	0.010553935	1	nosig
Lymphatic_ECs	ENSMUSG00000005510	Ndufs3	1.646999195	0.740475693	180	128	0.261	0.141	-1.153208338	0.010725101	1	nosig
Lymphatic_ECs	ENSMUSG00000046020	Pofut1	0.19826997	0.474361236	180	128	0.044	0.133	1.258096583	0.011105751	1	nosig
Lymphatic_ECs	ENSMUSG00000004896	Rrnad1	0.230649626	0.647099875	180	128	0.05	0.148	1.487883017	0.01143379	1	nosig
Lymphatic_ECs	ENSMUSG00000031987	Egln1	1.239886401	0.576226308	180	128	0.217	0.148	-1.105366515	0.011782302	1	nosig
Lymphatic_ECs	ENSMUSG00000003039	Fam32a	0.786180511	0.258046638	180	128	0.128	0.078	-1.606853288	0.011835253	1	nosig
Lymphatic_ECs	ENSMUSG00000047735	Samd9l	0.811208542	1.727265105	180	128	0.161	0.305	1.090250466	0.011836086	1	nosig
Lymphatic_ECs	ENSMUSG00000002731	Prkra	0.178119413	0.438070752	180	128	0.033	0.109	1.297838692	0.012336022	1	nosig
Lymphatic_ECs	ENSMUSG00000020477	Mrps24	1.122094374	0.491883864	180	128	0.194	0.117	-1.189639681	0.012425362	1	nosig
Lymphatic_ECs	ENSMUSG00000024871	Doc2g	0.457973667	0.121742183	180	128	0.106	0.023	-1.910565931	0.012441015	1	nosig
Lymphatic_ECs	ENSMUSG00000026853	Crat	0.310053139	0.69496522	180	128	0.056	0.148	1.16416763	0.012603086	1	nosig
Lymphatic_ECs	ENSMUSG00000045248	Med26	0.134287808	0.510722773	180	128	0.028	0.109	1.92642059	0.013051569	1	nosig
Lymphatic_ECs	ENSMUSG00000026511	Srp9	0.864252133	0.33721871	180	128	0.15	0.086	-1.357506839	0.013236583	1	nosig
Lymphatic_ECs	ENSMUSG00000037601	Nme1	0.126277345	0.505681441	180	128	0.028	0.109	2.000776238	0.013618209	1	nosig
Lymphatic_ECs	ENSMUSG00000040462	Os9	1.217996105	0.581331832	180	128	0.228	0.125	-1.066946001	0.01383999	1	nosig
Lymphatic_ECs	ENSMUSG00000023020	Cox14	1.319295431	0.557293279	180	128	0.217	0.125	-1.243109504	0.014093548	1	nosig
Lymphatic_ECs	ENSMUSG00000116004	Gm49539	0.191331898	0.560079861	180	128	0.056	0.156	1.549058876	0.01410352	1	nosig
Lymphatic_ECs	ENSMUSG00000026222	Sp100	0.448421405	1.337437598	180	128	0.083	0.195	1.576330705	0.014136821	1	nosig
Lymphatic_ECs	ENSMUSG00000003581	Rnf215	0.244820354	0.714412963	180	128	0.056	0.156	1.544647511	0.014150687	1	nosig
Lymphatic_ECs	ENSMUSG00000034832	Tet3	0.485829855	1.086123043	180	128	0.106	0.227	1.160500394	0.014565338	1	nosig
Lymphatic_ECs	ENSMUSG00000035293	G2e3	0.167177661	0.554681523	180	128	0.033	0.117	1.729674944	0.014958542	1	nosig
Lymphatic_ECs	ENSMUSG00000032750	Gab3	0.497828494	1.097571159	180	128	0.089	0.203	1.140435433	0.015027104	1	nosig
Lymphatic_ECs	ENSMUSG00000049680	Urgcp	0.303914523	0.742041503	180	128	0.072	0.18	1.287554045	0.015064571	1	nosig
Lymphatic_ECs	ENSMUSG00000057143	Trim12c	0.360866052	0.880342492	180	128	0.072	0.18	1.286365612	0.015114863	1	nosig
Lymphatic_ECs	ENSMUSG00000098645	Gm27201	0.144780606	0.367717211	180	128	0.033	0.109	1.344124505	0.015171934	1	nosig
Lymphatic_ECs	ENSMUSG00000091457	Gm17171	0.484395025	1.094715011	180	128	0.072	0.18	1.176133365	0.015289712	1	nosig
Lymphatic_ECs	ENSMUSG00000033065	Pfkm	0.612703664	0.296061074	180	128	0.117	0.094	-1.049042891	0.015328736	1	nosig
Lymphatic_ECs	ENSMUSG00000031605	Klhl2	0.47988567	0.969242212	180	128	0.083	0.188	1.014014742	0.015534095	1	nosig
Lymphatic_ECs	ENSMUSG00000020253	Ppm1m	0.160614939	0.347776831	180	128	0.033	0.102	1.114072558	0.015664796	1	nosig
Lymphatic_ECs	ENSMUSG00000029439	Sfswap	0.815550299	1.670722656	180	128	0.189	0.328	1.034535962	0.01579269	1	nosig
Lymphatic_ECs	ENSMUSG00000022665	Ccdc80	0.550557504	0.121334204	180	128	0.106	0.039	-2.180980442	0.015842074	1	nosig
Lymphatic_ECs	ENSMUSG00000044345	Marveld1	0.313409008	0.688155383	180	128	0.067	0.164	1.134437091	0.016035559	1	nosig
Lymphatic_ECs	ENSMUSG00000033799	Tasor2	0.595524218	1.287536289	180	128	0.111	0.234	1.112250821	0.016038386	1	nosig
Lymphatic_ECs	ENSMUSG00000026104	Stat1	0.770537408	1.760677297	180	128	0.161	0.281	1.192088324	0.016125379	1	nosig
Lymphatic_ECs	ENSMUSG00000031486	Adgra2	0.419895904	0.942995359	180	128	0.089	0.203	1.167028394	0.01627053	1	nosig
Lymphatic_ECs	ENSMUSG00000017615	Tnfaip1	0.489304498	0.192581993	180	128	0.106	0.07	-1.344805608	0.016284874	1	nosig
Lymphatic_ECs	ENSMUSG00000089847	Timm10b	0.713874239	0.329075918	180	128	0.15	0.109	-1.117013224	0.016298972	1	nosig
Lymphatic_ECs	ENSMUSG00000028496	Mllt3	0.587322819	1.320564298	180	128	0.106	0.227	1.168792577	0.01651773	1	nosig
Lymphatic_ECs	ENSMUSG00000039515	Ptpa	0.370983149	0.999976349	180	128	0.078	0.188	1.43029575	0.01652742	1	nosig
Lymphatic_ECs	ENSMUSG00000025184	R3hcc1l	0.424275854	0.960004102	180	128	0.089	0.203	1.177848269	0.016542449	1	nosig
Lymphatic_ECs	ENSMUSG00000062397	Zfp706	1.211964148	0.540174198	180	128	0.222	0.125	-1.165702364	0.016733888	1	nosig
Lymphatic_ECs	ENSMUSG00000037740	Mrps26	0.566271438	0.189294965	180	128	0.106	0.062	-1.580350537	0.01682679	1	nosig
Lymphatic_ECs	ENSMUSG00000004285	Atp6v1f	1.149915681	0.547538075	180	128	0.222	0.102	-1.070358874	0.017404676	1	nosig
Lymphatic_ECs	ENSMUSG00000052783	Grk4	0.246056373	0.494429409	180	128	0.033	0.102	1.006481223	0.017469878	1	nosig
Lymphatic_ECs	ENSMUSG00000038206	Fbxo8	0.234421884	0.604393321	180	128	0.05	0.141	1.366003849	0.017553088	1	nosig
Lymphatic_ECs	ENSMUSG00000038965	Ube2l3	0.776126207	0.361498798	180	128	0.144	0.109	-1.102087259	0.017587996	1	nosig
Lymphatic_ECs	ENSMUSG00000016756	Cmah	0.34075206	1.589864642	180	128	0.056	0.148	2.221777074	0.017765361	1	nosig
Lymphatic_ECs	ENSMUSG00000025487	Psmd13	0.604652247	0.251704121	180	128	0.133	0.086	-1.26404233	0.017919106	1	nosig
Lymphatic_ECs	ENSMUSG00000029864	Gstk1	0.520406402	0.120774198	180	128	0.111	0.031	-2.106409595	0.017977947	1	nosig
Lymphatic_ECs	ENSMUSG00000073555	Gm4951	0.23036702	1.116453383	180	128	0.044	0.125	2.27642001	0.018278044	1	nosig
Lymphatic_ECs	ENSMUSG00000060098	Prmt7	0.157707203	0.502520618	180	128	0.039	0.125	1.671306801	0.018455693	1	nosig
Lymphatic_ECs	ENSMUSG00000066900	Suds3	0.796461021	0.291949889	180	128	0.144	0.078	-1.447570051	0.018564594	1	nosig
Lymphatic_ECs	ENSMUSG00000038119	Cdon	0.156875912	0.415934076	180	128	0.033	0.109	1.406158507	0.018655303	1	nosig
Lymphatic_ECs	ENSMUSG00000026664	Phyh	1.433678113	0.674555867	180	128	0.256	0.133	-1.08759808	0.018691961	1	nosig
Lymphatic_ECs	ENSMUSG00000038506	Dcun1d2	0.18788932	0.380372555	180	128	0.039	0.109	1.017141687	0.01916616	1	nosig
Lymphatic_ECs	ENSMUSG00000062077	Trim54	0.896086303	0.365898438	180	128	0.172	0.102	-1.291961188	0.019691214	1	nosig
Lymphatic_ECs	ENSMUSG00000031698	Mylk3	0.926757549	0.380144052	180	128	0.172	0.094	-1.285421945	0.019755084	1	nosig
Lymphatic_ECs	ENSMUSG00000002767	Mrpl2	0.62314594	0.177969315	180	128	0.122	0.055	-1.807362646	0.019986531	1	nosig
Lymphatic_ECs	ENSMUSG00000040653	Ppp1r14c	0.876952224	0.285486197	180	128	0.139	0.07	-1.6187365	0.020481386	1	nosig
Lymphatic_ECs	ENSMUSG00000031841	Cdh13	1.540339948	3.157084544	180	128	0.189	0.328	1.035296149	0.020883075	1	nosig
Lymphatic_ECs	ENSMUSG00000006281	Tep1	0.142190236	0.456676284	180	128	0.028	0.102	1.682651079	0.021238648	1	nosig
Lymphatic_ECs	ENSMUSG00000030007	Cct7	0.696100983	0.31295556	180	128	0.128	0.094	-1.153085127	0.021541677	1	nosig
Lymphatic_ECs	ENSMUSG00000030921	Trim30a	0.366974815	1.052926578	180	128	0.083	0.188	1.520395812	0.021943012	1	nosig
Lymphatic_ECs	ENSMUSG00000029017	Pmpcb	0.653836454	0.25644471	180	128	0.139	0.047	-1.34994017	0.022070048	1	nosig
Lymphatic_ECs	ENSMUSG00000059325	Hopx	0.779590321	0.30304376	180	128	0.15	0.078	-1.362899099	0.02223559	1	nosig
Lymphatic_ECs	ENSMUSG00000086220	Gm16599	0.334956947	0.787802496	180	128	0.067	0.164	1.233610784	0.022417761	1	nosig
Lymphatic_ECs	ENSMUSG00000031556	Tm2d2	0.73173458	0.342382168	180	128	0.133	0.094	-1.095488715	0.024846062	1	nosig
Lymphatic_ECs	ENSMUSG00000032350	Gclc	0.114929351	0.455981626	180	128	0.028	0.102	1.987290028	0.025226118	1	nosig
Lymphatic_ECs	ENSMUSG00000059554	Ccdc28a	0.124062719	0.490318996	180	128	0.028	0.102	1.981782809	0.025325857	1	nosig
Lymphatic_ECs	ENSMUSG00000038241	Cep250	0.270596656	0.662402375	180	128	0.067	0.164	1.291248562	0.025420474	1	nosig
Lymphatic_ECs	ENSMUSG00000029623	Pdap1	0.627690715	0.270890372	180	128	0.111	0.086	-1.212042099	0.026241752	1	nosig
Lymphatic_ECs	ENSMUSG00000002617	Zfp40	0.186890516	0.508339916	180	128	0.039	0.117	1.443112197	0.026414026	1	nosig
Lymphatic_ECs	ENSMUSG00000051234	Rnf7	0.889351418	0.426188375	180	128	0.172	0.117	-1.061086092	0.027725898	1	nosig
Lymphatic_ECs	ENSMUSG00000051853	Arf3	0.207004873	0.425215129	180	128	0.044	0.117	1.038170671	0.02815685	1	nosig
Lymphatic_ECs	ENSMUSG00000055370	Gm9968	0.178574675	0.378976112	180	128	0.044	0.117	1.085152385	0.028174613	1	nosig
Lymphatic_ECs	ENSMUSG00000055027	Smyd1	0.679984723	0.266270643	180	128	0.128	0.078	-1.352279393	0.028451159	1	nosig
Lymphatic_ECs	ENSMUSG00000044627	Swi5	1.307998617	0.653188997	180	128	0.233	0.141	-1.001678062	0.028505317	1	nosig
Lymphatic_ECs	ENSMUSG00000033684	Qsox1	0.151900838	0.423888976	180	128	0.039	0.117	1.479947474	0.028822304	1	nosig
Lymphatic_ECs	ENSMUSG00000019261	Map1s	0.166160125	0.38917253	180	128	0.033	0.102	1.227338339	0.029667449	1	nosig
Lymphatic_ECs	ENSMUSG00000054072	Iigp1	0.545290406	1.448316371	180	128	0.106	0.188	1.409115161	0.030283912	1	nosig
Lymphatic_ECs	ENSMUSG00000027332	Ivd	0.657333653	0.225758651	180	128	0.139	0.062	-1.541425136	0.030328136	1	nosig
Lymphatic_ECs	ENSMUSG00000000628	Hk2	0.569517811	0.152164756	180	128	0.106	0.031	-1.903412212	0.030826473	1	nosig
Lymphatic_ECs	ENSMUSG00000040483	Xaf1	0.338054201	0.912803792	180	128	0.083	0.18	1.432781549	0.030972853	1	nosig
Lymphatic_ECs	ENSMUSG00000028218	Fam92a	0.186692271	0.416140638	180	128	0.039	0.109	1.155983059	0.031175337	1	nosig
Lymphatic_ECs	ENSMUSG00000014959	Gorasp2	0.985423968	0.441361325	180	128	0.194	0.125	-1.158603905	0.032117895	1	nosig
Lymphatic_ECs	ENSMUSG00000001964	Emd	0.147110599	0.468617144	180	128	0.039	0.117	1.670836013	0.032178192	1	nosig
Lymphatic_ECs	ENSMUSG00000003812	Dnase2a	0.160094018	0.510418816	180	128	0.039	0.117	1.672143864	0.032835582	1	nosig
Lymphatic_ECs	ENSMUSG00000035776	Cd99l2	0.346838103	0.73294353	180	128	0.078	0.172	1.079220578	0.033441832	1	nosig
Lymphatic_ECs	ENSMUSG00000054708	Ankrd24	0.16229761	0.397877892	180	128	0.033	0.102	1.293157886	0.033578832	1	nosig
Lymphatic_ECs	ENSMUSG00000040725	Hnrnpul1	0.546554295	1.122476769	180	128	0.122	0.234	1.038113444	0.034712741	1	nosig
Lymphatic_ECs	ENSMUSG00000030662	Ipo5	0.787505086	0.334302723	180	128	0.167	0.07	-1.235885831	0.034904765	1	nosig
Lymphatic_ECs	ENSMUSG00000026087	Mrpl30	1.381144147	0.679906122	180	128	0.233	0.125	-1.022348711	0.035194515	1	nosig
Lymphatic_ECs	ENSMUSG00000002496	Tsc2	0.158077324	0.408721568	180	128	0.033	0.102	1.369928518	0.035442183	1	nosig
Lymphatic_ECs	ENSMUSG00000002897	Il17ra	0.170123671	0.527876075	180	128	0.044	0.125	1.633040883	0.035524377	1	nosig
Lymphatic_ECs	ENSMUSG00000040913	Fbxw4	0.375136864	0.95592786	180	128	0.083	0.18	1.349251093	0.036132457	1	nosig
Lymphatic_ECs	ENSMUSG00000024875	Yif1a	0.456325188	0.131089526	180	128	0.106	0.039	-1.798725868	0.036184517	1	nosig
Lymphatic_ECs	ENSMUSG00000095115	Itpripl2	0.955918829	0.464578724	180	128	0.189	0.117	-1.040805443	0.036205236	1	nosig
Lymphatic_ECs	ENSMUSG00000086016	1700084C06Rik	0.196860116	0.541185802	180	128	0.05	0.133	1.458487034	0.036258993	1	nosig
Lymphatic_ECs	ENSMUSG00000017132	Cyth1	0.622452542	0.212916665	180	128	0.133	0.055	-1.547229302	0.038537545	1	nosig
Lymphatic_ECs	ENSMUSG00000014498	Ankrd52	0.148166435	0.393809441	180	128	0.033	0.102	1.409671961	0.039228444	1	nosig
Lymphatic_ECs	ENSMUSG00000020387	Jade2	0.247368697	0.679582073	180	128	0.056	0.141	1.457614026	0.039546704	1	nosig
Lymphatic_ECs	ENSMUSG00000069089	Cdk7	0.302966981	0.718913988	180	128	0.061	0.148	1.24638316	0.03977161	1	nosig
Lymphatic_ECs	ENSMUSG00000086693	A730081D07Rik	0.465173686	1.013986672	180	128	0.094	0.195	1.124029461	0.040894197	1	nosig
Lymphatic_ECs	ENSMUSG00000051256	Jagn1	0.51272635	0.13684122	180	128	0.106	0.039	-1.904913624	0.041944178	1	nosig
Lymphatic_ECs	ENSMUSG00000048027	Rgmb	0.133603869	0.347503915	180	128	0.033	0.102	1.378403121	0.042195348	1	nosig
Lymphatic_ECs	ENSMUSG00000036632	Alg5	0.652782164	0.238877089	180	128	0.122	0.062	-1.449950316	0.043090676	1	nosig
Lymphatic_ECs	ENSMUSG00000039771	Polr2j	0.606085999	0.206109084	180	128	0.117	0.055	-1.555652642	0.043100598	1	nosig
Lymphatic_ECs	ENSMUSG00000000827	Tpd52l2	0.723138223	0.338550682	180	128	0.156	0.102	-1.094673026	0.04410257	1	nosig
Lymphatic_ECs	ENSMUSG00000035459	Stab2	0.264742538	0.92901093	180	128	0.05	0.125	1.810715995	0.045827367	1	nosig
Lymphatic_ECs	ENSMUSG00000051331	Cacna1c	0.995611	0.324219174	180	128	0.106	0.078	-1.618312748	0.046055855	1	nosig
Lymphatic_ECs	ENSMUSG00000033653	Vps8	0.272313111	0.577205817	180	128	0.061	0.141	1.083539619	0.047499688	1	nosig
Lymphatic_ECs	ENSMUSG00000029681	Bcl7b	0.208330956	0.492550523	180	128	0.044	0.117	1.240995024	0.047699467	1	nosig
Lymphatic_ECs	ENSMUSG00000027692	Tnik	0.222703843	0.526990435	180	128	0.033	0.102	1.242276395	0.048647063	1	nosig
Lymphatic_ECs	ENSMUSG00000027858	Tspan2	0.531742781	0.186241961	180	128	0.122	0.055	-1.513047253	0.050011597	1	nosig
Lymphatic_ECs	ENSMUSG00000026817	Ak1	0.914700931	0.369858593	180	128	0.15	0.078	-1.306094025	0.050423162	1	nosig
Lymphatic_ECs	ENSMUSG00000025499	Hras	0.564786383	0.226178176	180	128	0.122	0.07	-1.319863278	0.050460328	1	nosig
Lymphatic_ECs	ENSMUSG00000029247	Paics	0.761446608	0.317970364	180	128	0.139	0.078	-1.259586378	0.050981472	1	nosig
Lymphatic_ECs	ENSMUSG00000031776	Arl2bp	0.124490321	0.390814781	180	128	0.033	0.102	1.649662139	0.051115519	1	nosig
Lymphatic_ECs	ENSMUSG00000040710	St8sia4	0.508955525	0.146794407	180	128	0.106	0.039	-1.793043564	0.051179676	1	nosig
Lymphatic_ECs	ENSMUSG00000039911	Spsb1	1.211420842	0.584791428	180	128	0.194	0.133	-1.050578475	0.053036771	1	nosig
Lymphatic_ECs	ENSMUSG00000021140	Pcnx	0.556364691	1.164865053	180	128	0.122	0.227	1.065924624	0.053912541	1	nosig
Lymphatic_ECs	ENSMUSG00000066392	Nrxn3	1.343345867	2.912559446	180	128	0.122	0.227	1.116398839	0.05441323	1	nosig
Lymphatic_ECs	ENSMUSG00000003345	Csnk1g2	0.323619988	0.786927525	180	128	0.083	0.172	1.281667645	0.055159219	1	nosig
Lymphatic_ECs	ENSMUSG00000031543	Ank1	0.553258141	0.24813707	180	128	0.111	0.07	-1.156494942	0.055333149	1	nosig
Lymphatic_ECs	ENSMUSG00000002983	Relb	0.153878817	0.437574425	180	128	0.039	0.109	1.507126192	0.055685439	1	nosig
Lymphatic_ECs	ENSMUSG00000039703	Nploc4	0.292401468	0.607936026	180	128	0.061	0.141	1.055712941	0.055766131	1	nosig
Lymphatic_ECs	ENSMUSG00000072889	Nfxl1	0.166122548	0.494935379	180	128	0.039	0.109	1.574415542	0.055928019	1	nosig
Lymphatic_ECs	ENSMUSG00000058301	Upf1	0.242237262	0.660540894	180	128	0.061	0.141	1.446850024	0.056052688	1	nosig
Lymphatic_ECs	ENSMUSG00000048661	Lemd3	0.346264505	0.702876409	180	128	0.083	0.172	1.021185182	0.056384382	1	nosig
Lymphatic_ECs	ENSMUSG00000001211	Agpat3	0.517747103	1.075718801	180	128	0.117	0.219	1.054837005	0.056443587	1	nosig
Lymphatic_ECs	ENSMUSG00000033400	Agl	0.563574679	0.178264547	180	128	0.111	0.047	-1.660033877	0.056779537	1	nosig
Lymphatic_ECs	ENSMUSG00000000275	Trim25	0.218544126	0.684171674	180	128	0.061	0.125	1.645984634	0.057511103	1	nosig
Lymphatic_ECs	ENSMUSG00000104585	4921511C10Rik	0.235590678	0.680408297	180	128	0.044	0.117	1.529718053	0.058418774	1	nosig
Lymphatic_ECs	ENSMUSG00000027968	Larp7	0.284137726	0.634171438	180	128	0.056	0.133	1.158002328	0.059266362	1	nosig
Lymphatic_ECs	ENSMUSG00000029994	Anxa4	0.249223273	0.534113808	180	128	0.061	0.141	1.099399709	0.060110866	1	nosig
Lymphatic_ECs	ENSMUSG00000117030	Gm49959	0.288197209	0.701269648	180	128	0.056	0.133	1.282618129	0.060881836	1	nosig
Lymphatic_ECs	ENSMUSG00000021737	Psmd6	0.659895185	0.280999076	180	128	0.133	0.078	-1.231376786	0.061291549	1	nosig
Lymphatic_ECs	ENSMUSG00000022803	Popdc2	0.95802598	0.464143214	180	128	0.172	0.109	-1.04533454	0.062362356	1	nosig
Lymphatic_ECs	ENSMUSG00000036144	Meox2	0.899497805	0.320620729	180	128	0.128	0.055	-1.487962538	0.062398839	1	nosig
Lymphatic_ECs	ENSMUSG00000024201	Kdm4b	0.190157829	0.388890002	180	128	0.039	0.102	1.031777257	0.062618474	1	nosig
Lymphatic_ECs	ENSMUSG00000007613	Tgfbr1	0.224743354	0.871744414	180	128	0.056	0.117	1.955150459	0.063088294	1	nosig
Lymphatic_ECs	ENSMUSG00000009630	Ppp2cb	0.264202381	0.675964998	180	128	0.067	0.148	1.354972535	0.063326602	1	nosig
Lymphatic_ECs	ENSMUSG00000055371	Stam2	0.392457067	0.831919347	180	128	0.078	0.164	1.083714678	0.063840163	1	nosig
Lymphatic_ECs	ENSMUSG00000033849	B3galt2	0.287849212	0.835514368	180	128	0.056	0.133	1.537022926	0.064221565	1	nosig
Lymphatic_ECs	ENSMUSG00000020922	Lsm12	0.521068304	0.171840713	180	128	0.106	0.055	-1.599838156	0.065437996	1	nosig
Lymphatic_ECs	ENSMUSG00000025810	Nrp1	1.452737734	0.453251075	180	128	0.128	0.078	-1.680172969	0.065998695	1	nosig
Lymphatic_ECs	ENSMUSG00000036009	Mettl25	0.190734156	0.431207762	180	128	0.039	0.102	1.176398273	0.067825366	1	nosig
Lymphatic_ECs	ENSMUSG00000030591	Psmd8	0.609910693	0.187223493	180	128	0.106	0.055	-1.703302686	0.069013594	1	nosig
Lymphatic_ECs	ENSMUSG00000024259	Slc25a46	0.502237349	0.2027061	180	128	0.106	0.062	-1.308555502	0.070729643	1	nosig
Lymphatic_ECs	ENSMUSG00000052833	Sae1	0.585427194	0.276473154	180	128	0.106	0.086	-1.082075047	0.071923586	1	nosig
Lymphatic_ECs	ENSMUSG00000028078	Dclk2	0.221423698	0.503229794	180	128	0.044	0.109	1.184042954	0.072795734	1	nosig
Lymphatic_ECs	ENSMUSG00000029198	Grpel1	0.893806857	0.42069828	180	128	0.161	0.102	-1.086995708	0.073045633	1	nosig
Lymphatic_ECs	ENSMUSG00000023353	Agap3	0.695428416	0.31692255	180	128	0.144	0.086	-1.133523992	0.074991596	1	nosig
Lymphatic_ECs	ENSMUSG00000054302	Eapp	0.633325719	0.278641211	180	128	0.15	0.078	-1.184249134	0.075969575	1	nosig
Lymphatic_ECs	ENSMUSG00000068205	Macrod2	0.758528131	1.601632108	180	128	0.128	0.156	1.0781681	0.076668197	1	nosig
Lymphatic_ECs	ENSMUSG00000032511	Scn5a	0.481072113	1.213334013	180	128	0.078	0.156	1.334470721	0.078812787	1	nosig
Lymphatic_ECs	ENSMUSG00000068921	Dap3	0.605586121	0.258999509	180	128	0.106	0.07	-1.225064073	0.079214283	1	nosig
Lymphatic_ECs	ENSMUSG00000028138	Adh5	0.673158525	0.294080136	180	128	0.117	0.07	-1.19446076	0.080105182	1	nosig
Lymphatic_ECs	ENSMUSG00000026896	Ifih1	0.255080135	0.680597336	180	128	0.056	0.125	1.41549744	0.080939497	1	nosig
Lymphatic_ECs	ENSMUSG00000030753	Thap12	0.652098078	0.292216071	180	128	0.133	0.078	-1.15778104	0.081324588	1	nosig
Lymphatic_ECs	ENSMUSG00000033953	Ppp3r1	0.633169647	0.277108547	180	128	0.133	0.07	-1.19184819	0.082892266	1	nosig
Lymphatic_ECs	ENSMUSG00000031849	Comp	0.798195566	0.266250188	180	128	0.111	0.062	-1.583598701	0.083255094	1	nosig
Lymphatic_ECs	ENSMUSG00000059895	Ptp4a3	0.250368617	0.626333703	180	128	0.067	0.141	1.322531985	0.083599151	1	nosig
Lymphatic_ECs	ENSMUSG00000020328	Nudcd2	0.170165375	0.510017069	180	128	0.039	0.102	1.583043298	0.084244268	1	nosig
Lymphatic_ECs	ENSMUSG00000026701	Prdx6	0.810967455	0.367798915	180	128	0.15	0.07	-1.140512485	0.085272645	1	nosig
Lymphatic_ECs	ENSMUSG00000035891	Cerk	0.674318196	0.286211156	180	128	0.106	0.07	-1.236059577	0.085445444	1	nosig
Lymphatic_ECs	ENSMUSG00000020130	Tbc1d15	0.769093095	0.335829915	180	128	0.128	0.086	-1.195185537	0.087204622	1	nosig
Lymphatic_ECs	ENSMUSG00000048852	Gm12185	0.305628407	0.643221069	180	128	0.056	0.117	1.073288333	0.087277935	1	nosig
Lymphatic_ECs	ENSMUSG00000022292	Rrm2b	0.299859443	0.641104375	180	128	0.061	0.133	1.096016818	0.087422358	1	nosig
Lymphatic_ECs	ENSMUSG00000024395	Lims2	0.882640037	0.404569717	180	128	0.156	0.078	-1.125243744	0.087456262	1	nosig
Lymphatic_ECs	ENSMUSG00000029798	Herc6	0.705948704	1.521832836	180	128	0.117	0.203	1.108065082	0.088750594	1	nosig
Lymphatic_ECs	ENSMUSG00000066415	Msl2	0.502257329	0.25032036	180	128	0.111	0.078	-1.004362063	0.08885462	1	nosig
Lymphatic_ECs	ENSMUSG00000026766	Mmadhc	0.515534616	0.227504741	180	128	0.111	0.07	-1.179818509	0.089299298	1	nosig
Lymphatic_ECs	ENSMUSG00000020448	Rnf185	0.170464613	0.494302208	180	128	0.039	0.102	1.535366826	0.089451753	1	nosig
Lymphatic_ECs	ENSMUSG00000029063	Nadk	0.300113717	0.720021235	180	128	0.072	0.148	1.262249915	0.089530107	1	nosig
Lymphatic_ECs	ENSMUSG00000015672	Mrpl32	0.553432287	0.213209746	180	128	0.111	0.055	-1.375717586	0.089715794	1	nosig
Lymphatic_ECs	ENSMUSG00000043342	Hoxd9	0.239158238	0.618004502	180	128	0.056	0.125	1.369282176	0.09069304	1	nosig
Lymphatic_ECs	ENSMUSG00000038543	BC028528	0.172677938	0.429386993	180	128	0.039	0.102	1.313695427	0.090730632	1	nosig
Lymphatic_ECs	ENSMUSG00000028557	Rnf11	0.546560167	0.266691088	180	128	0.117	0.078	-1.034933782	0.091230827	1	nosig
Lymphatic_ECs	ENSMUSG00000060477	Irak2	0.513947636	0.237768862	180	128	0.117	0.07	-1.111735631	0.091476856	1	nosig
Lymphatic_ECs	ENSMUSG00000040188	Scamp2	0.286347045	0.699795117	180	128	0.061	0.133	1.288870291	0.092011292	1	nosig
Lymphatic_ECs	ENSMUSG00000046574	Prr12	0.166014985	0.480185847	180	128	0.039	0.102	1.531711071	0.092412038	1	nosig
Lymphatic_ECs	ENSMUSG00000027427	Polr3f	0.184098218	0.551471223	180	128	0.044	0.109	1.582288089	0.092485989	1	nosig
Lymphatic_ECs	ENSMUSG00000035873	Pawr	0.272317849	0.80332547	180	128	0.061	0.125	1.560342965	0.092531791	1	nosig
Lymphatic_ECs	ENSMUSG00000021226	Acot2	0.313592123	0.658403719	180	128	0.056	0.125	1.069842284	0.09463372	1	nosig
Lymphatic_ECs	ENSMUSG00000026042	Col5a2	0.806821463	1.710506421	180	128	0.139	0.234	1.084007691	0.095072464	1	nosig
Lymphatic_ECs	ENSMUSG00000047412	Zbtb44	0.621541016	0.253723175	180	128	0.128	0.062	-1.292257894	0.096110776	1	nosig
Lymphatic_ECs	ENSMUSG00000025025	Mxi1	0.317133263	0.671837995	180	128	0.072	0.148	1.082784059	0.096693086	1	nosig
Lymphatic_ECs	ENSMUSG00000038658	Ric1	0.832715973	0.389907692	180	128	0.15	0.094	-1.09449516	0.096808049	1	nosig
Lymphatic_ECs	ENSMUSG00000058056	Palld	0.505629064	1.116505281	180	128	0.117	0.172	1.142682686	0.097472427	1	nosig
Lymphatic_ECs	ENSMUSG00000032667	Pon2	0.347373845	0.720071403	180	128	0.083	0.164	1.051435924	0.097490918	1	nosig
Lymphatic_ECs	ENSMUSG00000033295	Ptprf	0.267341359	0.602535378	180	128	0.056	0.125	1.172062777	0.098821103	1	nosig
Lymphatic_ECs	ENSMUSG00000029208	Guf1	0.229956893	0.610806423	180	128	0.05	0.117	1.408960725	0.099097056	1	nosig
Lymphatic_ECs	ENSMUSG00000022037	Clu	1.740611976	0.854724905	180	128	0.217	0.141	-1.025976664	0.102407713	1	nosig
Lymphatic_ECs	ENSMUSG00000040025	Ythdf2	0.657808791	0.288814406	180	128	0.128	0.07	-1.187245451	0.103987286	1	nosig
Lymphatic_ECs	ENSMUSG00000001105	Ift20	0.56108528	0.233714797	180	128	0.117	0.062	-1.263110932	0.105680317	1	nosig
Lymphatic_ECs	ENSMUSG00000027314	Dll4	0.777504452	0.384810652	180	128	0.161	0.094	-1.014512881	0.110947418	1	nosig
Lymphatic_ECs	ENSMUSG00000024349	Sting1	0.514891705	0.213992364	180	128	0.111	0.047	-1.266315854	0.112321684	1	nosig
Lymphatic_ECs	ENSMUSG00000017765	Slc12a4	0.235135701	0.480721481	180	128	0.044	0.102	1.031394325	0.112789065	1	nosig
Lymphatic_ECs	ENSMUSG00000022390	Zc3h7b	0.634682914	0.232914675	180	128	0.111	0.055	-1.445842481	0.115270575	1	nosig
Lymphatic_ECs	ENSMUSG00000054720	Lrrc8c	0.621896299	0.283916818	180	128	0.122	0.078	-1.130929635	0.115739509	1	nosig
Lymphatic_ECs	ENSMUSG00000037921	Ddx60	0.605917829	1.305941769	180	128	0.117	0.195	1.107768894	0.118217789	1	nosig
Lymphatic_ECs	ENSMUSG00000020894	Vamp2	0.625653372	0.285671034	180	128	0.111	0.078	-1.130734468	0.120496301	1	nosig
Lymphatic_ECs	ENSMUSG00000003623	Crot	0.569081947	0.259551858	180	128	0.117	0.07	-1.132311356	0.120533194	1	nosig
Lymphatic_ECs	ENSMUSG00000063317	Usp31	0.608778088	0.287037385	180	128	0.128	0.078	-1.084412215	0.122559781	1	nosig
Lymphatic_ECs	ENSMUSG00000019899	Lama2	1.002628084	0.490066467	180	128	0.094	0.102	-1.03258674	0.122883041	1	nosig
Lymphatic_ECs	ENSMUSG00000044573	Acp1	0.529484714	0.217981055	180	128	0.117	0.055	-1.279997035	0.123039256	1	nosig
Lymphatic_ECs	ENSMUSG00000070056	Mfhas1	0.591669866	0.266708794	180	128	0.128	0.062	-1.149230014	0.124173817	1	nosig
Lymphatic_ECs	ENSMUSG00000031555	Adam9	0.692736174	0.293241687	180	128	0.122	0.07	-1.23993215	0.125488758	1	nosig
Lymphatic_ECs	ENSMUSG00000034842	Art3	0.70538763	0.297809018	180	128	0.111	0.055	-1.243748993	0.127815117	1	nosig
Lymphatic_ECs	ENSMUSG00000090213	Tmem189	0.186734969	0.391625106	180	128	0.044	0.102	1.068077096	0.12827581	1	nosig
Lymphatic_ECs	ENSMUSG00000029673	Auts2	0.834515254	0.328334931	180	128	0.117	0.055	-1.345503715	0.129945303	1	nosig
Lymphatic_ECs	ENSMUSG00000003068	Stk11	0.679113324	0.322271679	180	128	0.128	0.078	-1.075139756	0.135473958	1	nosig
Lymphatic_ECs	ENSMUSG00000004698	Hdac9	1.034297104	0.455880439	180	128	0.139	0.07	-1.1817463	0.135598388	1	nosig
Lymphatic_ECs	ENSMUSG00000062115	Rai1	0.432268592	0.929640914	180	128	0.106	0.172	1.104567018	0.136335334	1	nosig
Lymphatic_ECs	ENSMUSG00000033751	Gadd45gip1	0.691240253	0.341846468	180	128	0.117	0.078	-1.01562544	0.138578082	1	nosig
Lymphatic_ECs	ENSMUSG00000064090	Vrk2	0.37008108	0.798937047	180	128	0.089	0.125	1.110031233	0.138834046	1	nosig
Lymphatic_ECs	ENSMUSG00000048832	Vps37c	0.1764915	0.385090276	180	128	0.044	0.102	1.125155378	0.141808453	1	nosig
Lymphatic_ECs	ENSMUSG00000038507	Parp12	0.385604059	0.77765944	180	128	0.072	0.141	1.011829673	0.142898843	1	nosig
Lymphatic_ECs	ENSMUSG00000071646	Mta2	0.247454847	0.529638248	180	128	0.056	0.117	1.09753148	0.1454896	1	nosig
Lymphatic_ECs	ENSMUSG00000023791	Pigx	0.199077103	0.501195647	180	128	0.05	0.109	1.331609897	0.146530768	1	nosig
Lymphatic_ECs	ENSMUSG00000000416	Cttnbp2	0.210207671	0.509892995	180	128	0.05	0.109	1.27797596	0.146816592	1	nosig
Lymphatic_ECs	ENSMUSG00000035941	Ibtk	0.180867774	0.41060099	180	128	0.044	0.102	1.182355615	0.147321718	1	nosig
Lymphatic_ECs	ENSMUSG00000029433	Diablo	0.158179672	0.382491268	180	128	0.044	0.102	1.273327968	0.147442585	1	nosig
Lymphatic_ECs	ENSMUSG00000018196	Glrx2	0.647560407	0.315774122	180	128	0.122	0.078	-1.035887801	0.14776016	1	nosig
Lymphatic_ECs	ENSMUSG00000039701	Usp53	0.243848259	0.602533889	180	128	0.044	0.102	1.304706618	0.148168766	1	nosig
Lymphatic_ECs	ENSMUSG00000028370	Pappa	0.263193789	0.687795717	180	128	0.044	0.102	1.385516382	0.148887776	1	nosig
Lymphatic_ECs	ENSMUSG00000051627	H1f4	0.711797985	0.346951424	180	128	0.139	0.086	-1.03652107	0.150519854	1	nosig
Lymphatic_ECs	ENSMUSG00000019966	Kitl	0.892561124	0.432530173	180	128	0.128	0.07	-1.044978309	0.150883866	1	nosig
Lymphatic_ECs	ENSMUSG00000021809	Nudt13	0.199617774	0.515235894	180	128	0.044	0.102	1.36755035	0.151283814	1	nosig
Lymphatic_ECs	ENSMUSG00000021091	Serpina3n	0.21535621	0.510143605	180	128	0.05	0.109	1.243791513	0.151725072	1	nosig
Lymphatic_ECs	ENSMUSG00000001120	Pcbp3	0.269002655	0.577234719	180	128	0.05	0.109	1.101251366	0.151961715	1	nosig
Lymphatic_ECs	ENSMUSG00000079442	St6galnac4	0.173517006	0.375144283	180	128	0.05	0.109	1.111921823	0.152046635	1	nosig
Lymphatic_ECs	ENSMUSG00000032485	Scap	0.247360657	0.539338632	180	128	0.056	0.117	1.124259669	0.152631213	1	nosig
Lymphatic_ECs	ENSMUSG00000012609	Ttll5	0.289008549	0.684390868	180	128	0.061	0.125	1.243420024	0.153261728	1	nosig
Lymphatic_ECs	ENSMUSG00000006998	Psmd2	0.61893956	0.280074083	180	128	0.128	0.07	-1.143708101	0.154266765	1	nosig
Lymphatic_ECs	ENSMUSG00000044328	Trp53i13	0.469117471	0.228224889	180	128	0.106	0.062	-1.039168599	0.171520362	1	nosig
Lymphatic_ECs	ENSMUSG00000028121	Bcar3	0.722412375	0.283868147	180	128	0.111	0.062	-1.347293187	0.174613725	1	nosig
Lymphatic_ECs	ENSMUSG00000046169	Adamts6	0.231175744	0.701570757	180	128	0.056	0.109	1.60118027	0.180782945	1	nosig
Lymphatic_ECs	ENSMUSG00000032649	Colgalt2	0.813649187	0.405928128	180	128	0.156	0.094	-1.003004522	0.187981387	1	nosig
Lymphatic_ECs	ENSMUSG00000058638	Zfp110	0.275187669	0.568855513	180	128	0.072	0.133	1.047375862	0.194281546	1	nosig
Lymphatic_ECs	ENSMUSG00000005198	Polr2a	0.355948256	0.713683604	180	128	0.067	0.125	1.003413976	0.198648467	1	nosig
Lymphatic_ECs	ENSMUSG00000052512	Nav2	0.624681561	0.292766909	180	128	0.111	0.055	-1.093106684	0.201020921	1	nosig
Lymphatic_ECs	ENSMUSG00000039004	Bmp6	0.938273136	2.004729608	180	128	0.1	0.164	1.095246009	0.203843217	1	nosig
Lymphatic_ECs	ENSMUSG00000020623	Map2k6	0.352636383	0.71879056	180	128	0.078	0.141	1.027181768	0.204671823	1	nosig
Lymphatic_ECs	ENSMUSG00000027860	Vangl1	0.30780553	0.667073634	180	128	0.078	0.141	1.115574497	0.207664231	1	nosig
Lymphatic_ECs	ENSMUSG00000048833	Slc39a9	0.618021839	0.282754159	180	128	0.117	0.062	-1.127832854	0.208839064	1	nosig
Lymphatic_ECs	ENSMUSG00000002325	Irf9	0.221581375	0.455389859	180	128	0.05	0.102	1.038931373	0.215834418	1	nosig
Lymphatic_ECs	ENSMUSG00000030980	Knop1	0.654368104	0.322957299	180	128	0.111	0.07	-1.01853281	0.226384807	1	nosig
Lymphatic_ECs	ENSMUSG00000004631	Sgce	0.230580793	0.4755888	180	128	0.05	0.102	1.044120171	0.228087327	1	nosig
Lymphatic_ECs	ENSMUSG00000026608	Kctd3	0.213742473	0.450448157	180	128	0.05	0.102	1.075132889	0.229514679	1	nosig
Lymphatic_ECs	ENSMUSG00000024845	Tmem134	0.529364197	0.250369795	180	128	0.106	0.062	-1.079896494	0.23153772	1	nosig
Lymphatic_ECs	ENSMUSG00000033420	Antxr1	0.241081499	0.528639227	180	128	0.061	0.109	1.132437122	0.243886895	1	nosig
Lymphatic_ECs	ENSMUSG00000027684	Mecom	0.971671938	0.476981648	180	128	0.117	0.062	-1.02638158	0.254937899	1	nosig
Lymphatic_ECs	ENSMUSG00000032841	Prr5l	0.594502184	0.282316651	180	128	0.106	0.055	-1.074099614	0.260694584	1	nosig
Lymphatic_ECs	ENSMUSG00000020814	Mxra7	0.571676442	0.27956978	180	128	0.117	0.07	-1.031726809	0.26465084	1	nosig
Lymphatic_ECs	ENSMUSG00000016520	Lnx2	0.202701597	0.430172986	180	128	0.056	0.102	1.085183251	0.267629022	1	nosig
Lymphatic_ECs	ENSMUSG00000037573	Tob1	0.257552456	0.550926174	180	128	0.061	0.109	1.096694507	0.289663604	1	nosig
Lymphatic_ECs	ENSMUSG00000090272	Mndal	0.318721194	0.711124776	180	128	0.072	0.117	1.157558043	0.319373537	1	nosig
Lymphatic_ECs	ENSMUSG00000040990	Sh3kbp1	0.629347318	0.313987232	180	128	0.117	0.078	-1.00292034	0.34746938	1	nosig
Lymphatic_ECs	ENSMUSG00000038489	Polr2l	0.319089796	0.712728123	180	128	0.067	0.102	1.159139722	0.473097579	1	nosig
Smooth_moscle_cells	ENSMUSG00000026414	Tnnt2	40.75570688	13.87352423	83	100	1	0.88	-1.554660914	1.54E-20	4.70E-16	down
Smooth_moscle_cells	ENSMUSG00000059741	Myl3	39.6790761	15.51547883	83	100	1	0.93	-1.35466455	9.39E-19	2.86E-14	down
Smooth_moscle_cells	ENSMUSG00000035458	Tnni3	33.29494271	14.21079726	83	100	1	0.9	-1.228309743	9.92E-14	3.02E-09	down
Smooth_moscle_cells	ENSMUSG00000013936	Myl2	38.47426407	17.7567236	83	100	1	0.9	-1.115523951	1.30E-13	3.96E-09	down
Smooth_moscle_cells	ENSMUSG00000091898	Tnnc1	15.85046785	6.708490461	83	100	0.964	0.62	-1.240452947	2.29E-12	6.97E-08	down
Smooth_moscle_cells	ENSMUSG00000041616	Nppa	9.470141409	2.689507248	83	100	0.747	0.33	-1.816005685	3.92E-09	0.000119442	down
Smooth_moscle_cells	ENSMUSG00000068614	Actc1	21.63765864	10.60680265	83	100	0.952	0.86	-1.028547632	5.02E-08	0.001529209	down
Smooth_moscle_cells	ENSMUSG00000030785	Cox6a2	20.18125414	10.01521279	83	100	0.952	0.79	-1.010815502	7.11E-08	0.002166891	down
Smooth_moscle_cells	ENSMUSG00000030399	Ckm	6.608800341	2.390118481	83	100	0.747	0.39	-1.467267745	2.10E-07	0.006393617	down
Smooth_moscle_cells	ENSMUSG00000032060	Cryab	12.82558294	6.188732882	83	100	0.855	0.61	-1.051296377	4.76E-07	0.014513245	down
Smooth_moscle_cells	ENSMUSG00000044080	S100a1	6.603579012	3.007294721	83	100	0.699	0.37	-1.134755762	1.66E-05	0.504721372	nosig
Smooth_moscle_cells	ENSMUSG00000079017	Ifi27l2a	0.170994891	1.87762737	83	100	0.024	0.25	3.456119025	1.87E-05	0.569408939	nosig
Smooth_moscle_cells	ENSMUSG00000022551	Cyc1	4.186249818	1.581983613	83	100	0.602	0.29	-1.403867022	2.26E-05	0.69034776	nosig
Smooth_moscle_cells	ENSMUSG00000029467	Atp2a2	36.94363176	18.34655573	83	100	0.928	0.95	-1.009812494	5.08E-05	1	nosig
Smooth_moscle_cells	ENSMUSG00000049422	Chchd10	8.989826355	4.436102737	83	100	0.795	0.53	-1.018983998	7.32E-05	1	nosig
Smooth_moscle_cells	ENSMUSG00000043822	Adamtsl5	0	0.791641681	83	100	0	0.13	12.95081409	8.35E-05	1	nosig
Smooth_moscle_cells	ENSMUSG00000027642	Rpn2	1.593482834	0.289460167	83	100	0.265	0.09	-2.460338952	0.00014275	1	nosig
Smooth_moscle_cells	ENSMUSG00000002222	Rmnd5a	0.305751772	1.562927011	83	100	0.06	0.29	2.35343817	0.00015664	1	nosig
Smooth_moscle_cells	ENSMUSG00000060600	Eno3	3.375881021	1.227983262	83	100	0.47	0.19	-1.458898417	0.00019353	1	nosig
Smooth_moscle_cells	ENSMUSG00000032252	Glce	0.690663296	0	83	100	0.108	0	-12.75397571	0.000210975	1	nosig
Smooth_moscle_cells	ENSMUSG00000030246	Ldhb	5.998089571	2.333104643	83	100	0.554	0.41	-1.362214269	0.000289088	1	nosig
Smooth_moscle_cells	ENSMUSG00000021189	Atxn3	0	0.466977755	83	100	0	0.11	12.18944702	0.000334539	1	nosig
Smooth_moscle_cells	ENSMUSG00000037710	Cisd1	3.245196523	1.186206856	83	100	0.47	0.22	-1.45187307	0.000450356	1	nosig
Smooth_moscle_cells	ENSMUSG00000015090	Ptgds	1.53748834	0.394144099	83	100	0.265	0.06	-1.963508234	0.000494924	1	nosig
Smooth_moscle_cells	ENSMUSG00000019577	Pdk4	0.631107594	2.296408792	83	100	0.084	0.31	1.863255839	0.000521423	1	nosig
Smooth_moscle_cells	ENSMUSG00000031375	Bgn	2.627078449	9.885890075	83	100	0.398	0.59	1.91187126	0.000561608	1	nosig
Smooth_moscle_cells	ENSMUSG00000038393	Txnip	2.162807587	4.489534694	83	100	0.325	0.61	1.053626037	0.000563094	1	nosig
Smooth_moscle_cells	ENSMUSG00000062397	Zfp706	1.025101777	0.426956489	83	100	0.205	0.05	-1.263409063	0.000923899	1	nosig
Smooth_moscle_cells	ENSMUSG00000041935	AW549877	0.083108752	0.806502059	83	100	0.024	0.18	3.277049894	0.00132348	1	nosig
Smooth_moscle_cells	ENSMUSG00000020484	Xbp1	1.213477285	0.313214133	83	100	0.229	0.05	-1.953584232	0.001344893	1	nosig
Smooth_moscle_cells	ENSMUSG00000019873	Reep3	0.518684257	1.647517205	83	100	0.084	0.29	1.667174492	0.001427483	1	nosig
Smooth_moscle_cells	ENSMUSG00000062963	Ufc1	0.92604377	0.108243649	83	100	0.181	0.04	-3.09562158	0.001520143	1	nosig
Smooth_moscle_cells	ENSMUSG00000025246	Tbl1x	1.288593136	3.477238765	83	100	0.169	0.4	1.432074853	0.001551518	1	nosig
Smooth_moscle_cells	ENSMUSG00000000563	Atp5pb	5.94510034	2.792245915	83	100	0.651	0.44	-1.090247753	0.001605839	1	nosig
Smooth_moscle_cells	ENSMUSG00000090841	Myl6	4.744138487	12.5302271	83	100	0.554	0.73	1.401175637	0.001637341	1	nosig
Smooth_moscle_cells	ENSMUSG00000034667	Xpot	0.606701148	0.029171529	83	100	0.133	0.01	-4.373653823	0.001652483	1	nosig
Smooth_moscle_cells	ENSMUSG00000038371	Sbf2	0.906895159	3.010128431	83	100	0.181	0.4	1.730706214	0.001719314	1	nosig
Smooth_moscle_cells	ENSMUSG00000042699	Dhx9	1.200199461	0.306304147	83	100	0.241	0.1	-1.969886656	0.001727669	1	nosig
Smooth_moscle_cells	ENSMUSG00000001998	Ap4e1	0.884548338	0.035842294	83	100	0.133	0.01	-4.621349682	0.0017429	1	nosig
Smooth_moscle_cells	ENSMUSG00000031750	Il34	0.310029351	1.090858198	83	100	0.036	0.19	1.814653846	0.002347546	1	nosig
Smooth_moscle_cells	ENSMUSG00000005262	Ufd1	0.716182696	0.042622904	83	100	0.133	0.02	-4.067447475	0.002381183	1	nosig
Smooth_moscle_cells	ENSMUSG00000034343	Ube2f	0.824405322	0.097283229	83	100	0.169	0.04	-3.08178356	0.002404588	1	nosig
Smooth_moscle_cells	ENSMUSG00000027708	Dcun1d1	0.252860005	1.026594577	83	100	0.06	0.24	2.021025864	0.002405741	1	nosig
Smooth_moscle_cells	ENSMUSG00000041890	Git2	0.145982925	1.034275455	83	100	0.024	0.17	2.823900486	0.002455624	1	nosig
Smooth_moscle_cells	ENSMUSG00000003099	Ppp5c	0.065372723	0.677530685	83	100	0.012	0.14	3.371533329	0.002572324	1	nosig
Smooth_moscle_cells	ENSMUSG00000027875	Hmgcs2	0.196961696	0.636730803	83	100	0.024	0.15	1.692262738	0.003065191	1	nosig
Smooth_moscle_cells	ENSMUSG00000023175	Bsg	5.365624929	2.513857496	83	100	0.566	0.42	-1.093812839	0.003074787	1	nosig
Smooth_moscle_cells	ENSMUSG00000089715	Cbx6	0.094942417	0.59539135	83	100	0.012	0.13	2.647437116	0.003156551	1	nosig
Smooth_moscle_cells	ENSMUSG00000020170	Frs2	0.199800527	1.049567229	83	100	0.036	0.19	2.392577849	0.003213913	1	nosig
Smooth_moscle_cells	ENSMUSG00000042312	S100a13	0.200142333	1.07890046	83	100	0.036	0.19	2.429876568	0.003321175	1	nosig
Smooth_moscle_cells	ENSMUSG00000032198	Dock6	0.88046671	1.912266287	83	100	0.12	0.32	1.118854669	0.003367051	1	nosig
Smooth_moscle_cells	ENSMUSG00000049775	Tmsb4x	5.25912286	13.87789592	83	100	0.566	0.73	1.39987771	0.003379987	1	nosig
Smooth_moscle_cells	ENSMUSG00000015568	Lpl	7.935400607	3.688908352	83	100	0.578	0.46	-1.105088182	0.003408157	1	nosig
Smooth_moscle_cells	ENSMUSG00000031448	Adprhl1	1.80933915	0.652532591	83	100	0.301	0.16	-1.471199652	0.003469512	1	nosig
Smooth_moscle_cells	ENSMUSG00000001494	Sost	0.155542393	1.99751178	83	100	0.036	0.17	3.681969264	0.003491452	1	nosig
Smooth_moscle_cells	ENSMUSG00000084844	Hoxb3os	0.093815011	0.661837625	83	100	0.012	0.13	2.817267604	0.003671111	1	nosig
Smooth_moscle_cells	ENSMUSG00000021589	Rhobtb3	0.154579495	0.756952705	83	100	0.024	0.16	2.291111778	0.003687946	1	nosig
Smooth_moscle_cells	ENSMUSG00000038844	Kif16b	0.779926846	0.258802845	83	100	0.12	0.1	-1.591112959	0.003778315	1	nosig
Smooth_moscle_cells	ENSMUSG00000033732	Sf3b3	0.224630347	1.041994499	83	100	0.048	0.21	2.213219248	0.003876189	1	nosig
Smooth_moscle_cells	ENSMUSG00000021252	Erg28	0.824075594	0.181340943	83	100	0.169	0.03	-2.1834517	0.004298652	1	nosig
Smooth_moscle_cells	ENSMUSG00000068551	Zfp467	0.148284489	1.086992163	83	100	0.036	0.18	2.873062062	0.004814691	1	nosig
Smooth_moscle_cells	ENSMUSG00000022136	Dnajc3	2.973022944	1.199046036	83	100	0.398	0.23	-1.309971757	0.005450306	1	nosig
Smooth_moscle_cells	ENSMUSG00000020439	Smtn	1.374565887	3.764547025	83	100	0.241	0.45	1.45343359	0.005740448	1	nosig
Smooth_moscle_cells	ENSMUSG00000035765	Dym	0.174709971	0.924260365	83	100	0.036	0.18	2.402667924	0.005743781	1	nosig
Smooth_moscle_cells	ENSMUSG00000038914	Dido1	1.350917535	0.385931761	83	100	0.253	0.09	-1.807254942	0.005801541	1	nosig
Smooth_moscle_cells	ENSMUSG00000036572	Upf3b	1.076183739	0.214156308	83	100	0.181	0.04	-2.328648881	0.006183688	1	nosig
Smooth_moscle_cells	ENSMUSG00000040659	Efhd2	0.266923777	0.942770646	83	100	0.06	0.22	1.820091647	0.006568703	1	nosig
Smooth_moscle_cells	ENSMUSG00000020689	Itgb3	0.098796169	0.703716764	83	100	0.012	0.12	2.831213343	0.006887733	1	nosig
Smooth_moscle_cells	ENSMUSG00000030824	Nucb1	0.112317306	0.963830563	83	100	0.024	0.15	3.100065084	0.006926002	1	nosig
Smooth_moscle_cells	ENSMUSG00000018326	Ywhab	0.522077714	1.266409321	83	100	0.096	0.27	1.278244903	0.007056872	1	nosig
Smooth_moscle_cells	ENSMUSG00000061130	Ppm1b	1.660974294	0.4977003	83	100	0.265	0.1	-1.738477596	0.007256457	1	nosig
Smooth_moscle_cells	ENSMUSG00000026768	Itga8	4.050554636	10.52312401	83	100	0.373	0.58	1.377349782	0.007590388	1	nosig
Smooth_moscle_cells	ENSMUSG00000038848	Ythdf1	0.078082908	0.616798743	83	100	0.012	0.12	2.980108546	0.007686422	1	nosig
Smooth_moscle_cells	ENSMUSG00000021619	Atg10	0.133942589	1.228885705	83	100	0.024	0.15	3.196704776	0.007726285	1	nosig
Smooth_moscle_cells	ENSMUSG00000031536	Polb	0.713316687	0.338434306	83	100	0.096	0.11	-1.07544292	0.007767879	1	nosig
Smooth_moscle_cells	ENSMUSG00000031799	Tpm4	2.249941858	1.015900984	83	100	0.337	0.21	-1.147050041	0.007812677	1	nosig
Smooth_moscle_cells	ENSMUSG00000027750	Postn	1.222395768	3.088291777	83	100	0.108	0.29	1.337026306	0.007880234	1	nosig
Smooth_moscle_cells	ENSMUSG00000013593	Ndufs2	2.814435403	1.399042243	83	100	0.446	0.26	-1.008354155	0.008047371	1	nosig
Smooth_moscle_cells	ENSMUSG00000073147	5031425E22Rik	1.463744646	0.579681751	83	100	0.253	0.15	-1.336180624	0.008414579	1	nosig
Smooth_moscle_cells	ENSMUSG00000023912	Slc25a27	0.148927492	0.614142902	83	100	0.024	0.14	2.043230787	0.008728024	1	nosig
Smooth_moscle_cells	ENSMUSG00000059852	Kcng2	0.791272653	0.113671911	83	100	0.133	0.02	-2.798212791	0.009344486	1	nosig
Smooth_moscle_cells	ENSMUSG00000060538	Tmem219	0.641661722	0.108604618	83	100	0.133	0.02	-2.561624511	0.009444875	1	nosig
Smooth_moscle_cells	ENSMUSG00000029108	Pcdh7	4.916103746	20.35468209	83	100	0.217	0.34	2.049751164	0.009463116	1	nosig
Smooth_moscle_cells	ENSMUSG00000026728	Vim	4.413157216	12.31610842	83	100	0.518	0.56	1.480642447	0.00969097	1	nosig
Smooth_moscle_cells	ENSMUSG00000046330	Rpl37a	2.331613291	5.115786238	83	100	0.313	0.53	1.133593779	0.010297745	1	nosig
Smooth_moscle_cells	ENSMUSG00000028410	Dnaja1	2.98240578	1.278020701	83	100	0.361	0.25	-1.222500848	0.010464728	1	nosig
Smooth_moscle_cells	ENSMUSG00000026222	Sp100	0.199959019	1.147282572	83	100	0.06	0.19	2.519848933	0.010661268	1	nosig
Smooth_moscle_cells	ENSMUSG00000030082	Sec61a1	0.881721072	0.147448713	83	100	0.157	0.04	-2.579294619	0.011472307	1	nosig
Smooth_moscle_cells	ENSMUSG00000032702	Kank1	1.382721037	3.105394242	83	100	0.241	0.42	1.167208436	0.011587074	1	nosig
Smooth_moscle_cells	ENSMUSG00000042133	Ppig	1.457763693	0.575872478	83	100	0.253	0.09	-1.339784056	0.011622845	1	nosig
Smooth_moscle_cells	ENSMUSG00000002602	Axl	0.832033398	1.960908294	83	100	0.145	0.33	1.23670891	0.012202058	1	nosig
Smooth_moscle_cells	ENSMUSG00000032867	Fbxw8	0.405283042	0.933801287	83	100	0.072	0.21	1.203984327	0.012382447	1	nosig
Smooth_moscle_cells	ENSMUSG00000002289	Angptl4	0.07770521	0.49306375	83	100	0.012	0.11	2.664128094	0.012391863	1	nosig
Smooth_moscle_cells	ENSMUSG00000027907	S100a11	0.539832475	1.616741375	83	100	0.108	0.28	1.582327249	0.012509825	1	nosig
Smooth_moscle_cells	ENSMUSG00000042249	Grk3	0.383472566	0.878778873	83	100	0.072	0.21	1.196164809	0.012683556	1	nosig
Smooth_moscle_cells	ENSMUSG00000028578	Caap1	0.077201663	0.548849081	83	100	0.024	0.14	2.828100973	0.012735999	1	nosig
Smooth_moscle_cells	ENSMUSG00000022718	Dgcr8	0.63138582	0.223140156	83	100	0.133	0.03	-1.50015378	0.012796673	1	nosig
Smooth_moscle_cells	ENSMUSG00000041645	Ddx24	2.568935032	1.167775209	83	100	0.386	0.19	-1.137340438	0.013108575	1	nosig
Smooth_moscle_cells	ENSMUSG00000026526	Fh1	1.247353285	0.3354281	83	100	0.205	0.08	-1.894480289	0.01311582	1	nosig
Smooth_moscle_cells	ENSMUSG00000035632	Cnot3	0.131381612	0.934089015	83	100	0.024	0.14	2.828853427	0.013216121	1	nosig
Smooth_moscle_cells	ENSMUSG00000025350	Rdh5	0.185612361	0.689682666	83	100	0.036	0.16	1.893072029	0.013467197	1	nosig
Smooth_moscle_cells	ENSMUSG00000039801	Cplane1	0.376005386	0.904614552	83	100	0.06	0.2	1.266325711	0.013748276	1	nosig
Smooth_moscle_cells	ENSMUSG00000037852	Cpe	1.915036448	5.052303763	83	100	0.265	0.43	1.399522753	0.014263092	1	nosig
Smooth_moscle_cells	ENSMUSG00000047963	Stbd1	0.970257069	0.310951667	83	100	0.181	0.1	-1.641361486	0.014359116	1	nosig
Smooth_moscle_cells	ENSMUSG00000010067	Rassf1	0.918009315	0.350546436	83	100	0.181	0.05	-1.388648873	0.015017224	1	nosig
Smooth_moscle_cells	ENSMUSG00000023046	Igfbp6	0.942644456	0.06628247	83	100	0.108	0.02	-3.827992547	0.015213405	1	nosig
Smooth_moscle_cells	ENSMUSG00000030281	Il17rc	0.055791585	0.655565774	83	100	0.012	0.11	3.552257595	0.015245057	1	nosig
Smooth_moscle_cells	ENSMUSG00000056492	Adgrf5	1.323130934	0.298345894	83	100	0.169	0.07	-2.148523558	0.015422833	1	nosig
Smooth_moscle_cells	ENSMUSG00000019929	Dcn	10.49935245	3.274209564	83	100	0.446	0.36	-1.681051462	0.01589619	1	nosig
Smooth_moscle_cells	ENSMUSG00000038671	Arfrp1	0.809622695	0.169762745	83	100	0.145	0.03	-2.253058442	0.01593697	1	nosig
Smooth_moscle_cells	ENSMUSG00000030615	Tmem126a	1.438589846	0.543103272	83	100	0.277	0.14	-1.405191532	0.016158872	1	nosig
Smooth_moscle_cells	ENSMUSG00000030629	Zfand6	1.344915639	0.563500971	83	100	0.253	0.15	-1.254876946	0.016318488	1	nosig
Smooth_moscle_cells	ENSMUSG00000038502	Ptov1	0.170813369	0.688851338	83	100	0.024	0.13	2.011136834	0.016460732	1	nosig
Smooth_moscle_cells	ENSMUSG00000026260	Ndufa10	2.646276944	1.264192515	83	100	0.349	0.23	-1.065688277	0.016513341	1	nosig
Smooth_moscle_cells	ENSMUSG00000038400	Pmepa1	0.750701923	2.395555228	83	100	0.145	0.27	1.673916046	0.016532287	1	nosig
Smooth_moscle_cells	ENSMUSG00000026309	Ilkap	1.251718247	0.318830607	83	100	0.205	0.07	-1.972710649	0.016587469	1	nosig
Smooth_moscle_cells	ENSMUSG00000022505	Emp2	0.873370764	0.187016844	83	100	0.169	0.05	-2.222819981	0.016599547	1	nosig
Smooth_moscle_cells	ENSMUSG00000050812	Ecpas	1.221702742	2.746386443	83	100	0.217	0.4	1.168575787	0.016703884	1	nosig
Smooth_moscle_cells	ENSMUSG00000061086	Myl4	1.977032048	0.811883382	83	100	0.301	0.13	-1.283887122	0.016824628	1	nosig
Smooth_moscle_cells	ENSMUSG00000053965	Pde5a	1.323581877	3.248286161	83	100	0.265	0.43	1.295166709	0.016940945	1	nosig
Smooth_moscle_cells	ENSMUSG00000006005	Tpr	3.079927625	1.429158485	83	100	0.422	0.26	-1.107676436	0.017175228	1	nosig
Smooth_moscle_cells	ENSMUSG00000041115	Iqsec2	0.212549256	0.886450541	83	100	0.048	0.18	2.059727072	0.017413553	1	nosig
Smooth_moscle_cells	ENSMUSG00000026603	Smyd2	0.725274209	0.107987678	83	100	0.133	0.03	-2.746523388	0.017995106	1	nosig
Smooth_moscle_cells	ENSMUSG00000030846	Tial1	0.314711099	1.407203829	83	100	0.072	0.21	2.160375523	0.018008792	1	nosig
Smooth_moscle_cells	ENSMUSG00000045671	Spred2	0.180925475	0.592440779	83	100	0.036	0.15	1.710721709	0.018334084	1	nosig
Smooth_moscle_cells	ENSMUSG00000039997	Ifi203	0.494746026	1.793294796	83	100	0.12	0.25	1.857641519	0.01834592	1	nosig
Smooth_moscle_cells	ENSMUSG00000036822	Topors	0.084253228	0.680482172	83	100	0.024	0.13	3.012254173	0.018734296	1	nosig
Smooth_moscle_cells	ENSMUSG00000028559	Osbpl9	0.903256491	2.039773598	83	100	0.169	0.35	1.175112422	0.018953948	1	nosig
Smooth_moscle_cells	ENSMUSG00000020022	Ndufa12	3.182857636	1.34406802	83	100	0.41	0.25	-1.24365447	0.019071195	1	nosig
Smooth_moscle_cells	ENSMUSG00000027605	Acss2	0.180904736	0.542373123	83	100	0.024	0.12	1.583524213	0.019091506	1	nosig
Smooth_moscle_cells	ENSMUSG00000030660	Pik3c2a	1.758199958	0.874318436	83	100	0.301	0.19	-1.007785485	0.019452671	1	nosig
Smooth_moscle_cells	ENSMUSG00000045969	Ing1	0.614483703	0.106758332	83	100	0.12	0.02	-2.523910114	0.019575217	1	nosig
Smooth_moscle_cells	ENSMUSG00000037892	Pcdh18	0.651030671	0.102015797	83	100	0.133	0.03	-2.672741041	0.019602319	1	nosig
Smooth_moscle_cells	ENSMUSG00000001029	Icam2	1.127675519	0.274227499	83	100	0.169	0.07	-2.039508778	0.020607488	1	nosig
Smooth_moscle_cells	ENSMUSG00000022100	Xpo7	0.558089802	1.265940517	83	100	0.084	0.23	1.181495903	0.020646067	1	nosig
Smooth_moscle_cells	ENSMUSG00000034377	Tulp4	2.077268789	0.936580962	83	100	0.313	0.2	-1.149127709	0.020737125	1	nosig
Smooth_moscle_cells	ENSMUSG00000026277	Stk25	0.70860896	0.119645149	83	100	0.133	0.03	-2.565226079	0.020852871	1	nosig
Smooth_moscle_cells	ENSMUSG00000047036	Zfp445	0.837133505	0.362951954	83	100	0.193	0.06	-1.205454028	0.021100324	1	nosig
Smooth_moscle_cells	ENSMUSG00000043831	Lysmd4	2.81867269	1.343838109	83	100	0.398	0.24	-1.068600441	0.021268518	1	nosig
Smooth_moscle_cells	ENSMUSG00000029673	Auts2	2.850937137	6.549307884	83	100	0.325	0.38	1.19987765	0.021335471	1	nosig
Smooth_moscle_cells	ENSMUSG00000036278	Macrod1	0.945719009	0.3596453	83	100	0.145	0.11	-1.394588298	0.021556719	1	nosig
Smooth_moscle_cells	ENSMUSG00000024914	Drap1	0.798443092	2.254804454	83	100	0.169	0.31	1.497624137	0.021803662	1	nosig
Smooth_moscle_cells	ENSMUSG00000066735	Vkorc1l1	0.898950525	0.22378832	83	100	0.157	0.06	-2.005622931	0.021829109	1	nosig
Smooth_moscle_cells	ENSMUSG00000054280	Prr14l	0.129275569	0.672119273	83	100	0.024	0.13	2.377366694	0.021910085	1	nosig
Smooth_moscle_cells	ENSMUSG00000030956	Fam53b	0.104150162	0.529528163	83	100	0.024	0.13	2.344930218	0.022018424	1	nosig
Smooth_moscle_cells	ENSMUSG00000026576	Atp1b1	1.12426093	0.298234247	83	100	0.181	0.06	-1.914103722	0.022022905	1	nosig
Smooth_moscle_cells	ENSMUSG00000023055	Calcoco1	0.104522417	0.82250801	83	100	0.024	0.13	2.975013113	0.02205609	1	nosig
Smooth_moscle_cells	ENSMUSG00000036893	Ehmt1	0.51705049	1.422729568	83	100	0.096	0.25	1.460106793	0.022161527	1	nosig
Smooth_moscle_cells	ENSMUSG00000003948	Mmd	0.219791075	1.349436714	83	100	0.06	0.18	2.61760327	0.02223571	1	nosig
Smooth_moscle_cells	ENSMUSG00000044475	Ascc1	0.177587289	0.588385123	83	100	0.024	0.12	1.727665458	0.022264664	1	nosig
Smooth_moscle_cells	ENSMUSG00000024683	Mrpl16	0.798469687	0.188685909	83	100	0.157	0.04	-2.080667226	0.022406432	1	nosig
Smooth_moscle_cells	ENSMUSG00000004096	Cwc15	0.796464242	0.198122164	83	100	0.157	0.04	-2.00667243	0.022578488	1	nosig
Smooth_moscle_cells	ENSMUSG00000037362	Ccn3	0.74983666	3.586141463	83	100	0.072	0.2	2.257631974	0.022593216	1	nosig
Smooth_moscle_cells	ENSMUSG00000020186	Csrp2	2.800398879	6.166917409	83	100	0.361	0.53	1.138889068	0.022746191	1	nosig
Smooth_moscle_cells	ENSMUSG00000022090	Pdlim2	0.694044813	0.102443302	83	100	0.12	0.03	-2.759003403	0.023246231	1	nosig
Smooth_moscle_cells	ENSMUSG00000027452	Acss1	1.872712866	0.599502631	83	100	0.241	0.11	-1.643128131	0.023438109	1	nosig
Smooth_moscle_cells	ENSMUSG00000032575	Manf	0.855600809	0.231515917	83	100	0.181	0.06	-1.885372052	0.023705834	1	nosig
Smooth_moscle_cells	ENSMUSG00000038495	Otud7b	0.355756148	1.303180834	83	100	0.072	0.21	1.872781925	0.024674327	1	nosig
Smooth_moscle_cells	ENSMUSG00000032826	Ank2	0.796437708	2.99705914	83	100	0.157	0.16	1.911781123	0.024887436	1	nosig
Smooth_moscle_cells	ENSMUSG00000034810	Scn7a	0.303678032	1.215605169	83	100	0.06	0.19	2.000703943	0.025085019	1	nosig
Smooth_moscle_cells	ENSMUSG00000033799	Tasor2	0.147732327	0.820190009	83	100	0.036	0.15	2.472172273	0.025198041	1	nosig
Smooth_moscle_cells	ENSMUSG00000021282	Eif5	1.65212129	0.703556617	83	100	0.277	0.16	-1.231463452	0.025444671	1	nosig
Smooth_moscle_cells	ENSMUSG00000024571	Gm16286	0.551124904	0.061354177	83	100	0.108	0.02	-3.165058095	0.025488901	1	nosig
Smooth_moscle_cells	ENSMUSG00000025190	Got1	1.441809969	0.524289192	83	100	0.205	0.11	-1.459271232	0.025806056	1	nosig
Smooth_moscle_cells	ENSMUSG00000053093	Myh7	1.402916051	0.455903682	83	100	0.217	0.08	-1.621414134	0.025885181	1	nosig
Smooth_moscle_cells	ENSMUSG00000045983	Eif4g1	0.758494255	1.930690487	83	100	0.12	0.28	1.347791273	0.025922684	1	nosig
Smooth_moscle_cells	ENSMUSG00000045078	Rnf216	0.522867835	1.707962926	83	100	0.133	0.25	1.707567004	0.025974726	1	nosig
Smooth_moscle_cells	ENSMUSG00000015697	Setdb1	0.232382678	0.534126173	83	100	0.036	0.13	1.20032743	0.026108569	1	nosig
Smooth_moscle_cells	ENSMUSG00000006219	Fblim1	1.051202766	3.208591948	83	100	0.169	0.28	1.609807077	0.026614703	1	nosig
Smooth_moscle_cells	ENSMUSG00000026185	Igfbp5	3.562707011	1.699960722	83	100	0.422	0.26	-1.067428061	0.026719888	1	nosig
Smooth_moscle_cells	ENSMUSG00000028861	Mrps15	1.083422245	0.220100514	83	100	0.157	0.05	-2.298839032	0.027351249	1	nosig
Smooth_moscle_cells	ENSMUSG00000008855	Hdac5	0.263227756	0.925919349	83	100	0.048	0.17	1.814182741	0.027572169	1	nosig
Smooth_moscle_cells	ENSMUSG00000032301	Psma4	1.291314498	0.491129092	83	100	0.217	0.12	-1.394484218	0.027741867	1	nosig
Smooth_moscle_cells	ENSMUSG00000072941	Sod3	0.872665902	1.905617592	83	100	0.145	0.31	1.126667699	0.0279437	1	nosig
Smooth_moscle_cells	ENSMUSG00000015291	Gdi1	0.170728455	0.462274321	83	100	0.024	0.11	1.436512969	0.028043306	1	nosig
Smooth_moscle_cells	ENSMUSG00000073676	Hspe1	1.801334974	0.784916508	83	100	0.301	0.15	-1.198351678	0.0281195	1	nosig
Smooth_moscle_cells	ENSMUSG00000020514	Mrpl22	0.490330602	0.05905335	83	100	0.108	0.02	-3.051517225	0.028239717	1	nosig
Smooth_moscle_cells	ENSMUSG00000032481	Smarcc1	0.138349956	0.846857949	83	100	0.036	0.14	2.612925742	0.028755651	1	nosig
Smooth_moscle_cells	ENSMUSG00000036155	Mgat5	0.141288821	0.890065683	83	100	0.036	0.14	2.654405821	0.028799222	1	nosig
Smooth_moscle_cells	ENSMUSG00000026202	Tuba4a	1.783014267	0.686496467	83	100	0.265	0.13	-1.376864819	0.029135629	1	nosig
Smooth_moscle_cells	ENSMUSG00000085779	Atcayos	0.899200391	0.279930845	83	100	0.169	0.05	-1.683217348	0.029179736	1	nosig
Smooth_moscle_cells	ENSMUSG00000027630	Tbl1xr1	0.558358837	1.34341606	83	100	0.096	0.24	1.266490717	0.029839867	1	nosig
Smooth_moscle_cells	ENSMUSG00000020354	Sgcd	2.667135538	8.201347244	83	100	0.265	0.29	1.620533281	0.02991536	1	nosig
Smooth_moscle_cells	ENSMUSG00000022091	Sorbs3	0.196561734	0.569992426	83	100	0.036	0.14	1.535479563	0.030256696	1	nosig
Smooth_moscle_cells	ENSMUSG00000033417	Cacul1	1.064914389	0.292675694	83	100	0.157	0.07	-1.863005228	0.030278177	1	nosig
Smooth_moscle_cells	ENSMUSG00000029038	Ssu72	1.225940316	0.479438821	83	100	0.193	0.12	-1.3542869	0.030410087	1	nosig
Smooth_moscle_cells	ENSMUSG00000048930	Tada3	0.604970476	0.144327145	83	100	0.133	0.03	-2.066761272	0.03074402	1	nosig
Smooth_moscle_cells	ENSMUSG00000005312	Ubqln1	1.030127561	0.249518096	83	100	0.169	0.06	-2.045168612	0.030758688	1	nosig
Smooth_moscle_cells	ENSMUSG00000041134	Cyyr1	1.459496613	0.437627875	83	100	0.193	0.08	-1.737463545	0.030887844	1	nosig
Smooth_moscle_cells	ENSMUSG00000042712	Tceal9	0.606056162	0.082787028	83	100	0.108	0.02	-2.870471288	0.030977978	1	nosig
Smooth_moscle_cells	ENSMUSG00000038187	Btbd10	1.255002866	0.409187884	83	100	0.181	0.09	-1.616617745	0.031051717	1	nosig
Smooth_moscle_cells	ENSMUSG00000022840	Adcy5	1.272546418	3.255527914	83	100	0.229	0.35	1.355104175	0.031461459	1	nosig
Smooth_moscle_cells	ENSMUSG00000034295	Fhod3	1.202709838	0.394784759	83	100	0.193	0.07	-1.606904982	0.03192741	1	nosig
Smooth_moscle_cells	ENSMUSG00000031360	Ctps2	0.846204216	0.200545741	83	100	0.133	0.06	-2.076525817	0.032310012	1	nosig
Smooth_moscle_cells	ENSMUSG00000024570	Rbfa	0.563701464	0.134448166	83	100	0.108	0.02	-2.067064494	0.032632345	1	nosig
Smooth_moscle_cells	ENSMUSG00000068874	Selenbp1	0.287028936	0.795715082	83	100	0.048	0.16	1.470734512	0.032785728	1	nosig
Smooth_moscle_cells	ENSMUSG00000021916	Glt8d1	1.080722239	0.340825677	83	100	0.181	0.06	-1.664600099	0.032849387	1	nosig
Smooth_moscle_cells	ENSMUSG00000056870	Gulp1	1.122256495	3.297168296	83	100	0.169	0.33	1.554740289	0.033216456	1	nosig
Smooth_moscle_cells	ENSMUSG00000036585	Fgf1	1.133275624	2.694531996	83	100	0.217	0.36	1.24946218	0.033335537	1	nosig
Smooth_moscle_cells	ENSMUSG00000003476	Crhr2	0.640880784	0.303544981	83	100	0.108	0.11	-1.077895584	0.033609611	1	nosig
Smooth_moscle_cells	ENSMUSG00000026229	Psmd1	1.394903859	0.600189017	83	100	0.253	0.11	-1.216539935	0.034002913	1	nosig
Smooth_moscle_cells	ENSMUSG00000021981	Cab39l	1.221846825	0.593115802	83	100	0.217	0.16	-1.042552572	0.034460506	1	nosig
Smooth_moscle_cells	ENSMUSG00000029019	Nppb	1.420659118	0.491073142	83	100	0.217	0.1	-1.532358396	0.034564002	1	nosig
Smooth_moscle_cells	ENSMUSG00000031486	Adgra2	0.802093538	0.302879452	83	100	0.133	0.09	-1.404730393	0.034616379	1	nosig
Smooth_moscle_cells	ENSMUSG00000035778	Ggta1	0.501574552	1.027496707	83	100	0.084	0.21	1.034450508	0.03484161	1	nosig
Smooth_moscle_cells	ENSMUSG00000054814	Usp46	1.045129674	0.348372949	83	100	0.181	0.09	-1.584701416	0.035045711	1	nosig
Smooth_moscle_cells	ENSMUSG00000034353	Ramp1	0.546758625	1.758790069	83	100	0.108	0.25	1.685425499	0.035443213	1	nosig
Smooth_moscle_cells	ENSMUSG00000075010	AW112010	0.568030524	0.125955285	83	100	0.108	0.02	-2.172165816	0.035524585	1	nosig
Smooth_moscle_cells	ENSMUSG00000039427	Alg1	0.103433869	0.629224787	83	100	0.024	0.12	2.603701968	0.035579507	1	nosig
Smooth_moscle_cells	ENSMUSG00000028890	Mtf1	0.554600999	0.129066789	83	100	0.108	0.02	-2.102475146	0.035765644	1	nosig
Smooth_moscle_cells	ENSMUSG00000029622	Arpc1b	0.200182533	0.938722897	83	100	0.048	0.16	2.228816423	0.035958528	1	nosig
Smooth_moscle_cells	ENSMUSG00000030397	Mark4	0.085364228	0.503008329	83	100	0.024	0.12	2.557476485	0.036490115	1	nosig
Smooth_moscle_cells	ENSMUSG00000020224	Llph	0.677731012	0.215996353	83	100	0.145	0.04	-1.649250919	0.036968883	1	nosig
Smooth_moscle_cells	ENSMUSG00000051495	Irf2bp2	0.451455187	1.36939477	83	100	0.084	0.22	1.600669534	0.037062973	1	nosig
Smooth_moscle_cells	ENSMUSG00000102869	2900097C17Rik	0.425091167	1.34359531	83	100	0.096	0.23	1.660022506	0.037169371	1	nosig
Smooth_moscle_cells	ENSMUSG00000029404	Arl6ip4	0.550994823	0.106037292	83	100	0.108	0.02	-2.376368925	0.037218192	1	nosig
Smooth_moscle_cells	ENSMUSG00000063656	Gm10135	0.66758397	0.099809932	83	100	0.108	0.03	-2.740465398	0.037254953	1	nosig
Smooth_moscle_cells	ENSMUSG00000024122	Pdpk1	0.347741196	0.923104409	83	100	0.06	0.18	1.408221306	0.037739924	1	nosig
Smooth_moscle_cells	ENSMUSG00000074754	Smim26	0.9532742	0.287681869	83	100	0.145	0.04	-1.728066881	0.037878071	1	nosig
Smooth_moscle_cells	ENSMUSG00000016308	Ube2a	0.820409269	0.283918486	83	100	0.145	0.04	-1.530534795	0.038254502	1	nosig
Smooth_moscle_cells	ENSMUSG00000044224	Dnajc21	1.024411566	0.241520033	83	100	0.145	0.04	-2.084124289	0.038784403	1	nosig
Smooth_moscle_cells	ENSMUSG00000049907	Rasl11b	0.785597626	0.299140798	83	100	0.12	0.09	-1.392667317	0.039099835	1	nosig
Smooth_moscle_cells	ENSMUSG00000026255	Efhd1	0.159352526	0.580824759	83	100	0.036	0.14	1.865224367	0.039944932	1	nosig
Smooth_moscle_cells	ENSMUSG00000022309	Angpt1	0.163979492	0.807834927	83	100	0.036	0.14	2.299844174	0.040080338	1	nosig
Smooth_moscle_cells	ENSMUSG00000041057	Wdr43	0.747623013	0.215709155	83	100	0.157	0.07	-1.792747866	0.040098511	1	nosig
Smooth_moscle_cells	ENSMUSG00000031715	Smarca5	2.176167775	1.019425679	83	100	0.313	0.18	-1.093957968	0.040423707	1	nosig
Smooth_moscle_cells	ENSMUSG00000028476	Reck	0.191747765	0.787693219	83	100	0.036	0.14	2.037855042	0.041824305	1	nosig
Smooth_moscle_cells	ENSMUSG00000025260	Hsd17b10	0.862701495	0.236377894	83	100	0.145	0.04	-1.86732335	0.041861277	1	nosig
Smooth_moscle_cells	ENSMUSG00000006276	Eps15l1	0.458384018	1.02653906	83	100	0.084	0.21	1.162985708	0.042290773	1	nosig
Smooth_moscle_cells	ENSMUSG00000038619	Ensa	0.238690292	0.616823673	83	100	0.036	0.13	1.369347822	0.042300368	1	nosig
Smooth_moscle_cells	ENSMUSG00000022215	Fitm1	0.697270365	0.145307141	83	100	0.133	0.04	-2.26182694	0.042695074	1	nosig
Smooth_moscle_cells	ENSMUSG00000024081	Cebpz	1.306825073	0.488096301	83	100	0.193	0.07	-1.420643163	0.043093844	1	nosig
Smooth_moscle_cells	ENSMUSG00000032010	Usp2	1.047708714	0.410634641	83	100	0.157	0.1	-1.351096831	0.043271256	1	nosig
Smooth_moscle_cells	ENSMUSG00000040170	Fmo2	1.098883142	2.534425958	83	100	0.157	0.2	1.205546684	0.043275998	1	nosig
Smooth_moscle_cells	ENSMUSG00000028470	Hint2	1.060633521	0.317387142	83	100	0.169	0.06	-1.740292195	0.04328665	1	nosig
Smooth_moscle_cells	ENSMUSG00000040998	Npnt	1.084981579	2.52430711	83	100	0.133	0.23	1.21814108	0.043409462	1	nosig
Smooth_moscle_cells	ENSMUSG00000041577	Prelp	0.28194209	1.115190964	83	100	0.048	0.16	1.983437756	0.043548964	1	nosig
Smooth_moscle_cells	ENSMUSG00000024360	Etf1	0.940930355	0.276233315	83	100	0.169	0.08	-1.767831757	0.043910335	1	nosig
Smooth_moscle_cells	ENSMUSG00000030717	Nupr1	0.248698552	1.325925448	83	100	0.06	0.15	2.414058467	0.04430006	1	nosig
Smooth_moscle_cells	ENSMUSG00000020900	Myh10	0.722121595	2.658100684	83	100	0.12	0.25	1.879936562	0.044843358	1	nosig
Smooth_moscle_cells	ENSMUSG00000033389	Arhgap44	0.658662728	1.403754416	83	100	0.133	0.28	1.091562496	0.04531363	1	nosig
Smooth_moscle_cells	ENSMUSG00000032199	Polr2m	0.782235607	0.168642167	83	100	0.145	0.05	-2.212967092	0.045381246	1	nosig
Smooth_moscle_cells	ENSMUSG00000033174	Mgll	0.694089799	1.802142328	83	100	0.145	0.26	1.376390937	0.045648441	1	nosig
Smooth_moscle_cells	ENSMUSG00000035933	Cog5	0.619948804	1.458675171	83	100	0.133	0.28	1.234303869	0.045668375	1	nosig
Smooth_moscle_cells	ENSMUSG00000030862	Cpxm2	0.929790179	0.28001813	83	100	0.133	0.08	-1.731024982	0.046090452	1	nosig
Smooth_moscle_cells	ENSMUSG00000031865	Dctn1	0.747570695	0.228440614	83	100	0.133	0.07	-1.709952416	0.046439258	1	nosig
Smooth_moscle_cells	ENSMUSG00000063142	Kcnma1	1.443627075	4.594711136	83	100	0.217	0.3	1.670207525	0.046672749	1	nosig
Smooth_moscle_cells	ENSMUSG00000004897	Hdgf	0.142490696	0.504518619	83	100	0.024	0.11	1.823313586	0.04725144	1	nosig
Smooth_moscle_cells	ENSMUSG00000032648	Pygm	1.610060586	0.730814439	83	100	0.217	0.17	-1.13943014	0.047582664	1	nosig
Smooth_moscle_cells	ENSMUSG00000006920	Ezh1	0.322443575	0.856714419	83	100	0.048	0.15	1.40948868	0.049079579	1	nosig
Smooth_moscle_cells	ENSMUSG00000038014	Fam120a	0.844910491	1.866005053	83	100	0.157	0.31	1.142989048	0.049236735	1	nosig
Smooth_moscle_cells	ENSMUSG00000027652	Ralgapb	0.492539326	1.354267528	83	100	0.096	0.23	1.459015584	0.04945087	1	nosig
Smooth_moscle_cells	ENSMUSG00000110101	Gm6249	0.428775324	1.474726385	83	100	0.072	0.19	1.781914915	0.049981139	1	nosig
Smooth_moscle_cells	ENSMUSG00000042439	Zfp532	0.513294099	1.169297895	83	100	0.084	0.21	1.187627281	0.050438601	1	nosig
Smooth_moscle_cells	ENSMUSG00000007867	Ift43	0.523995938	1.142465136	83	100	0.072	0.19	1.12437358	0.050463059	1	nosig
Smooth_moscle_cells	ENSMUSG00000054728	Phactr1	0.496905359	2.396785136	83	100	0.096	0.22	2.269827461	0.051239562	1	nosig
Smooth_moscle_cells	ENSMUSG00000027108	Ola1	0.628888668	0.109329813	83	100	0.108	0.04	-2.523028181	0.051261398	1	nosig
Smooth_moscle_cells	ENSMUSG00000032449	Slc25a36	0.078744006	0.55175051	83	100	0.024	0.11	2.807204534	0.051686331	1	nosig
Smooth_moscle_cells	ENSMUSG00000071074	Yipf3	0.58825078	0.132164312	83	100	0.12	0.03	-2.153252714	0.052082886	1	nosig
Smooth_moscle_cells	ENSMUSG00000037750	Fam222b	0.284178867	0.608351696	83	100	0.036	0.12	1.09783588	0.052561277	1	nosig
Smooth_moscle_cells	ENSMUSG00000024164	C3	2.397285354	0.841933044	83	100	0.169	0.14	-1.50951307	0.052631668	1	nosig
Smooth_moscle_cells	ENSMUSG00000057406	Nsd2	0.303393147	1.164849423	83	100	0.072	0.15	1.940531474	0.052908034	1	nosig
Smooth_moscle_cells	ENSMUSG00000035934	Pknox2	0.231341863	0.840795938	83	100	0.06	0.17	1.861277433	0.053015685	1	nosig
Smooth_moscle_cells	ENSMUSG00000020225	Tmbim4	0.957534807	0.326549753	83	100	0.181	0.09	-1.55173104	0.054552307	1	nosig
Smooth_moscle_cells	ENSMUSG00000018736	Ndel1	0.475565221	1.231549434	83	100	0.108	0.24	1.37257323	0.054560313	1	nosig
Smooth_moscle_cells	ENSMUSG00000055024	Ep300	0.622534843	1.432903294	83	100	0.12	0.26	1.202583708	0.055264046	1	nosig
Smooth_moscle_cells	ENSMUSG00000043866	Taf10	0.633540175	0.15163248	83	100	0.12	0.03	-2.062133868	0.055763659	1	nosig
Smooth_moscle_cells	ENSMUSG00000027955	Gask1b	0.359623591	1.687667129	83	100	0.06	0.17	2.23015518	0.056748641	1	nosig
Smooth_moscle_cells	ENSMUSG00000010453	Kansl3	0.927563609	0.31442525	83	100	0.181	0.07	-1.560425905	0.057160197	1	nosig
Smooth_moscle_cells	ENSMUSG00000031652	N4bp1	0.817050764	0.263505958	83	100	0.157	0.07	-1.632219301	0.057683167	1	nosig
Smooth_moscle_cells	ENSMUSG00000020523	Fam114a2	0.200340489	0.635078011	83	100	0.036	0.13	1.663987005	0.058167525	1	nosig
Smooth_moscle_cells	ENSMUSG00000034154	Ino80	1.541249914	0.744679339	83	100	0.253	0.17	-1.04930946	0.058861098	1	nosig
Smooth_moscle_cells	ENSMUSG00000038582	Pptc7	0.756813368	0.253409253	83	100	0.145	0.08	-1.578089781	0.059050368	1	nosig
Smooth_moscle_cells	ENSMUSG00000026223	Itm2c	0.375978244	0.982640264	83	100	0.072	0.19	1.385777318	0.059519902	1	nosig
Smooth_moscle_cells	ENSMUSG00000087361	0610043K17Rik	0.53412113	1.643211126	83	100	0.096	0.22	1.621096704	0.059764704	1	nosig
Smooth_moscle_cells	ENSMUSG00000074247	Dda1	0.124112298	0.603305887	83	100	0.024	0.11	2.280320751	0.059766392	1	nosig
Smooth_moscle_cells	ENSMUSG00000096910	Zfp955b	0.148398755	0.775783313	83	100	0.024	0.11	2.385388866	0.060144526	1	nosig
Smooth_moscle_cells	ENSMUSG00000037936	Scarb1	0.204308953	0.47733029	83	100	0.036	0.12	1.223831715	0.060779382	1	nosig
Smooth_moscle_cells	ENSMUSG00000034024	Cct2	1.178246991	0.588051639	83	100	0.241	0.11	-1.002504367	0.061637385	1	nosig
Smooth_moscle_cells	ENSMUSG00000062077	Trim54	0.997275928	0.377594514	83	100	0.169	0.06	-1.400917554	0.062112845	1	nosig
Smooth_moscle_cells	ENSMUSG00000026509	Capn2	0.634811851	1.557323572	83	100	0.133	0.27	1.294533155	0.06272821	1	nosig
Smooth_moscle_cells	ENSMUSG00000029860	Zyx	0.967125697	3.081028998	83	100	0.205	0.29	1.671534606	0.063168061	1	nosig
Smooth_moscle_cells	ENSMUSG00000038174	Fam126b	0.445461026	0.909375147	83	100	0.084	0.2	1.02941117	0.06348423	1	nosig
Smooth_moscle_cells	ENSMUSG00000033793	Atp6v1h	0.355654069	1.106874067	83	100	0.084	0.2	1.637669263	0.064025882	1	nosig
Smooth_moscle_cells	ENSMUSG00000029247	Paics	0.162749208	0.693241625	83	100	0.036	0.13	2.09002967	0.064373402	1	nosig
Smooth_moscle_cells	ENSMUSG00000034932	Mrpl54	0.737248204	0.198002056	83	100	0.145	0.05	-1.896102221	0.064465331	1	nosig
Smooth_moscle_cells	ENSMUSG00000017057	Il13ra1	0.19473514	0.66246337	83	100	0.036	0.13	1.765804542	0.064542386	1	nosig
Smooth_moscle_cells	ENSMUSG00000006673	Qrich1	0.159807122	0.723779077	83	100	0.036	0.13	2.17851452	0.064639039	1	nosig
Smooth_moscle_cells	ENSMUSG00000008036	Ap2s1	0.152411447	0.560172465	83	100	0.036	0.13	1.877211064	0.064742615	1	nosig
Smooth_moscle_cells	ENSMUSG00000002881	Nab1	0.708766601	1.505153042	83	100	0.133	0.27	1.08641997	0.065022752	1	nosig
Smooth_moscle_cells	ENSMUSG00000039178	Tbc1d19	0.583398702	0.103145867	83	100	0.108	0.03	-2.498645417	0.065250998	1	nosig
Smooth_moscle_cells	ENSMUSG00000022940	Pigp	0.879039939	0.285796639	83	100	0.157	0.06	-1.620599169	0.065255567	1	nosig
Smooth_moscle_cells	ENSMUSG00000070808	Bicra	0.184671637	0.743712236	83	100	0.036	0.13	2.009195164	0.065559993	1	nosig
Smooth_moscle_cells	ENSMUSG00000023092	Fhl1	0.576183766	2.068980919	83	100	0.096	0.21	1.844138784	0.065586121	1	nosig
Smooth_moscle_cells	ENSMUSG00000035967	Ints6l	1.408266376	0.641642251	83	100	0.229	0.13	-1.133956815	0.065742889	1	nosig
Smooth_moscle_cells	ENSMUSG00000006344	Ggt5	0.24081331	0.750391833	83	100	0.048	0.15	1.639322273	0.066068027	1	nosig
Smooth_moscle_cells	ENSMUSG00000034484	Snx2	0.932904584	0.306341452	83	100	0.181	0.08	-1.606272707	0.066083898	1	nosig
Smooth_moscle_cells	ENSMUSG00000039620	Trmt9b	0.204848759	0.721383011	83	100	0.048	0.15	1.815702169	0.066414585	1	nosig
Smooth_moscle_cells	ENSMUSG00000025208	Mrpl43	0.654412397	0.178603712	83	100	0.133	0.04	-1.872850916	0.06653565	1	nosig
Smooth_moscle_cells	ENSMUSG00000044155	Lsm8	0.578692182	0.111119493	83	100	0.108	0.03	-2.379635764	0.066678027	1	nosig
Smooth_moscle_cells	ENSMUSG00000031751	Amfr	0.240150388	0.816282077	83	100	0.048	0.15	1.764705751	0.066886988	1	nosig
Smooth_moscle_cells	ENSMUSG00000029267	Mtf2	0.284142108	1.012048874	83	100	0.048	0.15	1.83222931	0.066903973	1	nosig
Smooth_moscle_cells	ENSMUSG00000021665	Hexb	0.649108668	0.176286921	83	100	0.133	0.05	-1.879938673	0.06740622	1	nosig
Smooth_moscle_cells	ENSMUSG00000027111	Itga6	0.622957584	0.113882663	83	100	0.108	0.04	-2.450551103	0.067632866	1	nosig
Smooth_moscle_cells	ENSMUSG00000022641	Bbx	0.858866417	1.739832359	83	100	0.157	0.3	1.018357588	0.067754929	1	nosig
Smooth_moscle_cells	ENSMUSG00000028461	Ccdc107	0.736594123	1.649557626	83	100	0.133	0.27	1.163028995	0.068010917	1	nosig
Smooth_moscle_cells	ENSMUSG00000025666	Tmem47	0.797172431	0.307233243	83	100	0.145	0.09	-1.375268958	0.068086637	1	nosig
Smooth_moscle_cells	ENSMUSG00000033808	Tmem87a	1.099753148	0.428308825	83	100	0.193	0.09	-1.360250805	0.069566411	1	nosig
Smooth_moscle_cells	ENSMUSG00000086859	Snhg20	0.676998771	0.182844679	83	100	0.145	0.05	-1.887958844	0.069942006	1	nosig
Smooth_moscle_cells	ENSMUSG00000020023	Tmcc3	0.788817367	2.216347527	83	100	0.12	0.25	1.490303107	0.070605233	1	nosig
Smooth_moscle_cells	ENSMUSG00000030222	Rerg	1.474669504	0.727025669	83	100	0.205	0.09	-1.020212856	0.0729558	1	nosig
Smooth_moscle_cells	ENSMUSG00000030770	Parva	0.802541204	1.990856078	83	100	0.157	0.26	1.310634269	0.073336873	1	nosig
Smooth_moscle_cells	ENSMUSG00000022982	Sod1	0.426126426	1.119893363	83	100	0.084	0.2	1.393798236	0.074110523	1	nosig
Smooth_moscle_cells	ENSMUSG00000031697	Orc6	0.523872234	0.109660238	83	100	0.108	0.03	-2.255134846	0.074163354	1	nosig
Smooth_moscle_cells	ENSMUSG00000062580	Timm17a	0.950119143	0.400337598	83	100	0.193	0.08	-1.246682831	0.074312077	1	nosig
Smooth_moscle_cells	ENSMUSG00000070372	Capza1	0.352555672	0.734241685	83	100	0.072	0.18	1.058191253	0.074537601	1	nosig
Smooth_moscle_cells	ENSMUSG00000034042	Gpbp1l1	0.363613424	1.012776001	83	100	0.084	0.2	1.477583487	0.074637678	1	nosig
Smooth_moscle_cells	ENSMUSG00000026469	Xpr1	0.48158714	1.693292878	83	100	0.096	0.21	1.813748415	0.074844578	1	nosig
Smooth_moscle_cells	ENSMUSG00000042331	Specc1	0.546926332	1.943676118	83	100	0.108	0.21	1.829179873	0.075409272	1	nosig
Smooth_moscle_cells	ENSMUSG00000024420	Zfp521	0.979614236	2.731517068	83	100	0.157	0.28	1.479322344	0.075468389	1	nosig
Smooth_moscle_cells	ENSMUSG00000029649	Pomp	0.866215807	0.412561469	83	100	0.157	0.06	-1.069934303	0.076139107	1	nosig
Smooth_moscle_cells	ENSMUSG00000038587	Akap12	1.432511014	0.620793727	83	100	0.229	0.11	-1.206228676	0.077745208	1	nosig
Smooth_moscle_cells	ENSMUSG00000031729	Ist1	0.487522984	0.113863166	83	100	0.108	0.04	-2.097198516	0.079449068	1	nosig
Smooth_moscle_cells	ENSMUSG00000039100	Marchf6	1.462489776	0.649298981	83	100	0.241	0.12	-1.171348157	0.079511588	1	nosig
Smooth_moscle_cells	ENSMUSG00000039463	Slc9a8	0.517079766	0.131590223	83	100	0.108	0.05	-1.973517596	0.083010686	1	nosig
Smooth_moscle_cells	ENSMUSG00000015092	Edf1	1.138315912	0.509442356	83	100	0.205	0.12	-1.159753752	0.083401537	1	nosig
Smooth_moscle_cells	ENSMUSG00000007613	Tgfbr1	0.365346577	1.342740621	83	100	0.06	0.15	1.87755566	0.083633671	1	nosig
Smooth_moscle_cells	ENSMUSG00000001349	Cnn1	1.077417835	2.968572166	83	100	0.12	0.24	1.462106035	0.083795314	1	nosig
Smooth_moscle_cells	ENSMUSG00000079509	Zfx	1.288775038	0.523793054	83	100	0.181	0.13	-1.298768156	0.08445166	1	nosig
Smooth_moscle_cells	ENSMUSG00000022336	Eif3e	0.235517752	0.640791944	83	100	0.048	0.14	1.443632892	0.086314865	1	nosig
Smooth_moscle_cells	ENSMUSG00000038387	Rras	0.300682811	1.072484271	83	100	0.072	0.17	1.834296975	0.086377282	1	nosig
Smooth_moscle_cells	ENSMUSG00000030852	Tacc2	1.560545004	3.125151313	83	100	0.253	0.4	1.001829798	0.086528901	1	nosig
Smooth_moscle_cells	ENSMUSG00000041926	Rnpep	0.292180008	0.590453055	83	100	0.036	0.11	1.014715524	0.087217841	1	nosig
Smooth_moscle_cells	ENSMUSG00000045503	Sys1	0.594383805	0.220888869	83	100	0.145	0.05	-1.427663806	0.087455013	1	nosig
Smooth_moscle_cells	ENSMUSG00000060675	Plaat3	0.628233791	0.165583742	83	100	0.133	0.05	-1.923099124	0.089152557	1	nosig
Smooth_moscle_cells	ENSMUSG00000046707	Csnk2a2	0.265857643	0.692834802	83	100	0.048	0.14	1.381523116	0.089521335	1	nosig
Smooth_moscle_cells	ENSMUSG00000046897	Zfp740	0.155755927	0.448100117	83	100	0.036	0.12	1.523930006	0.089689122	1	nosig
Smooth_moscle_cells	ENSMUSG00000036854	Hspb6	0.678596056	1.488336745	83	100	0.108	0.23	1.132960377	0.089862494	1	nosig
Smooth_moscle_cells	ENSMUSG00000006526	Stimate	0.235221718	0.628998559	83	100	0.048	0.14	1.418651585	0.090595586	1	nosig
Smooth_moscle_cells	ENSMUSG00000022965	Ifngr2	0.495604295	1.221316262	83	100	0.12	0.24	1.301003294	0.091961767	1	nosig
Smooth_moscle_cells	ENSMUSG00000036093	Arl5a	0.199566955	0.639522233	83	100	0.06	0.16	1.679624503	0.092256666	1	nosig
Smooth_moscle_cells	ENSMUSG00000031534	Smim19	0.505654878	0.122829322	83	100	0.108	0.03	-2.040609252	0.093158375	1	nosig
Smooth_moscle_cells	ENSMUSG00000001576	Ergic1	0.467072575	0.940784851	83	100	0.096	0.21	1.010062588	0.094220362	1	nosig
Smooth_moscle_cells	ENSMUSG00000026797	Stxbp1	0.257277799	0.73366651	83	100	0.06	0.16	1.511433446	0.094956016	1	nosig
Smooth_moscle_cells	ENSMUSG00000079020	Slc45a4	1.254550172	0.541046701	83	100	0.193	0.12	-1.213193503	0.094981224	1	nosig
Smooth_moscle_cells	ENSMUSG00000071064	Zfp827	0.187647806	0.519119888	83	100	0.036	0.12	1.467549594	0.095070736	1	nosig
Smooth_moscle_cells	ENSMUSG00000018965	Ywhah	0.341122789	1.219565067	83	100	0.072	0.15	1.837699117	0.095189724	1	nosig
Smooth_moscle_cells	ENSMUSG00000040466	Blvrb	0.741128627	0.232196087	83	100	0.108	0.07	-1.673953749	0.095929652	1	nosig
Smooth_moscle_cells	ENSMUSG00000052684	Jun	1.223226988	0.595402418	83	100	0.229	0.11	-1.038630808	0.096298007	1	nosig
Smooth_moscle_cells	ENSMUSG00000024104	Washc2	0.202019982	0.653828888	83	100	0.048	0.14	1.693921798	0.096332736	1	nosig
Smooth_moscle_cells	ENSMUSG00000024871	Doc2g	0.625321041	0.184705479	83	100	0.133	0.05	-1.758820228	0.09653563	1	nosig
Smooth_moscle_cells	ENSMUSG00000026701	Prdx6	0.904720769	0.336280981	83	100	0.157	0.06	-1.427535905	0.096867574	1	nosig
Smooth_moscle_cells	ENSMUSG00000035863	Palm	0.233674327	0.796922216	83	100	0.048	0.14	1.769503434	0.096947168	1	nosig
Smooth_moscle_cells	ENSMUSG00000024404	Riok3	1.486083373	0.666671211	83	100	0.229	0.12	-1.156348414	0.097090173	1	nosig
Smooth_moscle_cells	ENSMUSG00000037395	Rcor3	0.845466513	0.292079476	83	100	0.12	0.08	-1.533063404	0.097176232	1	nosig
Smooth_moscle_cells	ENSMUSG00000035152	Ap2b1	0.140819636	0.441234263	83	100	0.036	0.12	1.646999097	0.097498024	1	nosig
Smooth_moscle_cells	ENSMUSG00000024393	Prrc2a	0.291175215	0.855130973	83	100	0.048	0.14	1.553931156	0.097723124	1	nosig
Smooth_moscle_cells	ENSMUSG00000017009	Sdc4	0.230502655	0.510971405	83	100	0.036	0.11	1.148115752	0.097743889	1	nosig
Smooth_moscle_cells	ENSMUSG00000021193	Pitrm1	0.596502365	0.190350788	83	100	0.108	0.03	-1.647351437	0.097932819	1	nosig
Smooth_moscle_cells	ENSMUSG00000025613	Cct8	0.895801056	0.419788408	83	100	0.169	0.07	-1.093333449	0.098420238	1	nosig
Smooth_moscle_cells	ENSMUSG00000031668	Eif2ak3	0.166889576	0.836413464	83	100	0.036	0.11	2.324630712	0.098582369	1	nosig
Smooth_moscle_cells	ENSMUSG00000004455	Ppp1cc	0.289685045	0.792975493	83	100	0.036	0.12	1.45247506	0.098853058	1	nosig
Smooth_moscle_cells	ENSMUSG00000026623	Lpgat1	0.972398459	0.378850597	83	100	0.157	0.08	-1.359686183	0.098886856	1	nosig
Smooth_moscle_cells	ENSMUSG00000058239	Usf2	0.198279908	0.61365875	83	100	0.036	0.12	1.629405775	0.099082714	1	nosig
Smooth_moscle_cells	ENSMUSG00000023286	Ube2j2	0.545304155	0.134523522	83	100	0.108	0.04	-2.018395181	0.099494157	1	nosig
Smooth_moscle_cells	ENSMUSG00000038473	Nos1ap	0.163527146	0.748527403	83	100	0.036	0.12	2.193835743	0.099934797	1	nosig
Smooth_moscle_cells	ENSMUSG00000039529	Atp8b1	1.450473106	0.666115175	83	100	0.229	0.13	-1.122562886	0.100072255	1	nosig
Smooth_moscle_cells	ENSMUSG00000024913	Lrp5	0.225466241	0.780383937	83	100	0.048	0.14	1.790817779	0.100372195	1	nosig
Smooth_moscle_cells	ENSMUSG00000037225	Fgf2	0.189305252	0.586938197	83	100	0.036	0.12	1.631978046	0.100384173	1	nosig
Smooth_moscle_cells	ENSMUSG00000021929	Kpna3	0.227275605	0.748967303	83	100	0.048	0.14	1.720017874	0.100516352	1	nosig
Smooth_moscle_cells	ENSMUSG00000078794	Dact3	0.156736356	0.642612008	83	100	0.036	0.12	2.034912403	0.100583233	1	nosig
Smooth_moscle_cells	ENSMUSG00000069171	Nr2f1	0.763215523	0.200262332	83	100	0.12	0.04	-1.92966822	0.101039118	1	nosig
Smooth_moscle_cells	ENSMUSG00000061981	Flot2	0.197690314	0.668164256	83	100	0.036	0.12	1.756446934	0.101802408	1	nosig
Smooth_moscle_cells	ENSMUSG00000048416	Mlf1	0.955901157	0.336203709	83	100	0.157	0.07	-1.507247673	0.102059441	1	nosig
Smooth_moscle_cells	ENSMUSG00000069045	Ddx3y	0.554705523	1.352064156	83	100	0.096	0.21	1.285216255	0.102096089	1	nosig
Smooth_moscle_cells	ENSMUSG00000056268	Dennd1b	0.740028299	1.830321306	83	100	0.12	0.24	1.306328467	0.102541571	1	nosig
Smooth_moscle_cells	ENSMUSG00000024544	Ldlrad4	1.848700711	3.84097568	83	100	0.301	0.38	1.054920669	0.102602941	1	nosig
Smooth_moscle_cells	ENSMUSG00000039987	Phtf2	1.908868507	0.88237128	83	100	0.253	0.15	-1.11317207	0.104131969	1	nosig
Smooth_moscle_cells	ENSMUSG00000021116	Eif2s1	0.868162391	0.330064814	83	100	0.157	0.08	-1.394944714	0.104643349	1	nosig
Smooth_moscle_cells	ENSMUSG00000022661	Cd200	1.92096166	4.021273963	83	100	0.301	0.4	1.065784678	0.104887866	1	nosig
Smooth_moscle_cells	ENSMUSG00000054690	Emcn	1.426789664	0.603687968	83	100	0.217	0.11	-1.240759869	0.105241315	1	nosig
Smooth_moscle_cells	ENSMUSG00000022498	Txndc11	0.792077317	0.356500723	83	100	0.145	0.1	-1.151513762	0.10713958	1	nosig
Smooth_moscle_cells	ENSMUSG00000001995	Sipa1l2	0.812388115	0.309951825	83	100	0.145	0.08	-1.389837329	0.107508723	1	nosig
Smooth_moscle_cells	ENSMUSG00000037857	Nufip2	0.839228289	1.748855764	83	100	0.169	0.3	1.059186688	0.107936761	1	nosig
Smooth_moscle_cells	ENSMUSG00000028292	Rars2	0.824039186	0.28144618	83	100	0.157	0.07	-1.549516431	0.110247998	1	nosig
Smooth_moscle_cells	ENSMUSG00000002846	Timmdc1	0.829973328	0.275979211	83	100	0.145	0.06	-1.588156531	0.110264649	1	nosig
Smooth_moscle_cells	ENSMUSG00000063382	Bcl9l	0.357992008	1.026425602	83	100	0.084	0.18	1.519367385	0.110294273	1	nosig
Smooth_moscle_cells	ENSMUSG00000005698	Ctcf	0.597526675	1.473916809	83	100	0.108	0.22	1.302436526	0.11039036	1	nosig
Smooth_moscle_cells	ENSMUSG00000041757	Plekha6	0.592540391	0.175435825	83	100	0.12	0.04	-1.755391458	0.110558835	1	nosig
Smooth_moscle_cells	ENSMUSG00000053825	Ppfia2	0.483226035	1.589283643	83	100	0.084	0.18	1.717398787	0.110997227	1	nosig
Smooth_moscle_cells	ENSMUSG00000051185	Fam174a	0.921739264	0.41391221	83	100	0.169	0.07	-1.154841903	0.111277564	1	nosig
Smooth_moscle_cells	ENSMUSG00000026313	Hdac4	0.431832992	0.958382774	83	100	0.084	0.19	1.149944988	0.111407024	1	nosig
Smooth_moscle_cells	ENSMUSG00000042524	Sun2	0.46943466	1.246304455	83	100	0.084	0.19	1.408468731	0.112300912	1	nosig
Smooth_moscle_cells	ENSMUSG00000041720	Pi4ka	0.367890547	0.816727343	83	100	0.084	0.19	1.150362454	0.112392309	1	nosig
Smooth_moscle_cells	ENSMUSG00000001240	Ramp2	1.167158321	0.309073079	83	100	0.12	0.06	-1.916637263	0.113049627	1	nosig
Smooth_moscle_cells	ENSMUSG00000025531	Chm	0.919608036	0.322905199	83	100	0.157	0.08	-1.50961856	0.113630679	1	nosig
Smooth_moscle_cells	ENSMUSG00000036097	Slf2	0.376204169	0.957765338	83	100	0.084	0.19	1.347923573	0.113931192	1	nosig
Smooth_moscle_cells	ENSMUSG00000039914	Coq10a	0.598889504	0.238423894	83	100	0.12	0.04	-1.328396928	0.114083704	1	nosig
Smooth_moscle_cells	ENSMUSG00000007739	Cct4	1.272933494	0.59375082	83	100	0.181	0.12	-1.100097912	0.115334794	1	nosig
Smooth_moscle_cells	ENSMUSG00000016494	Cd34	1.122202288	0.415759295	83	100	0.169	0.08	-1.432293928	0.115777491	1	nosig
Smooth_moscle_cells	ENSMUSG00000033335	Dnm2	1.161158919	0.536413881	83	100	0.217	0.12	-1.114002275	0.116346283	1	nosig
Smooth_moscle_cells	ENSMUSG00000029675	Eln	3.813999318	8.264575317	83	100	0.301	0.38	1.115615732	0.116628091	1	nosig
Smooth_moscle_cells	ENSMUSG00000001435	Col18a1	1.878057404	4.37261494	83	100	0.217	0.32	1.219211325	0.116711411	1	nosig
Smooth_moscle_cells	ENSMUSG00000057236	Rbbp4	0.362236398	1.281932047	83	100	0.072	0.17	1.823030682	0.118091089	1	nosig
Smooth_moscle_cells	ENSMUSG00000028932	Psmc2	0.694974895	0.241742951	83	100	0.12	0.07	-1.523097948	0.118642063	1	nosig
Smooth_moscle_cells	ENSMUSG00000027488	Snta1	0.325161272	0.931541722	83	100	0.072	0.17	1.518176192	0.119504006	1	nosig
Smooth_moscle_cells	ENSMUSG00000000711	Rab5b	0.368171027	0.799127747	83	100	0.06	0.15	1.117838769	0.119899559	1	nosig
Smooth_moscle_cells	ENSMUSG00000021130	Galnt16	0.878544338	0.286604999	83	100	0.108	0.07	-1.615712244	0.120125671	1	nosig
Smooth_moscle_cells	ENSMUSG00000020346	Mgat1	0.601785241	0.218955064	83	100	0.12	0.04	-1.458194873	0.120276821	1	nosig
Smooth_moscle_cells	ENSMUSG00000035248	Tut7	0.447591541	0.959681226	83	100	0.072	0.17	1.100200534	0.120700901	1	nosig
Smooth_moscle_cells	ENSMUSG00000030982	Vps35l	1.111571709	0.390991444	83	100	0.157	0.09	-1.507152926	0.120757321	1	nosig
Smooth_moscle_cells	ENSMUSG00000017188	Coa3	0.383259519	1.130484524	83	100	0.084	0.14	1.560298947	0.121144041	1	nosig
Smooth_moscle_cells	ENSMUSG00000059146	Ntrk3	1.043276223	3.009809287	83	100	0.157	0.27	1.528460545	0.121339125	1	nosig
Smooth_moscle_cells	ENSMUSG00000026142	Rhbdd1	0.661285351	0.250439172	83	100	0.12	0.04	-1.400454905	0.121934284	1	nosig
Smooth_moscle_cells	ENSMUSG00000031708	Tecr	1.442782725	0.699205682	83	100	0.241	0.14	-1.044958912	0.122973634	1	nosig
Smooth_moscle_cells	ENSMUSG00000026374	Tsn	0.712458947	0.221648926	83	100	0.133	0.06	-1.68408225	0.12353197	1	nosig
Smooth_moscle_cells	ENSMUSG00000086220	Gm16599	0.941185545	0.331922818	83	100	0.145	0.08	-1.503350046	0.123768476	1	nosig
Smooth_moscle_cells	ENSMUSG00000028399	Ptprd	1.173483118	2.522439107	83	100	0.108	0.22	1.103956612	0.12455203	1	nosig
Smooth_moscle_cells	ENSMUSG00000040940	Arhgef1	0.894315825	0.349767417	83	100	0.157	0.08	-1.354137402	0.125140088	1	nosig
Smooth_moscle_cells	ENSMUSG00000021686	Ap3b1	0.607181051	1.406302633	83	100	0.145	0.23	1.211573419	0.12562337	1	nosig
Smooth_moscle_cells	ENSMUSG00000030591	Psmd8	0.67872126	0.234806119	83	100	0.133	0.05	-1.530947453	0.126291404	1	nosig
Smooth_moscle_cells	ENSMUSG00000052915	Msl1	0.328559358	0.859091766	83	100	0.072	0.17	1.386387103	0.12665754	1	nosig
Smooth_moscle_cells	ENSMUSG00000046169	Adamts6	0.489953323	1.270593892	83	100	0.072	0.17	1.374605886	0.127167348	1	nosig
Smooth_moscle_cells	ENSMUSG00000056755	Grm7	1.051511195	2.351182694	83	100	0.048	0.13	1.160846599	0.127389243	1	nosig
Smooth_moscle_cells	ENSMUSG00000033940	Brk1	0.743757042	0.263221318	83	100	0.12	0.07	-1.498201059	0.127422175	1	nosig
Smooth_moscle_cells	ENSMUSG00000033849	B3galt2	0.64849208	0.17908643	83	100	0.108	0.04	-1.855850025	0.129657991	1	nosig
Smooth_moscle_cells	ENSMUSG00000041426	Hibch	0.88159908	0.283541046	83	100	0.145	0.06	-1.636220034	0.129861012	1	nosig
Smooth_moscle_cells	ENSMUSG00000032423	Syncrip	1.075546826	0.519251206	83	100	0.181	0.13	-1.050422084	0.130313055	1	nosig
Smooth_moscle_cells	ENSMUSG00000051234	Rnf7	0.769473911	0.276075491	83	100	0.145	0.06	-1.478474596	0.131099977	1	nosig
Smooth_moscle_cells	ENSMUSG00000041126	H2az2	0.732849307	0.351708296	83	100	0.12	0.09	-1.058923919	0.131502858	1	nosig
Smooth_moscle_cells	ENSMUSG00000024829	Mrpl21	0.934537738	0.413405434	83	100	0.145	0.06	-1.176501003	0.131602406	1	nosig
Smooth_moscle_cells	ENSMUSG00000039703	Nploc4	1.01122688	0.431555359	83	100	0.133	0.09	-1.228297575	0.132326297	1	nosig
Smooth_moscle_cells	ENSMUSG00000011752	Pgam1	0.318680891	1.011774652	83	100	0.072	0.15	1.666393526	0.133603631	1	nosig
Smooth_moscle_cells	ENSMUSG00000021794	Glud1	0.772686366	1.584645171	83	100	0.145	0.26	1.036109326	0.134192204	1	nosig
Smooth_moscle_cells	ENSMUSG00000032875	Arhgef17	0.750801926	1.72453373	83	100	0.145	0.25	1.199593603	0.135368648	1	nosig
Smooth_moscle_cells	ENSMUSG00000021716	Srek1ip1	0.637816448	0.183875946	83	100	0.108	0.05	-1.793850328	0.136411572	1	nosig
Smooth_moscle_cells	ENSMUSG00000034525	Ice1	0.976435003	0.438204674	83	100	0.193	0.1	-1.155737692	0.136437146	1	nosig
Smooth_moscle_cells	ENSMUSG00000047446	Arl4a	0.622542196	0.184230895	83	100	0.108	0.04	-1.756105455	0.1368161	1	nosig
Smooth_moscle_cells	ENSMUSG00000002265	Peg3	0.227684989	0.556674196	83	100	0.048	0.13	1.289419674	0.136936722	1	nosig
Smooth_moscle_cells	ENSMUSG00000073616	Cops9	0.294744387	0.695719002	83	100	0.048	0.13	1.23875835	0.136946912	1	nosig
Smooth_moscle_cells	ENSMUSG00000095115	Itpripl2	0.178940585	0.678574536	83	100	0.048	0.12	1.922433229	0.137044938	1	nosig
Smooth_moscle_cells	ENSMUSG00000021493	Pdlim7	0.67832282	1.400610017	83	100	0.145	0.26	1.045901708	0.13802059	1	nosig
Smooth_moscle_cells	ENSMUSG00000026750	Psmb7	1.030892366	0.459066656	83	100	0.157	0.1	-1.166943866	0.138062328	1	nosig
Smooth_moscle_cells	ENSMUSG00000028295	Smim8	0.977852159	0.320864899	83	100	0.133	0.05	-1.607348359	0.138250797	1	nosig
Smooth_moscle_cells	ENSMUSG00000039840	Epg5	0.161748516	0.41307361	83	100	0.036	0.11	1.352103973	0.138774754	1	nosig
Smooth_moscle_cells	ENSMUSG00000031839	Hsbp1	0.235398663	0.603368916	83	100	0.048	0.13	1.35756059	0.138829942	1	nosig
Smooth_moscle_cells	ENSMUSG00000029765	Plxna4	1.535028091	0.574147624	83	100	0.169	0.1	-1.418614151	0.139420212	1	nosig
Smooth_moscle_cells	ENSMUSG00000052917	Senp7	0.532896268	1.263842828	83	100	0.096	0.2	1.245733871	0.139655996	1	nosig
Smooth_moscle_cells	ENSMUSG00000024900	Cpt1a	0.150379443	0.681980083	83	100	0.036	0.11	2.180374722	0.139662444	1	nosig
Smooth_moscle_cells	ENSMUSG00000041238	Rbbp8	0.57739787	0.230408185	83	100	0.133	0.05	-1.324997649	0.141018108	1	nosig
Smooth_moscle_cells	ENSMUSG00000000266	Mid2	0.148684516	0.388082918	83	100	0.036	0.11	1.383512235	0.141044943	1	nosig
Smooth_moscle_cells	ENSMUSG00000006386	Tek	0.746898846	0.283549207	83	100	0.133	0.05	-1.396998185	0.141431781	1	nosig
Smooth_moscle_cells	ENSMUSG00000021217	Tshz3	0.855054989	0.293200773	83	100	0.12	0.08	-1.543805046	0.141901998	1	nosig
Smooth_moscle_cells	ENSMUSG00000015002	Efr3a	0.642700853	1.468277681	83	100	0.096	0.2	1.191779342	0.141902799	1	nosig
Smooth_moscle_cells	ENSMUSG00000034723	Tmx4	1.372949847	0.572498948	83	100	0.205	0.11	-1.261787077	0.142001316	1	nosig
Smooth_moscle_cells	ENSMUSG00000028180	Zranb2	0.827971449	1.664987993	83	100	0.169	0.27	1.007771261	0.142081518	1	nosig
Smooth_moscle_cells	ENSMUSG00000027695	Pld1	0.502290565	1.08706445	83	100	0.096	0.2	1.113688911	0.142708619	1	nosig
Smooth_moscle_cells	ENSMUSG00000030220	Arhgdib	0.154295402	0.605000983	83	100	0.036	0.11	1.970546137	0.143195517	1	nosig
Smooth_moscle_cells	ENSMUSG00000030061	Uba3	0.212893153	0.635295748	83	100	0.036	0.11	1.576848381	0.143339424	1	nosig
Smooth_moscle_cells	ENSMUSG00000027894	Slc6a17	0.762144024	0.236460063	83	100	0.133	0.06	-1.688046403	0.143528672	1	nosig
Smooth_moscle_cells	ENSMUSG00000084799	Ino80dos	0.223744403	0.597460724	83	100	0.036	0.11	1.416589083	0.14353283	1	nosig
Smooth_moscle_cells	ENSMUSG00000054716	Zfp771	0.20915554	0.562652675	83	100	0.036	0.11	1.427235194	0.143656686	1	nosig
Smooth_moscle_cells	ENSMUSG00000021681	Aggf1	0.947176581	0.403596265	83	100	0.169	0.1	-1.230515479	0.144179242	1	nosig
Smooth_moscle_cells	ENSMUSG00000079215	Zfp664	0.545531447	0.159978387	83	100	0.108	0.05	-1.769148258	0.144481077	1	nosig
Smooth_moscle_cells	ENSMUSG00000028163	Nfkb1	0.669458803	1.424705544	83	100	0.157	0.25	1.089482366	0.146448777	1	nosig
Smooth_moscle_cells	ENSMUSG00000062209	Erbb4	1.375286527	4.790136367	83	100	0.048	0.13	1.800259727	0.146768356	1	nosig
Smooth_moscle_cells	ENSMUSG00000022848	Slc49a4	0.208242641	0.741297263	83	100	0.048	0.13	1.831288649	0.146974659	1	nosig
Smooth_moscle_cells	ENSMUSG00000038759	Nup205	0.149909143	0.535702444	83	100	0.036	0.11	1.836650727	0.147066936	1	nosig
Smooth_moscle_cells	ENSMUSG00000046743	Fat4	0.220659348	0.658875604	83	100	0.048	0.13	1.577750529	0.147440371	1	nosig
Smooth_moscle_cells	ENSMUSG00000040591	1110051M20Rik	0.407019504	1.095049607	83	100	0.084	0.18	1.427603723	0.147885574	1	nosig
Smooth_moscle_cells	ENSMUSG00000090086	AI480526	0.176236785	0.470951408	83	100	0.036	0.11	1.417551051	0.148180591	1	nosig
Smooth_moscle_cells	ENSMUSG00000040713	Creg1	0.386224912	1.074291852	83	100	0.084	0.16	1.47563365	0.148211555	1	nosig
Smooth_moscle_cells	ENSMUSG00000050103	Agmo	1.151718381	0.411504395	83	100	0.12	0.08	-1.484582957	0.14849054	1	nosig
Smooth_moscle_cells	ENSMUSG00000005125	Ndrg1	0.236406198	0.659687514	83	100	0.048	0.13	1.480123483	0.148690499	1	nosig
Smooth_moscle_cells	ENSMUSG00000020155	Kcnmb1	0.176178202	0.853155808	83	100	0.036	0.11	2.27512424	0.148884909	1	nosig
Smooth_moscle_cells	ENSMUSG00000039686	Zer1	0.144964803	0.404211991	83	100	0.036	0.11	1.478771469	0.1490666	1	nosig
Smooth_moscle_cells	ENSMUSG00000042626	Shc1	0.131067904	0.48246566	83	100	0.036	0.11	1.879310509	0.149313495	1	nosig
Smooth_moscle_cells	ENSMUSG00000032353	Tmed3	0.45664569	0.1291725	83	100	0.108	0.04	-1.820975712	0.150339795	1	nosig
Smooth_moscle_cells	ENSMUSG00000055917	Zfp277	0.183534217	0.560242633	83	100	0.036	0.11	1.609474354	0.151432994	1	nosig
Smooth_moscle_cells	ENSMUSG00000024414	Mrpl27	0.179856036	0.586679036	83	100	0.036	0.11	1.705172837	0.152750628	1	nosig
Smooth_moscle_cells	ENSMUSG00000019054	Fis1	0.721673731	0.242758624	83	100	0.133	0.06	-1.57142992	0.152856365	1	nosig
Smooth_moscle_cells	ENSMUSG00000049313	Sorl1	0.215405198	0.66642218	83	100	0.036	0.11	1.628930215	0.153397559	1	nosig
Smooth_moscle_cells	ENSMUSG00000021635	Rad17	0.777330056	0.287760238	83	100	0.145	0.06	-1.433344362	0.153731065	1	nosig
Smooth_moscle_cells	ENSMUSG00000026321	Tnfrsf11a	0.178375566	0.66497191	83	100	0.036	0.11	1.89778376	0.153813983	1	nosig
Smooth_moscle_cells	ENSMUSG00000031095	Cul4b	0.126675083	0.402411034	83	100	0.036	0.11	1.666757118	0.153859184	1	nosig
Smooth_moscle_cells	ENSMUSG00000021190	Lgmn	0.171365075	0.617543297	83	100	0.036	0.11	1.848859144	0.153866445	1	nosig
Smooth_moscle_cells	ENSMUSG00000040043	Rbms2	0.409807859	1.111192651	83	100	0.084	0.17	1.438867236	0.154683517	1	nosig
Smooth_moscle_cells	ENSMUSG00000021361	Tmem14c	0.911782016	0.383913054	83	100	0.157	0.09	-1.247691819	0.155528205	1	nosig
Smooth_moscle_cells	ENSMUSG00000032328	Tmem30a	1.345476234	0.577686572	83	100	0.181	0.13	-1.219615548	0.1575072	1	nosig
Smooth_moscle_cells	ENSMUSG00000026924	Sec16a	0.905364552	0.395353447	83	100	0.157	0.09	-1.195150292	0.157577489	1	nosig
Smooth_moscle_cells	ENSMUSG00000029166	Mapre3	0.307166861	0.616900179	83	100	0.06	0.14	1.005778728	0.159101864	1	nosig
Smooth_moscle_cells	ENSMUSG00000029096	Htra3	0.922597131	0.366181888	83	100	0.108	0.09	-1.332902807	0.159106104	1	nosig
Smooth_moscle_cells	ENSMUSG00000054648	Zfp869	0.695044127	0.328286656	83	100	0.12	0.09	-1.081916625	0.160291559	1	nosig
Smooth_moscle_cells	ENSMUSG00000045576	St7l	0.556273556	1.264786087	83	100	0.108	0.21	1.184881708	0.161626896	1	nosig
Smooth_moscle_cells	ENSMUSG00000027583	Zbtb46	0.875130911	0.352414828	83	100	0.157	0.07	-1.311979748	0.161737524	1	nosig
Smooth_moscle_cells	ENSMUSG00000025887	Casp12	0.597039935	0.263424704	83	100	0.108	0.08	-1.180130844	0.164922692	1	nosig
Smooth_moscle_cells	ENSMUSG00000060904	Arl1	0.37124359	0.934769831	83	100	0.096	0.14	1.332010825	0.1652437	1	nosig
Smooth_moscle_cells	ENSMUSG00000042737	Dpm3	0.22234793	0.841866723	83	100	0.048	0.12	1.92029554	0.165644903	1	nosig
Smooth_moscle_cells	ENSMUSG00000063856	Gpx1	0.766009524	1.988111455	83	100	0.145	0.25	1.375848641	0.166226179	1	nosig
Smooth_moscle_cells	ENSMUSG00000060261	Gtf2i	0.617714067	1.23920297	83	100	0.108	0.21	1.004284299	0.169016176	1	nosig
Smooth_moscle_cells	ENSMUSG00000067212	H2-T23	0.672269708	0.174715853	83	100	0.108	0.05	-1.943418706	0.169889962	1	nosig
Smooth_moscle_cells	ENSMUSG00000043998	Mgat2	0.596623398	0.164819877	83	100	0.108	0.04	-1.855297055	0.170061971	1	nosig
Smooth_moscle_cells	ENSMUSG00000031557	Plekha2	0.391866396	0.793081997	83	100	0.072	0.16	1.016921959	0.170575066	1	nosig
Smooth_moscle_cells	ENSMUSG00000031732	Phlpp2	0.211676772	0.629635853	83	100	0.06	0.11	1.572202446	0.170716902	1	nosig
Smooth_moscle_cells	ENSMUSG00000018427	Ypel2	0.563969811	1.140105292	83	100	0.108	0.21	1.015347972	0.171744315	1	nosig
Smooth_moscle_cells	ENSMUSG00000026655	Fam107b	0.931137538	0.412493697	83	100	0.157	0.1	-1.174427434	0.17266638	1	nosig
Smooth_moscle_cells	ENSMUSG00000027175	Tcp11l1	0.634186276	0.204423547	83	100	0.108	0.05	-1.632867178	0.175610954	1	nosig
Smooth_moscle_cells	ENSMUSG00000021054	Sgpp1	0.349412158	0.709505502	83	100	0.048	0.12	1.021674553	0.176759931	1	nosig
Smooth_moscle_cells	ENSMUSG00000053080	2700081O15Rik	0.668283436	0.223508713	83	100	0.108	0.04	-1.579699576	0.1772213	1	nosig
Smooth_moscle_cells	ENSMUSG00000018474	Chd3	0.314299833	0.676645476	83	100	0.06	0.14	1.106012889	0.177480214	1	nosig
Smooth_moscle_cells	ENSMUSG00000029629	Phf14	0.651903089	1.458034115	83	100	0.12	0.22	1.161172716	0.178086647	1	nosig
Smooth_moscle_cells	ENSMUSG00000024197	Plin3	0.659443049	0.254494965	83	100	0.133	0.07	-1.373262943	0.178173961	1	nosig
Smooth_moscle_cells	ENSMUSG00000018287	Spag7	0.258960145	0.532966535	83	100	0.048	0.12	1.041028533	0.179405226	1	nosig
Smooth_moscle_cells	ENSMUSG00000031993	Snx19	0.656346154	0.29682141	83	100	0.12	0.08	-1.144595551	0.179682327	1	nosig
Smooth_moscle_cells	ENSMUSG00000058656	Samd12	0.955916032	0.3924114	83	100	0.108	0.04	-1.284300255	0.182021336	1	nosig
Smooth_moscle_cells	ENSMUSG00000047648	Fbxo30	1.056924291	0.480299766	83	100	0.193	0.11	-1.137701179	0.182888407	1	nosig
Smooth_moscle_cells	ENSMUSG00000024937	Ehbp1l1	0.45721859	1.078690802	83	100	0.096	0.19	1.238143657	0.183405687	1	nosig
Smooth_moscle_cells	ENSMUSG00000021737	Psmd6	0.670115198	0.239668404	83	100	0.133	0.07	-1.482982844	0.183430859	1	nosig
Smooth_moscle_cells	ENSMUSG00000021819	Zswim8	0.346202639	0.759814874	83	100	0.06	0.14	1.133804432	0.185611699	1	nosig
Smooth_moscle_cells	ENSMUSG00000029913	Prdm5	0.230356312	0.515511879	83	100	0.048	0.12	1.161792216	0.185737572	1	nosig
Smooth_moscle_cells	ENSMUSG00000021496	Pcbd2	0.314332297	0.708486625	83	100	0.06	0.14	1.172194821	0.186032501	1	nosig
Smooth_moscle_cells	ENSMUSG00000054737	Zfp182	0.736850302	0.267846607	83	100	0.133	0.07	-1.459621783	0.187063422	1	nosig
Smooth_moscle_cells	ENSMUSG00000057604	Lmcd1	0.526573321	1.318903779	83	100	0.12	0.16	1.324468412	0.187608288	1	nosig
Smooth_moscle_cells	ENSMUSG00000014867	Surf4	1.016438946	0.423766089	83	100	0.157	0.08	-1.261985034	0.187793248	1	nosig
Smooth_moscle_cells	ENSMUSG00000027651	Rprd1b	0.631157935	0.284274755	83	100	0.12	0.08	-1.150436219	0.187917474	1	nosig
Smooth_moscle_cells	ENSMUSG00000026705	Klhl20	0.544528101	0.266169115	83	100	0.108	0.04	-1.032386324	0.188248194	1	nosig
Smooth_moscle_cells	ENSMUSG00000038803	Ost4	0.611933804	0.24662561	83	100	0.108	0.04	-1.310703864	0.190079279	1	nosig
Smooth_moscle_cells	ENSMUSG00000052713	Zfp608	0.572987245	1.24583924	83	100	0.133	0.19	1.120407024	0.190252769	1	nosig
Smooth_moscle_cells	ENSMUSG00000102758	Naaladl2	0.444096719	1.990257095	83	100	0.072	0.14	2.16375665	0.191724882	1	nosig
Smooth_moscle_cells	ENSMUSG00000052544	St6galnac3	0.707842653	0.228401564	83	100	0.108	0.04	-1.631428461	0.192808046	1	nosig
Smooth_moscle_cells	ENSMUSG00000033721	Vav3	0.77029673	0.29458304	83	100	0.145	0.08	-1.386437549	0.192951635	1	nosig
Smooth_moscle_cells	ENSMUSG00000023939	Mrpl14	0.621795959	0.246159888	83	100	0.108	0.06	-1.336491591	0.194500632	1	nosig
Smooth_moscle_cells	ENSMUSG00000092368	A930015D03Rik	0.726211284	0.30929314	83	100	0.133	0.06	-1.231146783	0.194822562	1	nosig
Smooth_moscle_cells	ENSMUSG00000031835	Mbtps1	0.185976242	0.586497091	83	100	0.048	0.12	1.656476048	0.195359056	1	nosig
Smooth_moscle_cells	ENSMUSG00000034432	Cops8	0.247708441	0.596370203	83	100	0.048	0.12	1.267224741	0.195639227	1	nosig
Smooth_moscle_cells	ENSMUSG00000037709	Fam13a	0.668674897	0.268776846	83	100	0.133	0.06	-1.314575174	0.19565848	1	nosig
Smooth_moscle_cells	ENSMUSG00000046753	Ccdc66	0.268789149	0.686519365	83	100	0.06	0.14	1.35249901	0.196589797	1	nosig
Smooth_moscle_cells	ENSMUSG00000015869	Prpsap1	0.323717098	0.728605841	83	100	0.048	0.12	1.17015739	0.197065367	1	nosig
Smooth_moscle_cells	ENSMUSG00000070426	Rnf121	0.546487481	0.208988697	83	100	0.108	0.04	-1.386337341	0.19772614	1	nosig
Smooth_moscle_cells	ENSMUSG00000074269	Rec114	0.438022714	0.167927605	83	100	0.108	0.04	-1.38263674	0.197925284	1	nosig
Smooth_moscle_cells	ENSMUSG00000030697	Ppp4c	0.459493085	0.171430656	83	100	0.108	0.04	-1.421890657	0.197955117	1	nosig
Smooth_moscle_cells	ENSMUSG00000028348	Cavin4	0.606087028	0.260719611	83	100	0.108	0.04	-1.21671063	0.198179762	1	nosig
Smooth_moscle_cells	ENSMUSG00000026020	Nop58	0.596164495	0.239645302	83	100	0.108	0.04	-1.314449892	0.198221873	1	nosig
Smooth_moscle_cells	ENSMUSG00000041638	Gcn1	0.181710134	0.543683743	83	100	0.048	0.12	1.580600402	0.200517044	1	nosig
Smooth_moscle_cells	ENSMUSG00000024516	Sec11c	0.633694157	0.2146173	83	100	0.108	0.05	-1.561575923	0.200937266	1	nosig
Smooth_moscle_cells	ENSMUSG00000040025	Ythdf2	0.209081193	0.702198951	83	100	0.048	0.12	1.747332134	0.201073416	1	nosig
Smooth_moscle_cells	ENSMUSG00000032377	Plscr4	0.933527859	0.425171471	83	100	0.169	0.09	-1.134463536	0.202285681	1	nosig
Smooth_moscle_cells	ENSMUSG00000022893	Adamts1	1.297155611	0.645851969	83	100	0.181	0.11	-1.005963976	0.204029114	1	nosig
Smooth_moscle_cells	ENSMUSG00000002504	Slc9a3r2	0.362085462	1.03450994	83	100	0.084	0.15	1.514286416	0.205927848	1	nosig
Smooth_moscle_cells	ENSMUSG00000021366	Hivep1	0.778955151	0.348355462	83	100	0.145	0.09	-1.160751196	0.208528852	1	nosig
Smooth_moscle_cells	ENSMUSG00000078486	Perm1	0.763111005	0.310135489	83	100	0.133	0.06	-1.298718243	0.209047442	1	nosig
Smooth_moscle_cells	ENSMUSG00000064061	Dzip3	0.299495791	0.656353044	83	100	0.048	0.12	1.131674461	0.210504525	1	nosig
Smooth_moscle_cells	ENSMUSG00000026484	Rnf2	0.534554957	0.181262273	83	100	0.108	0.05	-1.559733761	0.211588924	1	nosig
Smooth_moscle_cells	ENSMUSG00000021770	Samd8	0.308192413	1.02018115	83	100	0.048	0.12	1.726595464	0.212336813	1	nosig
Smooth_moscle_cells	ENSMUSG00000036446	Lum	2.387595996	0.624992961	83	100	0.108	0.1	-1.933476501	0.212371793	1	nosig
Smooth_moscle_cells	ENSMUSG00000037989	Wnk2	0.289706782	0.739060482	83	100	0.048	0.12	1.35079627	0.212472405	1	nosig
Smooth_moscle_cells	ENSMUSG00000021699	Pde4d	0.805733262	2.293893944	83	100	0.12	0.19	1.50930832	0.212969323	1	nosig
Smooth_moscle_cells	ENSMUSG00000017615	Tnfaip1	0.26683491	0.69208901	83	100	0.048	0.12	1.374678041	0.213476963	1	nosig
Smooth_moscle_cells	ENSMUSG00000038650	Rnh1	0.248078471	0.652310521	83	100	0.048	0.12	1.394402076	0.213516696	1	nosig
Smooth_moscle_cells	ENSMUSG00000031520	Vegfc	1.119592079	0.478179337	83	100	0.145	0.11	-1.227176671	0.215017866	1	nosig
Smooth_moscle_cells	ENSMUSG00000090137	Uba52	0.727796987	1.753363077	83	100	0.108	0.2	1.268400853	0.215555201	1	nosig
Smooth_moscle_cells	ENSMUSG00000057531	Dtnbp1	0.758388844	0.353997236	83	100	0.133	0.09	-1.098982378	0.216201139	1	nosig
Smooth_moscle_cells	ENSMUSG00000024997	Prdx3	0.999253225	0.364254634	83	100	0.145	0.08	-1.455651355	0.21732249	1	nosig
Smooth_moscle_cells	ENSMUSG00000052305	Hbb-bs	0.421514347	0.865172643	83	100	0.084	0.17	1.037230829	0.218166408	1	nosig
Smooth_moscle_cells	ENSMUSG00000039166	Akap7	0.4963055	1.141803316	83	100	0.084	0.17	1.2018495	0.218240648	1	nosig
Smooth_moscle_cells	ENSMUSG00000047141	Zfp654	0.220119497	0.690824788	83	100	0.06	0.12	1.649586467	0.219025185	1	nosig
Smooth_moscle_cells	ENSMUSG00000029918	Mrps33	1.11352737	0.539891864	83	100	0.205	0.12	-1.044256998	0.219338849	1	nosig
Smooth_moscle_cells	ENSMUSG00000038975	Rabggtb	0.67662739	0.253332746	83	100	0.12	0.06	-1.416971831	0.220020903	1	nosig
Smooth_moscle_cells	ENSMUSG00000098066	Gm26944	0.75899785	0.377867927	83	100	0.12	0.05	-1.006022047	0.222800995	1	nosig
Smooth_moscle_cells	ENSMUSG00000006418	Rnf114	0.607109249	0.267779552	83	100	0.12	0.05	-1.180609304	0.223113051	1	nosig
Smooth_moscle_cells	ENSMUSG00000050821	Fam131a	0.919664778	0.396452764	83	100	0.12	0.05	-1.213752111	0.223167663	1	nosig
Smooth_moscle_cells	ENSMUSG00000034055	Phka1	0.324904677	0.817665638	83	100	0.072	0.14	1.331226964	0.223630921	1	nosig
Smooth_moscle_cells	ENSMUSG00000036309	Skp1a	0.733538358	0.31051996	83	100	0.12	0.06	-1.239918536	0.227574144	1	nosig
Smooth_moscle_cells	ENSMUSG00000009013	Dynll1	0.916742547	1.925274526	83	100	0.205	0.23	1.070393207	0.227981442	1	nosig
[truncated: 424,708 more rows]
